# Supplementary material for: β-d-Galacto­pyranosyl-(1→4)–2-amino-2-de­oxy-α-d-gluco­pyran­ose hydro­chloride monohydrate (lactosamine)
Source: IUCrdata. 2022 Jan 28;7(Pt 1):x220061. doi: 10.1107/S241431462200061X (PMC9028551; doi:10.1107/S241431462200061X)
Supplement: Supplementary file 1 [file x-07-x220061-sup1.cif]

##############################################################################
#                                                                            #
# This CIF contains the data for a data article accepted for                 #
# publication in IUCrData. It conforms to the requirements of                #
# Notes for Authors for IUCrData, and has been                               #
# peer reviewed under the auspices of IUCrData.                              #
#                                                                            #
# Full details of the Crystallographic Information File format               #
# are given in the paper "The Crystallographic Information File (CIF):       #
# a New Standard Archive File for Crystallography" by S. R. Hall, F. H.      #
# Allen and I. D. Brown [Acta Cryst. (1991), A47, 655-685].                  #
#                                                                            #
# The current version of the core CIF dictionary is obtainable from          #
# ftp://ftp.iucr.org/pub/cif_core.dic.                                       #
#                                                                            #
# Software is freely available for graphical display of the structure(s)     #
# in this CIF. For information consult the CIF software page                 #
# http://www.iucr.org/resources/cif/software.                                #
#                                                                            #
# This file may be used for bona fide research purposes within the           #
# scientific community so long as proper attribution is given to the data    # 
# article from which it was obtained.                                        #
#                                                                            #
##############################################################################
data_I
_audit_creation_method     'SHELXL-2017/1'
_journal_date_recd_electronic     2021-11-03
_journal_date_accepted     2022-01-17
_journal_name_full     'IUCrData'
_journal_year     2022
_journal_volume     7
_journal_issue      1
_journal_page_first     0
_journal_page_last     0
_journal_paper_category     HO
_journal_paper_doi     10.1107/S241431462200061X
_journal_coeditor_code     GG4007
_publ_contact_author_name     'Valeri V. Mossine'
_publ_contact_author_address
;
Department of Biochemistry
University of Missouri
Columbia, MO 65211
U.S.A.
;
_publ_contact_author_email     'mossinev@missouri.edu'
_publ_contact_author_fax     '1-573-884-4631'
_publ_contact_author_phone     '1-573-882-2608'
_publ_section_title
;\
\b-<i>D</i>-Galactopyranosyl-(1\\rightarrow4)--2-amino-2-deoxy-\a-<i>D</i>-\
glucopyranose hydrochloride monohydrate (lactosamine)
;
_publ_section_title_footnote     .
loop_
    _publ_author_name
    _publ_author_footnote
    _publ_author_address
    'Mossine, Valeri V.' .
;
Department of Biochemistry
University of Missouri
Columbia, MO 65211
USA
;
    'Kelley, Steven P.' .
;
Department of Chemistry
University of Missouri
Columbia, MO 65211
USA
;
    'Mawhinney, Thomas P.' .
;
Department of Biochemistry
University of Missouri
Columbia, MO 65211
USA
;
_publ_section_synopsis
;
The aminodisaccharide adopts a conformation close to that of the parent
\a-lactose and is immersed in an extensive hydrogen-bonding network.
;
_chemical_name_systematic
;\
\b-<i>D</i>-Galactopyranosyl-(1\\rightarrow4)--2-amino-2-deoxy-\a-<i>D</i>-\
glucopyranose hydrochloride monohydrate
;
_chemical_name_common     lactosamine
_chemical_formula_moiety     'C12 H24 N O10, Cl, H2 O'
_chemical_formula_sum     'C12 H26 Cl N O11'
_chemical_formula_iupac     'C12 H24 N O10 +, Cl- , H2 O'
_chemical_formula_weight     395.79
_chemical_melting_point     ?
_chemical_absolute_configuration     ad
_space_group_crystal_system     monoclinic
_space_group_name_H-M_alt     'P 21'
_space_group_name_Hall     'P 2yb'
loop_
    _space_group_symop_operation_xyz
    'x, y, z'
    '-x, y+1/2, -z'
_cell_length_a     4.785(4)
_cell_length_b     13.523(11)
_cell_length_c     13.254(11)
_cell_angle_alpha     90
_cell_angle_beta     93.940(9)
_cell_angle_gamma     90
_cell_volume     855.5(12)
_cell_formula_units_Z     2
_cell_measurement_reflns_used     1276
_cell_measurement_theta_min     3.01
_cell_measurement_theta_max     20.56
_cell_measurement_temperature     273(2)
_exptl_crystal_description     plate
_exptl_crystal_colour     colourless
_exptl_crystal_size_max     0.080
_exptl_crystal_size_mid     0.050
_exptl_crystal_size_min     0.010
_exptl_crystal_density_diffrn     1.536
_exptl_crystal_density_meas     ?
_exptl_crystal_density_method     'not measured'
_exptl_crystal_F_000     420
_exptl_absorpt_coefficient_mu     0.283
_exptl_absorpt_correction_type     multi-scan
_exptl_absorpt_process_details
;
(<i>AXScale</i>; Bruker, 2016)
;
_exptl_absorpt_correction_T_min     0.4827
_exptl_absorpt_correction_T_max     0.7455
_diffrn_ambient_temperature     273(2)
_diffrn_source     'Sealed Source Mo with TRIUMPH optics'
_diffrn_radiation_type     MoK\a
_diffrn_radiation_wavelength     0.71073
_diffrn_measurement_device_type     'Bruker APEXII area detector'
_diffrn_measurement_method     'omega and phi scans'
_diffrn_detector_area_resol_mean     ?
_diffrn_reflns_number     11475
_diffrn_reflns_av_R_equivalents     0.1328
_diffrn_reflns_av_unetI/netI     0.1478
_diffrn_reflns_theta_min     1.540
_diffrn_reflns_theta_max     27.187
_diffrn_reflns_theta_full     25.242
_diffrn_measured_fraction_theta_max     0.993
_diffrn_measured_fraction_theta_full     1.000
_diffrn_reflns_limit_h_min     -6
_diffrn_reflns_limit_h_max     6
_diffrn_reflns_limit_k_min     -17
_diffrn_reflns_limit_k_max     17
_diffrn_reflns_limit_l_min     -17
_diffrn_reflns_limit_l_max     16
_refine_special_details
;
Hydroxy and nitrogen-bound H atoms were located in
difference-Fourier analyses and were allowed to refine fully. Other H atoms
were placed at calculated positions and treated as riding. All chemically
equivalent N---H and O---H bond distances were restrained to be equal within
0.05 \%A.
;
_reflns_number_total     3787
_reflns_number_gt     2216
_reflns_threshold_expression     'I > 2\s(I)'
_refine_ls_structure_factor_coef     Fsqd
_refine_ls_matrix_type     full
_refine_ls_R_factor_all     0.1519
_refine_ls_R_factor_gt     0.0658
_refine_ls_wR_factor_gt     0.1067
_refine_ls_wR_factor_ref     0.1312
_refine_ls_goodness_of_fit_ref     1.010
_refine_ls_restrained_S_all     1.007
_refine_ls_number_reflns     3787
_refine_ls_number_parameters     262
_refine_ls_number_restraints     26
_refine_ls_hydrogen_treatment     mixed
_refine_ls_weighting_scheme     calc
_refine_ls_weighting_details
                      'w=1/[\s^2^(Fo^2^)+(0.0475P)^2^] where P=(Fo^2^+2Fc^2^)/3'
_atom_sites_solution_hydrogens     mixed
_atom_sites_solution_primary     direct
_atom_sites_solution_secondary     difmap
_refine_ls_shift/su_max     0.000
_refine_ls_shift/su_mean     0.000
_refine_diff_density_max     0.440
_refine_diff_density_min     -0.370
_refine_ls_extinction_method     none
_refine_ls_extinction_coef     .
_refine_ls_abs_structure_details
;
Flack <i>x</i> determined using 729 quotients
[(<i>I</i>^+^)-(<i>I</i>^-^)]/[(<i>I</i>^+^)+(<i>I</i>^-^)]
(Parsons <i>et al.</i>,  2013)
;
_refine_ls_abs_structure_Flack     0.02(11)
loop_
    _atom_type_symbol
    _atom_type_description
    _atom_type_scat_dispersion_real
    _atom_type_scat_dispersion_imag
    _atom_type_scat_source
    'C' 'C' 0.0033 0.0016
                         'International Tables Vol C Tables 4.2.6.8 and 6.1.1.4'
    'H' 'H' 0.0000 0.0000
                         'International Tables Vol C Tables 4.2.6.8 and 6.1.1.4'
    'N' 'N' 0.0061 0.0033
                         'International Tables Vol C Tables 4.2.6.8 and 6.1.1.4'
    'O' 'O' 0.0106 0.0060
                         'International Tables Vol C Tables 4.2.6.8 and 6.1.1.4'
    'Cl' 'Cl' 0.1484 0.1585
                         'International Tables Vol C Tables 4.2.6.8 and 6.1.1.4'
_computing_data_collection
;
APEX3 (Bruker, 2016)
;
_computing_cell_refinement
;
APEX3 and SAINT (Bruker, 2016)
;
_computing_data_reduction
;
APEX3 and SAINT (Bruker, 2016)
;
_computing_structure_solution
;
ShelXS (Sheldrick, 2008)
;
_computing_structure_refinement
;
<i>SHELXL2017/1</i> (Sheldrick, 2015)
;
_computing_molecular_graphics
;
<i>OLEX2</i> (Dolomanov et al., 2009)
;
_computing_publication_material
;
<i>OLEX2</i> (Dolomanov et al., 2009)
;
loop_
    _atom_site_type_symbol
    _atom_site_label
    _atom_site_fract_x
    _atom_site_fract_y
    _atom_site_fract_z
    _atom_site_U_iso_or_equiv
    _atom_site_adp_type
    _atom_site_calc_flag
    _atom_site_occupancy
    _atom_site_disorder_assembly
    _atom_site_disorder_group
    Cl Cl1 -0.3280(4) 0.75359(14) 0.61589(14) 0.0286(5) Uani d 1 . .
    O O1 -0.1394(11) 0.7867(4) 0.4014(4) 0.0272(13) Uani d 1 . .
    H H1 -0.195(16) 0.765(7) 0.455(5) 0.041 Uiso d 1 . .
    O O1W 0.6240(15) 1.0329(4) 0.4269(5) 0.0462(19) Uani d 1 . .
    H H1WA 0.71(2) 1.021(8) 0.488(6) 0.069 Uiso d 1 . .
    H H1WB 0.58(2) 1.096(5) 0.433(8) 0.069 Uiso d 1 . .
    O O2 0.2355(12) 0.8551(4) 0.1351(4) 0.0260(14) Uani d 1 . .
    H H2 0.186(17) 0.830(6) 0.082(5) 0.039 Uiso d 1 . .
    O O3 0.1487(12) 0.4761(4) 0.3861(4) 0.0341(14) Uani d 1 . .
    H H3 0.18(2) 0.416(4) 0.387(7) 0.051 Uiso d 1 . .
    O O4 0.2482(10) 0.6815(4) 0.3919(4) 0.0253(13) Uani d 1 . .
    O O5 0.1019(10) 0.6413(4) 0.1208(4) 0.0223(12) Uani d 1 . .
    O O6 0.3161(10) 0.4684(4) 0.0307(4) 0.0263(12) Uani d 1 . .
    H H6 0.175(14) 0.446(6) 0.055(6) 0.039 Uiso d 1 . .
    O O7 0.3237(11) 0.4742(4) -0.1838(4) 0.0266(13) Uani d 1 . .
    H H7 0.431(16) 0.434(5) -0.157(6) 0.040 Uiso d 1 . .
    O O8 -0.0409(10) 0.6292(4) -0.2120(4) 0.0229(12) Uani d 1 . .
    H H8 -0.091(17) 0.658(6) -0.261(5) 0.034 Uiso d 1 . .
    O O9 0.1635(11) 0.9157(4) -0.1046(4) 0.0255(13) Uani d 1 . .
    H H9 0.321(13) 0.933(6) -0.082(6) 0.038 Uiso d 1 . .
    O O10 0.1420(10) 0.7280(3) -0.0250(4) 0.0226(13) Uani d 1 . .
    N N1 0.1495(15) 0.9460(5) 0.3249(5) 0.0267(17) Uani d 1 . .
    H H1A 0.270(14) 0.978(6) 0.369(5) 0.040 Uiso d 1 . .
    H H1B 0.104(16) 0.980(6) 0.268(4) 0.040 Uiso d 1 . .
    H H1C -0.023(11) 0.946(6) 0.350(6) 0.040 Uiso d 1 . .
    C C1 0.1489(16) 0.7791(5) 0.4024(6) 0.0250(18) Uani d 1 . .
    H H1D 0.231817 0.807016 0.465797 0.030 Uiso calc 1 . .
    C C2 0.2409(16) 0.8418(5) 0.3134(6) 0.0227(18) Uani d 1 . .
    H H2A 0.445983 0.840893 0.315433 0.027 Uiso calc 1 . .
    C C3 0.1292(16) 0.7968(5) 0.2135(6) 0.0228(18) Uani d 1 . .
    H H3A -0.076034 0.799022 0.208350 0.027 Uiso calc 1 . .
    C C4 0.2270(15) 0.6906(6) 0.2095(6) 0.0224(18) Uani d 1 . .
    H H4 0.431371 0.689282 0.207687 0.027 Uiso calc 1 . .
    C C5 0.1419(16) 0.6315(6) 0.3013(5) 0.0226(17) Uani d 1 . .
    H H5 -0.062765 0.627481 0.300031 0.027 Uiso calc 1 . .
    C C6 0.2641(17) 0.5292(6) 0.3051(6) 0.030(2) Uani d 1 . .
    H H6A 0.219239 0.495436 0.241483 0.036 Uiso calc 1 . .
    H H6B 0.466372 0.532736 0.316291 0.036 Uiso calc 1 . .
    C C7 0.2534(15) 0.6458(6) 0.0341(5) 0.0222(17) Uani d 1 . .
    H H7A 0.453220 0.655704 0.052771 0.027 Uiso calc 1 . .
    C C8 0.2081(16) 0.5518(5) -0.0258(6) 0.0217(17) Uani d 1 . .
    H H8A 0.007235 0.542472 -0.042707 0.026 Uiso calc 1 . .
    C C9 0.3596(16) 0.5604(5) -0.1230(5) 0.0204(17) Uani d 1 . .
    H H9A 0.559991 0.570369 -0.105595 0.024 Uiso calc 1 . .
    C C10 0.2464(15) 0.6483(6) -0.1834(6) 0.0213(17) Uani d 1 . .
    H H10 0.350340 0.656234 -0.244111 0.026 Uiso calc 1 . .
    C C11 0.2853(15) 0.7402(6) -0.1168(5) 0.0220(17) Uani d 1 . .
    H H11 0.485554 0.750477 -0.099407 0.026 Uiso calc 1 . .
    C C12 0.1643(16) 0.8313(5) -0.1692(6) 0.0241(18) Uani d 1 . .
    H H12A 0.272384 0.846504 -0.226525 0.029 Uiso calc 1 . .
    H H12B -0.026310 0.817433 -0.194879 0.029 Uiso calc 1 . .
loop_
    _atom_site_aniso_label
    _atom_site_aniso_U_11
    _atom_site_aniso_U_22
    _atom_site_aniso_U_33
    _atom_site_aniso_U_12
    _atom_site_aniso_U_13
    _atom_site_aniso_U_23
    Cl1 0.0323(11) 0.0230(11) 0.0302(10) -0.0014(9) -0.0006(8) 0.0045(10)
    O1 0.027(3) 0.023(3) 0.032(4) 0.002(2) 0.004(3) 0.004(3)
    O1W 0.075(5) 0.027(4) 0.034(4) -0.003(3) -0.012(3) -0.002(3)
    O2 0.035(3) 0.021(3) 0.022(3) -0.010(2) -0.001(3) 0.001(2)
    O3 0.056(4) 0.016(3) 0.030(3) -0.003(3) 0.004(3) 0.007(3)
    O4 0.033(3) 0.017(3) 0.026(3) -0.002(2) -0.001(3) 0.000(2)
    O5 0.027(3) 0.021(3) 0.020(3) -0.005(2) 0.002(2) 0.001(2)
    O6 0.025(3) 0.021(3) 0.033(3) 0.001(3) 0.005(2) 0.006(3)
    O7 0.032(3) 0.016(3) 0.031(3) 0.005(2) -0.001(2) -0.001(3)
    O8 0.025(3) 0.019(3) 0.024(3) -0.001(2) -0.001(2) 0.004(2)
    O9 0.026(3) 0.019(3) 0.032(3) 0.000(2) 0.001(3) -0.003(3)
    O10 0.024(3) 0.017(3) 0.026(3) 0.003(2) 0.003(2) 0.003(2)
    N1 0.035(4) 0.021(4) 0.023(4) -0.005(3) -0.006(3) 0.004(3)
    C1 0.030(5) 0.018(4) 0.026(4) -0.002(3) -0.001(3) 0.003(3)
    C2 0.025(4) 0.016(4) 0.026(5) -0.003(3) -0.001(4) 0.004(3)
    C3 0.023(4) 0.021(4) 0.024(4) -0.002(3) 0.002(3) 0.008(3)
    C4 0.020(4) 0.019(4) 0.029(5) -0.004(3) 0.000(3) 0.000(4)
    C5 0.029(4) 0.016(4) 0.023(4) -0.009(3) -0.001(3) 0.002(3)
    C6 0.037(5) 0.023(5) 0.028(5) -0.003(4) 0.000(4) 0.003(4)
    C7 0.023(4) 0.021(4) 0.023(4) 0.001(3) 0.002(3) 0.004(4)
    C8 0.024(4) 0.015(4) 0.026(5) 0.003(3) -0.002(3) 0.005(3)
    C9 0.021(4) 0.016(4) 0.024(4) 0.002(3) 0.002(3) -0.001(4)
    C10 0.020(4) 0.019(4) 0.025(4) -0.002(3) 0.004(3) 0.003(3)
    C11 0.021(4) 0.020(4) 0.027(4) -0.001(3) 0.007(3) -0.002(4)
    C12 0.026(4) 0.014(4) 0.032(5) 0.001(3) 0.004(4) 0.000(4)
_geom_special_details
;
 All esds (except the esd in the dihedral angle between two l.s. planes)
 are estimated using the full covariance matrix.  The cell esds are taken
 into account individually in the estimation of esds in distances, angles
 and torsion angles; correlations between esds in cell parameters are only
 used when they are defined by crystal symmetry.  An approximate (isotropic)
 treatment of cell esds is used for estimating esds involving l.s. planes.
;
loop_
    _geom_bond_atom_site_label_1
    _geom_bond_atom_site_label_2
    _geom_bond_site_symmetry_2
    _geom_bond_distance
    _geom_bond_publ_flag
    O1 C1 . 1.382(9) ?
    O1 H1 . 0.83(5) ?
    O1W H1WA . 0.90(6) ?
    O1W H1WB . 0.89(6) ?
    O2 C3 . 1.426(9) ?
    O2 H2 . 0.80(5) ?
    O3 C6 . 1.434(10) ?
    O3 H3 . 0.82(5) ?
    O4 C1 . 1.414(9) ?
    O4 C5 . 1.440(8) ?
    O5 C7 . 1.402(9) ?
    O5 C4 . 1.445(9) ?
    O6 C8 . 1.431(9) ?
    O6 H6 . 0.82(5) ?
    O7 C9 . 1.420(9) ?
    O7 H7 . 0.81(5) ?
    O8 C10 . 1.424(9) ?
    O8 H8 . 0.78(5) ?
    O9 C12 . 1.426(9) ?
    O9 H9 . 0.83(5) ?
    O10 C7 . 1.441(8) ?
    O10 C11 . 1.447(8) ?
    N1 C2 . 1.486(10) ?
    N1 H1A . 0.90(4) ?
    N1 H1B . 0.90(4) ?
    N1 H1C . 0.91(4) ?
    C1 C2 . 1.541(10) ?
    C1 H1D . 0.9800 ?
    C2 C3 . 1.521(10) ?
    C2 H2A . 0.9800 ?
    C3 C4 . 1.512(10) ?
    C3 H3A . 0.9800 ?
    C4 C5 . 1.533(10) ?
    C4 H4 . 0.9800 ?
    C5 C6 . 1.502(11) ?
    C5 H5 . 0.9800 ?
    C6 H6A . 0.9700 ?
    C6 H6B . 0.9700 ?
    C7 C8 . 1.507(10) ?
    C7 H7A . 0.9800 ?
    C8 C9 . 1.526(10) ?
    C8 H8A . 0.9800 ?
    C9 C10 . 1.513(10) ?
    C9 H9A . 0.9800 ?
    C10 C11 . 1.528(10) ?
    C10 H10 . 0.9800 ?
    C11 C12 . 1.510(10) ?
    C11 H11 . 0.9800 ?
    C12 H12A . 0.9700 ?
    C12 H12B . 0.9700 ?
loop_
    _geom_angle_atom_site_label_1
    _geom_angle_atom_site_label_2
    _geom_angle_atom_site_label_3
    _geom_angle_site_symmetry_1
    _geom_angle_site_symmetry_3
    _geom_angle
    _geom_angle_publ_flag
    C1 O1 H1 . . 110(6) ?
    H1WA O1W H1WB . . 101(9) ?
    C3 O2 H2 . . 108(6) ?
    C6 O3 H3 . . 115(7) ?
    C1 O4 C5 . . 114.7(5) ?
    C7 O5 C4 . . 116.0(5) ?
    C8 O6 H6 . . 102(6) ?
    C9 O7 H7 . . 105(6) ?
    C10 O8 H8 . . 112(6) ?
    C12 O9 H9 . . 114(6) ?
    C7 O10 C11 . . 111.5(5) ?
    C2 N1 H1A . . 110(5) ?
    C2 N1 H1B . . 117(5) ?
    H1A N1 H1B . . 114(7) ?
    C2 N1 H1C . . 109(6) ?
    H1A N1 H1C . . 109(8) ?
    H1B N1 H1C . . 97(7) ?
    O1 C1 O4 . . 114.2(6) ?
    O1 C1 C2 . . 106.8(6) ?
    O4 C1 C2 . . 108.8(6) ?
    O1 C1 H1D . . 109.0 ?
    O4 C1 H1D . . 109.0 ?
    C2 C1 H1D . . 109.0 ?
    N1 C2 C3 . . 112.4(6) ?
    N1 C2 C1 . . 109.9(6) ?
    C3 C2 C1 . . 110.2(6) ?
    N1 C2 H2A . . 108.1 ?
    C3 C2 H2A . . 108.1 ?
    C1 C2 H2A . . 108.1 ?
    O2 C3 C4 . . 111.9(7) ?
    O2 C3 C2 . . 106.9(6) ?
    C4 C3 C2 . . 108.6(6) ?
    O2 C3 H3A . . 109.8 ?
    C4 C3 H3A . . 109.8 ?
    C2 C3 H3A . . 109.8 ?
    O5 C4 C3 . . 110.8(6) ?
    O5 C4 C5 . . 106.7(6) ?
    C3 C4 C5 . . 111.6(6) ?
    O5 C4 H4 . . 109.3 ?
    C3 C4 H4 . . 109.3 ?
    C5 C4 H4 . . 109.3 ?
    O4 C5 C6 . . 106.8(6) ?
    O4 C5 C4 . . 108.6(6) ?
    C6 C5 C4 . . 112.5(7) ?
    O4 C5 H5 . . 109.6 ?
    C6 C5 H5 . . 109.6 ?
    C4 C5 H5 . . 109.6 ?
    O3 C6 C5 . . 108.5(7) ?
    O3 C6 H6A . . 110.0 ?
    C5 C6 H6A . . 110.0 ?
    O3 C6 H6B . . 110.0 ?
    C5 C6 H6B . . 110.0 ?
    H6A C6 H6B . . 108.4 ?
    O5 C7 O10 . . 106.7(5) ?
    O5 C7 C8 . . 109.3(6) ?
    O10 C7 C8 . . 109.3(5) ?
    O5 C7 H7A . . 110.5 ?
    O10 C7 H7A . . 110.5 ?
    C8 C7 H7A . . 110.5 ?
    O6 C8 C7 . . 110.8(6) ?
    O6 C8 C9 . . 109.1(6) ?
    C7 C8 C9 . . 108.7(6) ?
    O6 C8 H8A . . 109.4 ?
    C7 C8 H8A . . 109.4 ?
    C9 C8 H8A . . 109.4 ?
    O7 C9 C10 . . 108.6(6) ?
    O7 C9 C8 . . 111.8(6) ?
    C10 C9 C8 . . 109.5(6) ?
    O7 C9 H9A . . 109.0 ?
    C10 C9 H9A . . 109.0 ?
    C8 C9 H9A . . 109.0 ?
    O8 C10 C9 . . 107.6(6) ?
    O8 C10 C11 . . 112.3(6) ?
    C9 C10 C11 . . 107.9(6) ?
    O8 C10 H10 . . 109.7 ?
    C9 C10 H10 . . 109.7 ?
    C11 C10 H10 . . 109.7 ?
    O10 C11 C12 . . 106.9(6) ?
    O10 C11 C10 . . 110.3(6) ?
    C12 C11 C10 . . 111.7(6) ?
    O10 C11 H11 . . 109.3 ?
    C12 C11 H11 . . 109.3 ?
    C10 C11 H11 . . 109.3 ?
    O9 C12 C11 . . 113.2(6) ?
    O9 C12 H12A . . 108.9 ?
    C11 C12 H12A . . 108.9 ?
    O9 C12 H12B . . 108.9 ?
    C11 C12 H12B . . 108.9 ?
    H12A C12 H12B . . 107.7 ?
loop_
    _geom_hbond_atom_site_label_D
    _geom_hbond_atom_site_label_H
    _geom_hbond_atom_site_label_A
    _geom_hbond_site_symmetry_A
    _geom_hbond_distance_DH
    _geom_hbond_distance_HA
    _geom_hbond_distance_DA
    _geom_hbond_angle_DHA
    _geom_hbond_publ_flag
    O1 H1 Cl1 . 0.83(5) 2.28(6) 3.075(6) 163(9) yes
    O2 H2 O10 . 0.80(5) 1.98(6) 2.743(7) 159(8) yes
    O3 H3 Cl1 2_546 0.82(5) 2.31(6) 3.130(7) 172(9) yes
    O6 H6 O9 2_545 0.82(5) 1.84(6) 2.654(8) 171(9) yes
    O7 H7 O2 2_645 0.81(5) 1.92(6) 2.697(8) 158(9) yes
    O8 H8 Cl1 1_554 0.78(5) 2.32(6) 3.080(5) 166(8) yes
    O9 H9 O6 2_655 0.83(5) 1.88(5) 2.707(8) 178(9) yes
    N1 H1A O1W . 0.90(4) 1.96(5) 2.819(9) 159(7) yes
    N1 H1B O7 2 0.90(4) 2.26(7) 2.862(8) 124(6) yes
    N1 H1B O8 2 0.90(4) 2.16(6) 2.922(8) 142(7) yes
    N1 H1C O1 . 0.91(4) 2.34(8) 2.787(9) 110(6) yes
    N1 H1C O1W 1_455 0.91(4) 2.35(6) 3.162(11) 149(7) yes
    O1W H1WA O3 2_656 0.90(6) 1.85(7) 2.746(8) 170(10) yes
    O1W H1WB Cl1 2_556 0.89(6) 2.50(7) 3.335(7) 156(9) yes
_shelx_space_group_comment
;
The symmetry employed for this shelxl refinement is uniquely defined
by the following loop, which should always be used as a source of
symmetry information in preference to the above space-group names.
They are only intended as comments.
;
_shelx_estimated_absorpt_T_min     0.978
_shelx_estimated_absorpt_T_max     0.997
_shelx_hkl_file
;
  -1   0   0  199.40    4.87
   1   0   0  209.08    4.95
  -1   0   0  189.53    5.22
  -2   0   0  784.11   17.03
  -2   0   0  775.46   17.21
   2   0   0  793.79   17.23
   3   0   0   11.75    2.28
  -3   0   0   13.21    2.81
  -3   0   0   13.01    2.41
  -4   0   0    9.19    2.84
   4   0   0    8.42    2.89
   5   0   0    6.04    3.49
  -5   0   0    6.51    3.50
   6   0   0    5.65    4.08
  -6   0   0    3.53    3.98
   0  -1   0    0.31    0.65
   0  -1   0    0.22    0.36
   0  -1   0    0.51    0.52
   0   1   0    0.36    0.66
   0   1   0    0.06    0.52
   0   1   0    0.27    0.45
  -1  -1   0  951.12   19.70
   1  -1   0  929.19   19.65
  -1  -1   0  916.23   20.02
   1  -1   0  960.90   19.84
   1   1   0 1000.00   20.95
  -1   1   0  973.72   20.75
   2  -1   0  225.64    5.65
   2  -1   0  245.53    6.25
  -2  -1   0  228.12    6.00
  -2  -1   0  236.58    6.86
   2   1   0  238.97    6.46
  -2   1   0  232.31    6.15
  -3  -1   0   31.50    2.73
   3  -1   0   35.05    3.49
  -3  -1   0   31.20    3.36
  -3   1   0   32.38    2.78
   3   1   0   31.72    3.58
  -4  -1   0   43.51    4.02
  -4  -1   0   51.77    5.90
   4  -1   0   44.25    4.83
   4   1   0   50.10    4.89
  -4   1   0   47.06    4.22
  -5  -1   0    6.41    3.42
   5  -1   0    5.51    3.62
  -5   1   0    3.01    3.39
   5   1   0    5.74    3.35
   6  -1   0    1.72    4.19
  -6  -1   0   -4.52    3.70
   6   1   0    3.39    3.80
  -6   1   0   -2.88    3.91
   0  -2   0   93.52    2.59
   0  -2   0   90.23    2.92
   0   2   0   96.27    2.93
   0   2   0   92.63    3.01
  -1  -2   0   44.84    2.12
   1  -2   0   37.75    2.43
   1  -2   0   42.78    2.42
  -1  -2   0   38.35    3.73
  -1   2   0   47.34    2.52
   1   2   0   38.42    3.45
  -2  -2   0   27.21    2.55
   2  -2   0   31.52    3.04
   2  -2   0   25.37    2.57
  -2  -2   0   27.20    3.02
   2   2   0   30.24    2.50
  -2   2   0   28.70    2.32
  -3  -2   0   27.35    3.44
   3  -2   0   27.75    2.80
  -3  -2   0   25.18    2.56
   3  -2   0   27.93    2.65
  -3   2   0   23.50    2.65
   3   2   0   24.65    2.78
   4  -2   0    1.40    2.97
  -4  -2   0   11.42    3.93
  -4  -2   0    6.01    2.64
   4   2   0    3.13    2.75
  -4   2   0    8.54    2.97
   5  -2   0    2.06    3.58
  -5  -2   0    1.78    3.26
  -5  -2   0   12.50    4.52
   5   2   0    6.09    3.46
  -5   2   0   -2.74    3.37
   6  -2   0    0.47    4.34
  -6  -2   0    3.61    3.90
   6   2   0   10.43    3.92
  -6   2   0    4.33    4.05
   0  -3   0   -1.48    1.17
   0  -3   0   -1.94    1.66
   0   3   0    1.40    1.45
  -1  -3   0  177.25    4.40
  -1  -3   0  172.09    5.76
   1  -3   0  172.42    4.73
   1  -3   0  175.71    4.83
  -1   3   0  180.02    5.39
   1   3   0  184.57    5.55
  -1   3   0  176.88    4.75
   2  -3   0   34.43    2.75
  -2  -3   0   37.36    4.68
   2  -3   0   39.22    3.15
  -2  -3   0   35.62    2.55
   2   3   0   41.31    3.06
  -2   3   0   38.55    3.03
  -3  -3   0   -0.68    2.05
   3  -3   0   -1.12    2.32
   3  -3   0    0.80    1.73
  -3  -3   0   -0.17    3.11
   3   3   0    0.34    2.37
  -3   3   0    0.52    2.34
  -4  -3   0   -0.43    3.92
   4  -3   0    4.79    3.16
  -4  -3   0    2.07    2.56
   4   3   0   -0.56    2.74
  -4   3   0    2.47    2.93
  -5  -3   0   12.64    4.86
   5  -3   0    8.99    3.89
  -5  -3   0    8.62    3.39
   5   3   0    8.33    3.49
  -5   3   0    7.31    3.55
  -6  -3   0    2.91    3.86
   6  -3   0   -1.33    4.14
   6   3   0    6.27    3.92
  -6   3   0   -3.31    4.00
   0  -4   0  140.55    4.03
   0  -4   0  136.30    4.36
   0   4   0  146.11    4.52
   1  -4   0   96.35    3.57
  -1  -4   0   93.64    4.76
   1  -4   0   98.85    3.76
  -1  -4   0   98.40    3.23
  -1   4   0   98.20    4.23
   1   4   0   94.72    4.22
  -1   4   0   95.26    3.30
  -2  -4   0   44.23    2.58
   2  -4   0   47.88    3.34
   2  -4   0   44.32    3.05
  -2  -4   0   42.87    4.77
   2   4   0   48.92    4.09
  -2   4   0   43.95    4.04
  -2   4   0   47.66    3.33
  -3  -4   0   19.62    3.54
  -3  -4   0   25.18    2.45
   3  -4   0   26.86    2.92
   3  -4   0   22.72    2.30
   3   4   0   25.12    3.06
  -3   4   0   21.86    2.89
  -4  -4   0   24.05    4.55
  -4  -4   0   28.18    3.02
   4  -4   0   23.89    2.56
   4  -4   0   22.58    3.57
  -4   4   0   20.31    3.37
   4   4   0   24.11    3.49
  -5  -4   0   22.59    5.24
  -5  -4   0   10.90    3.45
   5  -4   0    6.71    3.80
   5   4   0   12.59    3.46
  -5   4   0   12.66    3.68
   0  -5   0   -1.90    1.72
   0  -5   0   -0.14    1.41
   0   5   0    1.93    1.66
  -1  -5   0  357.68    8.23
   1  -5   0  347.20    8.46
  -1  -5   0  356.00    9.19
   1   5   0  364.23    9.06
  -1   5   0  346.98    8.19
  -1   5   0  365.84    9.02
   2  -5   0   10.64    1.94
  -2  -5   0    9.65    2.87
   2  -5   0   11.00    2.17
  -2  -5   0   10.89    1.60
   2   5   0   10.74    2.54
  -2   5   0    9.81    2.35
  -2   5   0   17.06    2.29
   3  -5   0   29.55    3.31
   3  -5   0   32.81    3.29
  -3  -5   0   30.52    2.55
  -3  -5   0   26.70    3.84
   3   5   0   30.70    3.38
  -3   5   0   30.15    3.50
  -3   5   0   25.47    3.02
   4  -5   0   13.89    2.49
  -4  -5   0   12.05    2.70
   4  -5   0    8.66    3.30
  -4  -5   0   11.66    4.61
   4   5   0    6.09    3.14
  -4   5   0    7.84    3.65
  -4   5   0    9.11    3.10
  -5  -5   0    7.51    5.15
  -5  -5   0   -2.30    3.21
   5  -5   0    0.80    3.70
   5   5   0    2.60    3.21
  -5   5   0    2.21    3.37
  -5   5   0   -1.97    4.04
   0  -6   0  157.50    4.67
   0  -6   0  149.04    4.93
   0   6   0  162.98    5.16
   1  -6   0  115.16    4.18
  -1  -6   0  113.28    3.83
  -1  -6   0  111.64    5.13
  -1   6   0  118.68    3.73
   1   6   0  121.06    5.11
  -1   6   0  119.35    4.76
   2  -6   0   14.60    2.04
   2  -6   0   16.17    2.37
  -2  -6   0   15.31    1.84
  -2  -6   0   13.16    3.02
  -2   6   0   16.66    2.34
   2   6   0   13.44    2.64
  -2   6   0   15.73    2.59
  -3  -6   0    6.12    2.11
   3  -6   0    6.75    2.20
  -3  -6   0    4.80    3.61
   3  -6   0    3.12    2.57
  -3   6   0    3.50    2.64
   3   6   0    2.90    2.79
  -3   6   0    2.15    2.64
  -4  -6   0   41.00    3.28
   4  -6   0   32.18    4.08
   4  -6   0   44.65    4.00
  -4  -6   0   43.92    5.51
  -4   6   0   23.57    3.79
  -4   6   0   30.39    3.58
   4   6   0   38.28    4.08
   5  -6   0    4.02    3.87
  -5  -6   0   10.33    3.43
  -5  -6   0   13.59    5.60
   5   6   0   10.61    3.53
  -5   6   0    8.54    3.69
  -5   6   0    8.01    4.23
   0  -7   0   -1.83    1.54
   0  -7   0   -1.70    1.96
   0   7   0   -0.18    1.63
   1  -7   0   61.98    3.49
  -1  -7   0   55.19    3.17
  -1  -7   0   61.84    4.55
   1   7   0   62.10    4.44
  -1   7   0   61.08    4.05
  -2  -7   0   16.68    1.93
   2  -7   0   18.09    2.31
  -2  -7   0   17.84    3.26
   2  -7   0   16.86    2.63
  -2   7   0   18.32    2.71
   2   7   0   16.40    3.00
  -2   7   0   19.02    2.43
   3  -7   0    5.77    2.83
   3  -7   0    8.42    2.48
  -3  -7   0    8.63    3.93
  -3   7   0    5.18    2.81
  -3   7   0    3.52    2.65
   3   7   0    3.94    2.97
   4  -7   0    5.24    3.46
  -4  -7   0   -1.61    2.51
  -4  -7   0    2.46    5.09
   4  -7   0    2.96    2.65
   4   7   0    1.56    3.01
  -4   7   0    0.71    3.03
  -4   7   0    0.53    3.28
   5  -7   0   -2.14    3.93
  -5  -7   0   15.95    5.93
  -5   7   0    3.56    4.10
  -5   7   0   -1.75    3.47
   5   7   0    4.36    3.39
   0  -8   0   21.24    2.51
   0  -8   0   21.54    2.26
   0   8   0   23.54    2.44
   1  -8   0    3.67    1.93
  -1  -8   0    5.76    1.87
  -1  -8   0    5.18    2.69
   1   8   0    2.52    2.60
  -1   8   0    3.67    2.27
  -2  -8   0    3.74    3.21
  -2  -8   0    2.42    1.84
   2  -8   0    3.46    2.22
   2   8   0    4.63    2.75
  -2   8   0    4.11    2.24
  -2   8   0    1.95    2.30
   3  -8   0   22.33    3.42
  -3  -8   0   28.86    4.79
   3  -8   0   28.62    3.13
   3   8   0   25.69    3.76
  -3   8   0   21.70    3.48
  -3   8   0   26.97    3.11
   4  -8   0    4.47    2.86
   4  -8   0   -0.16    3.47
  -4  -8   0   10.55    5.69
  -4   8   0   -1.25    3.00
  -4   8   0    0.01    3.46
   4   8   0    2.52    3.13
   5  -8   0    0.81    4.06
  -5  -8   0   23.01    6.53
   5   8   0   11.10    3.72
  -5   8   0    3.11    3.55
  -5   8   0    8.49    4.51
   0  -9   0   -2.17    2.28
   0  -9   0    0.94    1.90
   0   9   0   -1.62    1.93
  -1  -9   0   12.77    3.12
   1  -9   0    9.80    2.25
  -1  -9   0   13.92    2.21
   1   9   0   12.55    3.07
  -1   9   0   13.04    2.65
   2  -9   0   16.85    2.79
  -2  -9   0   24.94    2.50
  -2  -9   0   20.62    3.98
  -2   9   0   16.81    2.96
  -2   9   0   21.91    2.63
   2   9   0   21.66    3.53
  -3  -9   0    1.68    4.62
  -3  -9   0   -0.34    2.78
   3  -9   0    1.76    2.76
  -3   9   0    0.49    2.63
  -3   9   0    3.26    3.01
   3   9   0    0.57    3.23
   3   9   0    2.38    1.95
  -4  -9   0   10.23    6.29
   4  -9   0    9.90    3.89
   4  -9   0   12.35    3.21
  -4   9   0    3.31    3.12
   4   9   0   10.96    3.55
  -4   9   0    7.69    3.77
  -5  -9   0   23.07    7.20
   5   9   0   13.24    3.75
  -5   9   0   10.81    4.87
  -5   9   0   11.13    3.87
   0 -10   0  153.48    5.53
   0 -10   0  146.20    5.91
   0  10   0  137.80    5.65
  -1 -10   0   16.76    2.51
   1 -10   0   15.82    2.65
  -1 -10   0   18.14    3.51
  -1  10   0   12.42    2.69
   1  10   0   14.12    3.40
  -2 -10   0   37.25    4.84
   2 -10   0   36.55    3.44
  -2 -10   0   34.19    3.72
   2  10   0   34.16    4.02
  -2  10   0   28.13    3.58
   3 -10   0   18.55    3.25
  -3 -10   0   23.87    5.63
   3  10   0   20.66    3.89
  -3  10   0   10.86    3.24
  -3  10   0   13.94    3.14
  -4 -10   0    6.22    6.44
   4 -10   0    0.10    3.73
   4 -10   0    2.49    3.22
  -4  10   0    1.55    3.79
   4  10   0    8.85    3.55
  -4  10   0   -5.33    3.20
   5 -10   0   -1.04    4.49
  -5  10   0    3.47    4.84
   5  10   0    2.06    3.54
   0 -11   0    4.51    2.76
   0 -11   0    1.94    2.51
   0  11   0    0.06    2.47
  -1 -11   0   46.30    4.13
  -1 -11   0   54.98    4.70
   1 -11   0   47.18    4.46
  -1  11   0   47.29    4.83
   1  11   0   41.88    4.36
  -2 -11   0   20.91    4.93
   2 -11   0   11.72    3.10
  -2 -11   0   11.06    2.62
   2  11   0   11.24    3.71
  -2  11   0    9.85    3.42
   3 -11   0    2.68    3.10
  -3 -11   0    4.62    5.75
   3  11   0    2.76    3.58
  -3  11   0    3.34    3.27
  -3  11   0   -0.63    2.96
   4 -11   0    1.02    3.31
  -4 -11   0   10.70    6.97
  -4  11   0   -1.33    3.69
   4  11   0    6.76    3.61
  -4  11   0   -0.25    3.27
   0 -12   0   11.03    2.97
   0 -12   0   13.08    3.30
   0  12   0   10.95    3.17
  -1 -12   0   23.00    4.35
  -1 -12   0   17.80    2.98
   1 -12   0   19.95    3.31
   1  12   0   16.19    4.15
  -1  12   0   15.42    3.18
  -2 -12   0    7.08    2.69
   2 -12   0   10.28    3.21
  -2 -12   0   15.96    5.23
   2  12   0    3.98    3.67
  -2  12   0    5.68    3.50
   3 -12   0    6.86    3.32
  -3 -12   0    8.58    6.16
  -3  12   0   -0.01    3.48
   3  12   0    3.76    3.74
  -3  12   0   -2.45    3.28
   4 -12   0    8.90    3.61
  -4 -12   0   11.54    7.32
  -4  12   0    1.50    4.07
  -4  12   0    0.33    3.64
   4  12   0   13.47    3.99
   0 -13   0    3.07    2.99
   0 -13   0    6.06    3.24
   0  13   0   -2.23    3.36
   1 -13   0   36.72    3.92
  -1 -13   0   41.16    5.01
  -1 -13   0   39.44    3.73
  -1  13   0   24.21    3.91
   1  13   0   28.72    4.80
   2 -13   0    3.79    3.31
  -2 -13   0   -1.23    2.62
  -2 -13   0    8.35    5.24
   2  13   0   -1.99    3.75
  -2  13   0   -1.92    3.47
  -3 -13   0   13.57    6.55
   3 -13   0    3.71    3.52
   3  13   0    4.13    3.89
  -3  13   0    7.92    4.49
   4 -13   0    8.88    3.82
  -4 -13   0   18.55    7.92
   4  13   0    8.76    3.94
  -4  13   0    2.99    4.32
   0 -14   0   33.75    3.96
   0 -14   0   29.68    4.00
   0  14   0   23.55    4.58
  -1 -14   0   26.05    4.89
  -1 -14   0   21.81    3.57
   1 -14   0   26.10    4.02
  -1  14   0   15.70    4.05
   1  14   0   17.04    4.85
  -2 -14   0    5.12    2.95
  -2 -14   0   21.13    5.62
   2 -14   0   10.00    3.67
  -2  14   0    7.25    4.21
   2  14   0    3.13    4.10
   3 -14   0   21.60    4.18
  -3 -14   0   43.04    7.39
  -3  14   0   16.58    5.22
   3  14   0   17.44    4.43
   0 -15   0    5.12    3.48
   0  15   0   -7.67    4.00
   1 -15   0   12.01    3.80
  -1 -15   0   11.13    3.51
  -1 -15   0   23.77    5.19
  -1  15   0    7.35    4.35
   1  15   0    4.39    5.06
  -2 -15   0   17.87    5.97
   2 -15   0    4.87    3.69
  -2 -15   0    3.40    3.07
   2  15   0   -0.67    4.13
  -2  15   0   -1.06    4.40
   3 -15   0    0.79    3.70
  -3 -15   0    9.96    6.79
   3  15   0    1.65    4.22
  -3  15   0    0.80    4.98
   0 -16   0    2.47    3.61
   0  16   0   -2.52    4.67
  -1 -16   0   14.06    4.87
   1 -16   0    2.39    3.77
  -1 -16   0    1.84    3.35
  -1  16   0   -2.89    4.59
   1  16   0  -16.13    5.12
   2 -16   0    6.27    3.87
  -2 -16   0    3.77    5.98
  -2 -16   0    3.08    3.25
  -2  16   0   -1.03    4.90
   2  16   0   -4.01    4.28
   0 -17   0    1.08    3.82
   0  17   0   -7.89    5.00
  -1 -17   0    6.74    3.75
   1 -17   0    3.21    4.06
  -1  17   0   -5.59    5.19
  -6   0   1   -3.73    3.94
   6   0  -1    5.41    3.97
  -5   0   1    1.34    3.36
   5   0  -1    2.46    3.28
  -4   0   1    9.23    3.05
   4   0  -1    9.92    2.80
  -3   0   1    6.55    2.39
   3   0  -1    3.39    2.05
  -3   0   1    3.74    2.82
   2   0  -1   40.89    2.82
   2   0  -1   36.89    2.13
  -2   0   1   35.71    3.77
  -2   0   1   44.64    2.95
   1   0  -1  374.52    8.10
   1   0  -1  382.24    8.19
  -1   0   1  360.61    8.51
  -1   0   1  374.48    8.30
   0   0   1   61.75    1.62
   0   0   1   61.49    1.60
   0   0   1   60.73    1.78
   0   0  -1   60.12    1.90
   0   0  -1   59.64    1.66
   0   0  -1   63.50    1.53
  -1   0  -1  137.73    3.84
  -1   0  -1  131.44    4.09
   1   0   1  139.40    4.02
   1   0   1  130.70    3.61
   2   0   1  116.76    4.22
  -2   0  -1  110.24    4.52
  -2   0  -1  109.65    3.85
   3   0   1   -0.42    2.02
  -3   0  -1   -1.48    2.54
  -3   0  -1    0.23    2.12
  -4   0  -1    2.82    2.62
   4   0   1    1.72    2.78
  -4   0  -1    0.89    3.40
   5   0   1    4.81    3.48
  -5   0  -1   -1.56    3.09
  -6   0  -1   -5.45    3.64
   6   0   1    2.67    4.00
  -6  -1   1   -0.73    3.93
   6  -1  -1   -0.88    4.04
  -6   1   1   -3.06    3.95
   6   1  -1    0.89    3.66
   5  -1  -1   10.61    3.62
  -5  -1   1    3.74    3.47
  -5   1   1    9.38    3.65
   5   1  -1    7.55    3.35
  -4  -1   1    6.76    3.85
  -4  -1   1    6.12    3.03
   4  -1  -1    9.32    2.89
  -4   1   1    5.69    3.04
   4   1  -1    7.25    2.79
   3  -1  -1   69.89    3.32
  -3  -1   1   67.50    3.82
   3  -1  -1   71.03    4.03
  -3  -1   1   73.48    5.33
  -3   1   1   63.30    4.00
   3   1  -1   70.31    3.94
   2  -1  -1   51.02    2.97
  -2  -1   1   51.16    4.17
   2  -1  -1   48.56    2.65
  -2  -1   1   45.65    2.97
  -2   1   1   46.86    3.15
   2   1  -1   48.83    3.10
   1  -1  -1  113.99    3.28
  -1  -1   1  105.45    4.27
  -1  -1   1  116.58    3.33
   1  -1  -1  113.47    3.22
  -1   1   1  114.82    3.55
   1   1  -1  122.39    3.22
   1   1  -1  112.40    3.50
   0  -1   1   55.02    1.61
   0  -1  -1   57.41    1.75
   0  -1  -1   53.24    1.87
   0  -1  -1   59.86    1.64
   0  -1  -1   54.76    1.83
   0  -1   1   58.11    1.84
   0  -1   1   52.25    1.97
   0  -1   1   53.83    1.68
   0   1   1   58.78    1.69
   0   1   1   52.47    1.92
   0   1  -1   51.80    1.67
   0   1  -1   55.14    1.77
   0   1   1   55.99    1.61
   0   1   1   56.31    1.80
   0   1  -1   53.61    1.56
   0   1  -1   50.53    2.05
  -1  -1  -1  576.90   12.19
  -1  -1  -1  556.27   12.56
   1  -1   1  566.76   12.34
   1   1   1  557.73   12.08
  -1   1  -1  552.13   12.20
   1   1   1  588.87   12.52
  -2  -1  -1   17.16    2.51
   2  -1   1   22.20    2.16
  -2  -1  -1   21.58    2.01
   2   1   1   21.21    2.37
  -2   1  -1   20.61    2.06
   3  -1   1   88.92    4.42
  -3  -1  -1   92.78    5.25
  -3  -1  -1   87.33    3.96
   3   1   1   91.12    4.60
  -3   1  -1   87.13    4.01
  -4  -1  -1    4.83    2.72
  -4  -1  -1    6.50    3.66
   4  -1   1    3.94    2.88
   4   1   1    2.84    2.79
  -4   1  -1    6.46    2.74
  -5  -1  -1    0.65    3.09
   5  -1   1    0.95    3.46
  -5   1  -1   -2.29    3.23
   5   1   1    2.20    3.44
  -6  -1  -1    2.67    3.84
   6  -1   1    7.37    4.30
   6   1   1   16.36    4.42
  -6   1  -1    4.44    4.08
   6  -2  -1    0.84    4.14
  -6  -2   1   -1.64    3.93
  -6   2   1   -2.26    4.15
   6   2  -1    4.07    3.89
   5  -2  -1    4.23    3.63
  -5  -2   1    7.34    4.58
  -5  -2   1   -2.00    3.27
  -5   2   1    1.67    3.51
   5   2  -1    3.26    3.30
   4  -2  -1   11.13    2.21
  -4  -2   1    6.78    2.92
   4  -2  -1    8.45    3.08
  -4  -2   1    7.24    4.10
  -4   2   1   13.71    3.15
   4   2  -1    4.41    2.72
   3  -2  -1   31.55    2.85
  -3  -2   1   27.10    3.58
   3  -2  -1   32.36    2.85
  -3  -2   1   34.93    3.29
  -3   2   1   37.86    3.67
   3   2  -1   34.62    3.63
  -2  -2   1   52.75    4.50
  -2  -2   1   58.14    2.96
   2  -2  -1   58.50    2.98
   2  -2  -1   60.10    3.31
   2   2  -1   62.30    2.41
   2   2  -1   56.83    3.38
  -2   2   1   55.61    3.34
  -1  -2   1  149.58    3.92
   1  -2  -1  146.85    3.98
   1  -2  -1  146.73    4.07
  -1  -2   1  129.25    4.94
   1   2  -1  146.58    3.87
  -1   2   1  145.72    4.18
   1   2  -1  151.38    4.64
  -1   2   1  152.79    4.67
   0  -2  -1   48.30    2.21
   0  -2  -1   53.82    2.05
   0  -2  -1   57.12    2.47
   0  -2   1   47.16    2.67
   0  -2   1   51.42    2.12
   0   2  -1   56.10    2.47
   0   2   1   56.37    2.43
   0   2   1   57.16    2.08
   1  -2   1   15.68    1.70
  -1  -2  -1   18.86    2.36
  -1  -2  -1   19.05    1.68
   1   2   1   16.23    1.47
  -1   2  -1   17.65    1.76
   1   2   1   18.01    2.31
   2  -2   1  161.36    5.04
  -2  -2  -1  153.52    4.53
  -2  -2  -1  162.56    5.75
   2  -2   1  160.78    4.43
  -2   2  -1  153.02    4.70
   2   2   1  162.30    5.30
  -3  -2  -1   39.75    5.05
  -3  -2  -1   38.54    3.11
   3  -2   1   37.47    3.70
   3   2   1   33.54    3.93
  -3   2  -1   36.20    2.91
  -4  -2  -1    4.58    3.84
   4  -2   1    4.80    3.02
  -4  -2  -1    0.48    2.54
  -4   2  -1    3.30    2.66
   4   2   1    2.94    2.79
   5  -2   1    2.90    3.73
  -5  -2  -1    4.88    3.15
  -5  -2  -1    9.43    4.32
  -5   2  -1    1.85    3.38
   5   2   1    4.08    3.52
  -6  -2  -1    9.00    4.07
   6  -2   1   14.26    4.67
  -6   2  -1    8.24    4.17
   6   2   1    6.64    3.95
   6  -3  -1    2.83    4.04
  -6  -3   1    2.45    4.03
   6   3  -1    2.19    3.59
  -6   3   1   -0.26    4.26
   5  -3  -1   21.09    4.02
  -5  -3   1   18.61    3.70
  -5  -3   1   22.27    5.16
   5   3  -1   20.09    3.87
  -5   3   1   17.96    3.97
   4  -3  -1   19.54    2.42
  -4  -3   1   21.35    3.18
  -4  -3   1   17.12    4.48
   4  -3  -1   18.56    3.37
  -4   3   1   16.12    3.32
   4   3  -1   16.37    3.08
  -3  -3   1   22.04    3.56
   3  -3  -1   32.68    3.65
  -3  -3   1   25.86    2.60
   3  -3  -1   23.84    2.25
   3   3  -1   25.32    2.84
  -3   3   1   21.86    2.84
  -2  -3   1   79.09    4.98
   2  -3  -1   82.13    3.49
  -2  -3   1   82.79    3.21
   2  -3  -1   85.32    3.65
  -2   3   1   79.78    4.43
   2   3  -1   85.45    2.90
  -2   3   1   88.02    3.79
   2   3  -1   84.62    4.18
   1  -3  -1    1.77    1.45
   1  -3  -1    2.68    1.52
  -1  -3   1    2.69    1.41
  -1  -3   1    2.53    2.25
  -1   3   1    1.51    1.70
   1   3  -1    4.45    1.91
  -1   3   1    2.00    2.02
   0  -3   1   -1.53    1.67
   0  -3  -1    7.75    1.78
   0  -3  -1   -2.88    1.29
   0  -3   1    1.86    1.30
   0   3  -1    2.07    1.57
   0   3   1    3.06    1.52
   1  -3   1  150.64    4.33
  -1  -3  -1  153.89    4.03
   1  -3   1  152.13    4.48
  -1  -3  -1  155.49    5.36
  -1   3  -1  160.90    5.31
   1   3   1  170.70    5.37
   1   3   1  153.03    4.02
  -1   3  -1  159.31    4.30
   2  -3   1    4.35    1.60
  -2  -3  -1    9.00    1.73
  -2  -3  -1    8.89    2.79
   2  -3   1    9.96    2.09
  -2   3  -1    8.01    2.01
   2   3   1    5.96    2.48
  -3  -3  -1   12.77    3.35
   3  -3   1   10.25    2.64
  -3  -3  -1    8.33    2.12
   3   3   1   11.04    2.75
  -3   3  -1   13.62    2.48
  -4  -3  -1   19.94    2.93
  -4  -3  -1   24.16    4.31
   4  -3   1   15.91    3.55
   4   3   1   15.97    3.29
  -4   3  -1   20.97    3.13
  -5  -3  -1    4.18    4.49
  -5  -3  -1   -0.19    3.07
   5  -3   1    0.83    3.78
  -5   3  -1    5.61    3.45
   5   3   1    7.34    3.43
   6  -3   1    4.48    4.28
   6   3   1    7.84    4.08
   5  -4  -1    4.12    3.60
  -5  -4   1    3.07    3.42
  -5  -4   1   19.16    5.25
  -5   4   1    4.20    3.66
   5   4  -1    6.18    3.16
  -4  -4   1    8.89    2.89
   4  -4  -1   13.05    2.41
   4  -4  -1    8.36    3.12
  -4  -4   1   10.19    4.55
   4   4  -1    6.35    2.94
  -4   4   1    4.75    3.09
  -3  -4   1    6.36    2.20
   3  -4  -1    6.96    2.42
  -3  -4   1    5.84    3.43
   3  -4  -1    8.56    1.98
  -3   4   1    8.19    3.06
   3   4  -1    6.36    2.44
  -3   4   1    9.34    2.69
  -2  -4   1    4.14    1.64
   2  -4  -1    1.06    1.77
   2  -4  -1    2.46    1.82
  -2  -4   1    2.16    2.70
  -2   4   1    2.55    2.25
   2   4  -1    3.89    2.36
   2   4  -1    3.53    1.16
  -2   4   1    4.62    2.17
  -1  -4   1    4.85    2.38
  -1  -4   1    7.71    1.50
   1  -4  -1    5.19    1.54
  -1   4   1    7.26    2.14
   1   4  -1    8.61    2.03
  -1   4   1   10.07    1.85
   0  -4  -1  255.26    6.11
   0  -4  -1  247.01    6.38
   0  -4   1  249.34    6.18
   0  -4   1  248.04    6.46
   0   4  -1  259.33    6.53
   0   4   1  254.14    6.55
   1  -4   1   18.49    1.92
  -1  -4  -1   16.65    2.50
   1  -4   1   13.24    1.73
  -1  -4  -1   12.78    1.33
  -1   4  -1   19.56    2.35
  -1   4  -1   19.52    1.72
   1   4   1   24.27    2.56
   2  -4   1   40.65    3.33
  -2  -4  -1   39.58    4.90
   2  -4   1   43.11    3.05
  -2  -4  -1   40.58    2.59
   2   4   1   36.64    4.01
  -2   4  -1   39.17    3.04
  -2   4  -1   39.28    3.99
   3  -4   1    4.86    1.93
  -3  -4  -1    6.10    3.38
   3  -4   1    8.25    2.59
  -3  -4  -1    6.42    2.01
   3   4   1    6.27    2.63
  -3   4  -1    4.41    2.30
  -4  -4  -1    0.70    2.50
   4  -4   1    1.70    3.12
  -4  -4  -1    4.47    4.15
  -4   4  -1    3.84    2.81
   4   4   1    0.92    3.05
   5  -4   1    1.88    3.72
  -5  -4  -1    5.08    3.24
  -5  -4  -1    7.18    4.79
  -5   4  -1    5.13    3.49
   5   4   1    4.85    3.32
  -5  -5   1   15.32    5.36
   5  -5  -1    8.47    3.77
  -5  -5   1    5.87    3.47
  -5   5   1    5.93    3.68
  -5   5   1   10.04    4.49
   5   5  -1    9.35    3.54
   4  -5  -1   14.66    3.39
   4  -5  -1   15.14    2.58
  -4  -5   1   11.02    4.85
  -4  -5   1   14.58    2.97
  -4   5   1   14.45    3.90
   4   5  -1   11.82    3.14
  -4   5   1   10.57    3.23
  -3  -5   1   10.29    3.64
   3  -5  -1    5.66    2.13
  -3  -5   1    6.68    2.14
   3  -5  -1    5.05    2.44
  -3   5   1    6.31    2.82
  -3   5   1    7.69    2.70
   3   5  -1    8.10    2.80
   2  -5  -1   15.88    2.25
  -2  -5   1   15.77    1.86
   2  -5  -1   14.74    1.98
  -2  -5   1   16.30    3.02
   2   5  -1   18.03    2.68
  -2   5   1   15.65    2.67
   2   5  -1   19.08    2.17
  -2   5   1   13.11    2.36
  -1  -5   1    6.09    2.47
  -1  -5   1    4.71    1.66
   1  -5  -1    7.64    1.68
  -1   5   1   10.92    1.90
  -1   5   1    7.17    2.18
   1   5  -1   13.89    2.26
   0  -5  -1   68.15    2.98
   0  -5  -1   67.23    3.55
   0  -5   1   69.59    3.17
   0  -5   1   69.71    3.68
   0   5  -1   72.62    3.56
   0   5   1   72.26    3.55
  -1  -5  -1   41.06    4.31
   1  -5   1   42.73    3.18
   1  -5   1   40.20    2.96
  -1  -5  -1   38.14    2.39
  -1   5  -1   37.56    3.50
   1   5   1   46.06    3.94
   2  -5   1   32.93    3.10
   2  -5   1   28.81    3.27
  -2  -5  -1   29.64    3.32
  -2   5  -1   29.42    2.50
  -2   5  -1   33.80    2.92
   2   5   1   29.93    3.05
   3  -5   1    3.62    2.52
  -3  -5  -1    2.72    1.98
  -3  -5  -1    0.33    3.56
   3  -5   1    2.99    2.13
  -3   5  -1    4.97    2.95
  -3   5  -1    2.12    2.42
   3   5   1    7.22    2.91
  -4  -5  -1   18.43    4.67
   4  -5   1   14.44    3.57
   4  -5   1   14.04    2.62
  -4  -5  -1   14.83    2.78
  -4   5  -1    9.96    3.61
   4   5   1   15.76    3.44
  -4   5  -1   12.16    3.18
  -5  -5  -1    4.16    4.89
  -5  -5  -1    5.12    3.13
   5  -5   1    3.49    3.86
  -5   5  -1   -2.49    3.82
  -5   5  -1   -3.90    3.28
   5   5   1    4.88    3.37
  -5  -6   1   16.89    5.81
  -5  -6   1   17.92    3.67
   5  -6  -1   14.15    4.05
   5   6  -1   14.08    3.59
  -5   6   1   13.06    4.55
  -5   6   1   14.10    3.80
   4  -6  -1   13.77    3.45
  -4  -6   1   11.82    2.92
  -4  -6   1   17.89    5.29
   4  -6  -1   15.72    2.71
  -4   6   1   11.33    3.76
  -4   6   1   10.14    3.26
   4   6  -1    9.73    3.14
  -3  -6   1  152.25    7.73
   3  -6  -1  145.33    5.27
   3  -6  -1  139.92    5.99
  -3   6   1  116.07    5.91
  -3   6   1  129.90    5.17
   3   6  -1  122.61    5.73
   2  -6  -1   53.46    3.39
  -2  -6   1   54.75    3.23
   2  -6  -1   52.69    3.78
  -2  -6   1   47.20    5.07
   2   6  -1   54.77    4.32
  -2   6   1   48.99    3.39
  -2   6   1   55.67    4.28
  -1  -6   1   28.73    3.06
   1  -6  -1   26.78    2.88
  -1  -6   1   30.99    2.86
  -1   6   1   31.15    2.91
   1   6  -1   30.83    3.65
  -1   6   1   29.50    2.67
   0  -6   1    3.11    1.70
   0  -6   1    4.77    2.08
   0  -6  -1    4.95    2.00
   0  -6  -1    4.83    1.61
   0   6  -1    5.52    1.86
   0   6   1    5.70    1.87
  -1  -6  -1   75.99    4.86
   1  -6   1   80.79    3.70
  -1  -6  -1   78.15    3.19
  -1   6  -1   83.18    4.08
   1   6   1   85.77    4.85
  -2  -6  -1   51.80    5.16
   2  -6   1   45.92    3.73
   2  -6   1   45.14    3.52
  -2   6  -1   42.48    3.24
   2   6   1   43.54    4.23
  -2   6  -1   46.84    3.96
   3  -6   1   24.42    2.75
   3  -6   1   27.26    3.24
  -3  -6  -1   30.27    2.44
  -3  -6  -1   27.23    4.23
  -3   6  -1   26.73    3.01
  -3   6  -1   22.82    3.11
   3   6   1   23.41    3.41
  -4  -6  -1    2.44    2.58
   4  -6   1    6.98    2.68
   4  -6   1    2.10    3.29
  -4  -6  -1    8.11    4.75
  -4   6  -1    1.94    3.41
   4   6   1    5.40    3.19
  -4   6  -1    3.99    2.99
  -5  -6  -1   24.15    5.56
   5  -6   1   11.99    4.17
  -5  -6  -1   15.52    3.47
  -5   6  -1   15.01    3.70
   5   6   1   15.08    3.77
  -5   6  -1   11.26    4.33
  -5  -7   1   23.96    6.15
   5  -7  -1   11.69    4.18
  -5   7   1    6.00    3.69
   5   7  -1   13.29    3.63
  -5   7   1   12.16    4.71
   4  -7  -1   64.95    4.50
  -4  -7   1   79.36    8.85
   4  -7  -1   60.79    5.94
  -4   7   1   57.02    4.89
  -4   7   1   55.73    6.02
   4   7  -1   55.00    5.37
   3  -7  -1   16.74    3.12
   3  -7  -1   16.45    2.62
  -3  -7   1   11.80    4.44
  -3   7   1   19.54    2.95
   3   7  -1   15.49    3.19
  -3   7   1   17.24    3.36
  -2  -7   1  119.69    4.49
   2  -7  -1  110.42    4.60
  -2  -7   1  121.46    6.31
  -2   7   1  114.19    4.48
   2   7  -1  110.82    5.42
  -2   7   1  118.17    5.39
   1  -7  -1   71.95    3.54
  -1  -7   1   75.40    5.04
  -1  -7   1   74.39    3.61
   1   7  -1   74.16    4.33
  -1   7   1   71.01    4.27
   0  -7  -1  110.93    4.15
   0  -7   1  115.72    4.31
   0  -7  -1  114.60    4.61
   0  -7   1  112.35    4.69
   0   7   1  117.67    4.54
   0   7  -1  109.53    4.46
  -1  -7  -1  105.16    3.86
  -1  -7  -1  107.27    5.42
   1  -7   1  111.08    4.37
  -1   7  -1  111.63    4.82
   1   7   1  114.31    5.51
  -2  -7  -1    0.83    1.59
   2  -7   1    1.67    2.31
   2  -7   1    1.25    2.07
  -2  -7  -1    4.57    3.23
  -2   7  -1    2.04    2.36
   2   7   1    1.65    2.50
  -2   7  -1    4.07    2.06
   3  -7   1   40.00    4.18
   3  -7   1   31.72    3.56
  -3  -7  -1   43.45    4.76
  -3   7  -1   37.06    3.20
  -3   7  -1   26.45    3.24
   3   7   1   34.72    3.79
  -4  -7  -1   17.96    5.30
   4  -7   1   13.84    3.75
  -4  -7  -1   16.61    2.84
   4  -7   1   16.68    3.08
   4   7   1   13.36    3.44
  -4   7  -1    9.13    3.10
  -4   7  -1    9.61    3.32
   5  -7   1    4.60    4.09
  -5  -7  -1    7.94    5.79
  -5  -7  -1   -2.74    3.78
   5   7   1   -0.59    3.36
  -5   7  -1   -1.41    3.30
  -5   7  -1   -4.09    3.53
  -5  -8   1   18.53    6.54
   5  -8  -1    4.30    4.01
  -5   8   1    0.64    3.74
  -5   8   1    6.20    4.94
   5   8  -1    7.90    3.55
   4  -8  -1   37.09    4.24
   4  -8  -1   22.30    4.01
  -4  -8   1   41.51    6.50
  -4   8   1   23.81    3.54
  -4   8   1   18.45    4.25
   4   8  -1   22.86    3.59
   3  -8  -1    0.51    2.85
  -3  -8   1    0.64    4.57
   3  -8  -1    1.63    2.37
  -3  -8   1   -0.47    2.38
  -3   8   1   -0.88    2.73
  -3   8   1    0.40    3.01
   3   8  -1    2.85    3.14
   3   8  -1    1.81    1.75
  -2  -8   1    2.70    2.05
  -2  -8   1   -1.19    3.48
   2  -8  -1    0.10    1.91
  -2   8   1    2.27    2.34
   2   8  -1    2.00    2.84
  -2   8   1    0.41    2.51
  -1  -8   1   24.85    2.47
   1  -8  -1   28.13    3.11
  -1  -8   1   32.95    3.45
   1   8  -1   30.80    3.06
  -1   8   1   27.76    2.90
   0  -8   1   31.78    2.88
   0  -8  -1   35.34    3.09
   0  -8   1   33.92    3.21
   0  -8  -1   29.24    3.60
   0   8   1   30.73    3.41
   0   8  -1   35.25    3.44
  -1  -8  -1    9.42    1.87
  -1  -8  -1   11.04    2.92
   1  -8   1    9.80    2.18
  -1   8  -1    7.62    2.40
   1   8   1    9.10    2.94
   2  -8   1    7.87    2.43
  -2  -8  -1   10.03    3.54
  -2  -8  -1    9.61    1.92
  -2   8  -1    9.62    2.61
   2   8   1    9.35    3.03
  -2   8  -1   15.45    2.26
   3  -8   1   26.84    3.21
   3  -8   1   26.13    3.56
  -3  -8  -1   31.72    4.89
  -3   8  -1   29.90    3.08
  -3   8  -1   22.98    3.38
   3   8   1   34.35    4.06
   4  -8   1   -0.21    3.49
   4  -8   1    1.64    2.94
  -4  -8  -1   -1.50    5.30
  -4   8  -1   -2.89    2.86
   4   8   1   -0.37    3.22
  -4   8  -1    2.95    3.19
   5  -8   1    5.48    4.31
  -5  -8  -1   13.55    6.27
  -5   8  -1    3.22    3.86
   5   8   1   13.05    3.80
  -5   8  -1    3.41    3.62
  -5  -9   1    7.03    7.08
   5  -9  -1    1.10    4.00
  -5   9   1    1.71    4.93
   5   9  -1    5.77    3.57
  -5   9   1   -6.45    3.78
   4  -9  -1    0.95    3.60
  -4  -9   1    7.35    6.13
   4  -9  -1    6.43    2.94
  -4   9   1    4.70    3.39
  -4   9   1    0.24    3.91
   4   9  -1    4.72    3.27
  -3  -9   1    2.78    2.53
  -3  -9   1    0.75    4.96
   3  -9  -1    1.97    2.56
   3   9  -1    1.59    3.22
   3   9  -1    1.86    1.93
  -3   9   1   -3.04    2.77
  -3   9   1    2.63    3.27
  -2  -9   1    2.55    2.13
  -2  -9   1   -2.23    3.83
   2  -9  -1    1.97    2.19
   2   9  -1    2.13    2.98
  -2   9   1    3.65    2.53
  -2   9   1    3.47    2.77
  -1  -9   1   13.27    3.29
   1  -9  -1    9.31    2.17
  -1  -9   1    9.15    2.25
  -1   9   1    5.07    2.36
   1   9  -1    6.91    2.83
   0  -9  -1   11.04    2.43
   0  -9   1    9.18    2.55
   0  -9  -1   13.20    2.21
   0  -9   1    9.54    2.18
   0   9   1    8.73    2.27
   0   9  -1    9.84    2.18
  -1  -9  -1   24.01    2.38
  -1  -9  -1   27.93    3.42
   1  -9   1   22.96    2.70
  -1   9  -1   28.49    3.13
   1   9   1   27.46    3.60
  -2  -9  -1   -0.04    1.94
   2  -9   1    1.02    2.50
  -2  -9  -1    2.46    3.65
  -2   9  -1   -0.73    2.35
   2   9   1    0.01    2.98
  -2   9  -1    3.57    2.15
  -3  -9  -1   25.30    5.05
   3  -9   1   17.14    3.61
   3  -9   1   16.26    3.20
  -3   9  -1   13.99    3.29
   3   9   1   16.33    3.68
  -3   9  -1   14.67    2.87
  -4  -9  -1    7.10    5.82
   4  -9   1    0.70    3.17
   4  -9   1    1.23    3.56
  -4   9  -1   -0.36    3.24
  -4   9  -1   -2.19    2.92
   4   9   1    2.16    3.38
   5  -9   1    2.21    4.38
  -5  -9  -1   12.58    6.87
  -5   9  -1   -1.42    4.00
  -5   9  -1   -1.84    3.37
   5   9   1    9.39    3.83
   5 -10  -1   -2.47    4.28
  -5  10   1   -7.20    5.04
   5  10  -1    6.85    3.68
  -4 -10   1   17.57    6.71
   4 -10  -1   10.35    3.22
  -4  10   1    4.19    3.52
  -4  10   1    6.19    4.25
   4  10  -1    9.49    3.60
   3 -10  -1   13.30    3.01
  -3 -10   1    9.41    2.86
  -3 -10   1   10.58    5.68
   3  10  -1   10.81    3.62
  -3  10   1    5.86    3.16
   3  10  -1    9.74    2.24
  -3  10   1    6.92    3.47
  -2 -10   1    3.03    4.36
  -2 -10   1    3.64    2.34
   2 -10  -1    5.86    2.55
  -2  10   1    0.20    2.66
  -2  10   1    1.68    2.96
   2  10  -1    6.05    3.29
  -1 -10   1   35.38    3.98
  -1 -10   1   33.23    3.82
   1 -10  -1   33.34    3.77
   1  10  -1   35.26    3.74
  -1  10   1   29.72    3.20
   0 -10   1   27.09    3.08
   0 -10  -1   28.93    3.02
   0 -10   1   28.36    2.90
   0 -10  -1   30.92    2.88
   0  10  -1   29.46    2.96
   0  10   1   26.55    3.02
  -1 -10  -1   43.51    3.76
   1 -10   1   44.92    4.15
  -1 -10  -1   43.95    5.34
   1  10   1   38.71    4.06
  -1  10  -1   42.30    3.65
   2 -10   1    3.82    2.80
  -2 -10  -1    6.32    2.24
  -2 -10  -1    8.00    4.09
  -2  10  -1    3.26    2.70
  -2  10  -1    4.22    2.37
   2  10   1    6.53    3.42
   3 -10   1   33.41    3.78
  -3 -10  -1   38.25    5.74
  -3  10  -1   25.26    3.68
  -3  10  -1   34.24    3.25
   3  10   1   27.97    4.18
   4 -10   1   12.06    4.19
   4 -10   1   14.18    3.54
  -4 -10  -1   20.96    6.51
   4  10   1    8.43    3.65
  -4  10  -1    5.49    3.58
  -4  10  -1    6.37    3.03
   4 -11  -1    5.66    3.33
  -4 -11   1   20.04    7.16
  -4  11   1    0.81    4.34
   4  11  -1    6.61    3.55
  -4  11   1    1.51    3.70
   3 -11  -1    3.36    2.97
  -3 -11   1    0.91    3.40
  -3 -11   1    9.89    6.10
   3  11  -1    2.93    2.37
  -3  11   1   -2.71    3.20
  -3  11   1    1.86    3.59
   3  11  -1    3.34    3.57
  -2 -11   1   60.95    7.76
  -2 -11   1   51.80    4.34
   2 -11  -1   58.39    4.78
   2  11  -1   63.90    5.25
  -2  11   1   58.00    5.71
   1 -11  -1   65.45    4.59
  -1 -11   1   67.72    4.64
  -1 -11   1   68.05    6.54
  -1  11   1   56.40    4.79
   1  11  -1   53.58    5.50
   0 -11  -1   68.41    4.93
   0 -11   1   65.70    4.64
   0 -11   1   66.52    4.93
   0 -11  -1   67.06    4.67
   0  11   1   56.50    4.99
   0  11  -1   55.99    4.73
   1 -11   1   73.26    4.79
  -1 -11  -1   67.91    6.15
  -1 -11  -1   71.52    4.39
   1  11   1   62.77    6.16
  -1  11  -1   61.92    5.11
   2 -11   1   25.35    3.59
  -2 -11  -1   31.27    3.03
  -2 -11  -1   38.67    5.15
   2  11   1   26.79    4.10
  -2  11  -1   22.79    3.78
   3 -11   1    7.54    3.45
  -3 -11  -1   12.66    5.71
  -3  11  -1    5.80    3.24
  -3  11  -1    5.92    2.96
   3  11   1    4.66    3.74
   4 -11   1   24.12    4.08
  -4 -11  -1   33.80    7.29
  -4  11  -1   16.01    4.15
  -4  11  -1   16.67    3.56
   4  11   1   22.58    4.18
   4 -12  -1    2.71    3.30
  -4 -12   1    9.37    7.43
  -4  12   1   -9.22    3.77
   4  12  -1    7.27    3.81
  -4  12   1    2.82    4.63
  -3 -12   1   77.36    9.74
   3 -12  -1   50.81    5.06
  -3  12   1   31.13    3.97
   3  12  -1   43.67    4.69
  -3  12   1   36.37    4.89
  -2 -12   1   12.75    2.92
   2 -12  -1   15.15    3.25
  -2 -12   1   14.86    5.29
   2  12  -1   14.24    4.39
  -2  12   1    8.57    3.50
  -1 -12   1   25.14    4.46
  -1 -12   1   23.27    3.21
   1 -12  -1   28.81    3.47
  -1  12   1   19.14    3.22
   1  12  -1   25.37    4.17
   0 -12   1   70.77    5.25
   0 -12   1   63.83    4.89
   0 -12  -1   59.58    4.85
   0 -12  -1   64.79    5.49
   0  12   1   60.46    5.78
   0  12  -1   57.37    5.35
  -1 -12  -1   31.65    3.31
   1 -12   1   31.23    3.69
  -1 -12  -1   35.16    4.50
   1  12   1   24.14    4.57
  -1  12  -1   28.87    3.85
   2 -12   1   71.56    5.56
  -2 -12  -1   70.23    4.75
  -2 -12  -1   73.81    7.76
   2  12   1   51.12    5.01
  -2  12  -1   64.36    6.21
   3 -12   1   13.49    3.72
  -3 -12  -1   20.32    6.23
  -3  12  -1    9.64    3.74
   3  12   1   12.24    4.13
  -4 -12  -1   27.53    7.41
  -4  12  -1    5.58    3.85
   4  12   1   10.84    3.92
  -4  12  -1   -3.93    3.39
  -4 -13   1   24.34    8.14
   4 -13  -1   17.67    3.97
   4  13  -1   15.63    4.15
  -4  13   1   14.51    5.41
  -3 -13   1   20.24    6.76
   3 -13  -1    7.79    3.45
   3  13  -1    9.36    3.95
  -3  13   1   -4.33    4.07
  -2 -13   1   15.66    5.55
  -2 -13   1    3.48    2.83
   2 -13  -1    6.90    3.25
  -2  13   1    0.47    3.44
   2  13  -1   -1.18    4.25
  -1 -13   1    5.03    2.95
   1 -13  -1    1.11    3.02
  -1 -13   1    6.50    4.39
   1  13  -1   -1.80    3.93
  -1  13   1   -2.20    3.15
   0 -13  -1   26.94    3.64
   0 -13  -1   21.62    3.49
   0 -13   1   27.86    3.65
   0 -13   1   16.69    3.36
   0  13   1   21.42    4.08
   0  13  -1   15.40    3.75
   1 -13   1   12.00    3.38
  -1 -13  -1    9.87    4.39
  -1 -13  -1   13.26    3.06
  -1  13  -1    6.40    3.53
   1  13   1    4.66    4.47
  -2 -13  -1   19.82    3.14
  -2 -13  -1   25.28    5.52
   2 -13   1   18.22    3.74
   2  13   1   13.08    4.17
  -2  13  -1   14.58    4.28
   3 -13   1   13.72    3.89
  -3 -13  -1   25.62    6.74
  -3  13  -1   15.43    4.91
   3  13   1   18.38    4.38
   4  13   1   19.01    4.43
  -3 -14   1   24.83    7.24
   3 -14  -1   11.09    3.70
  -3  14   1    4.46    4.63
   3  14  -1   11.33    4.24
  -2 -14   1   14.29    5.70
  -2 -14   1    1.00    2.88
   2 -14  -1    1.21    3.38
  -2  14   1   -0.88    3.71
   2  14  -1   -3.24    4.54
  -1 -14   1    8.24    4.42
   1 -14  -1    4.44    3.43
  -1 -14   1    7.73    3.14
  -1  14   1    5.53    3.99
   1  14  -1    1.19    4.41
   0 -14   1   26.52    3.96
   0 -14  -1   22.66    3.94
   0 -14  -1   20.73    3.72
   0 -14   1   14.66    3.55
   0  14  -1   13.66    4.25
   0  14   1   14.42    4.31
  -1 -14  -1    5.73    4.47
   1 -14   1   -0.67    3.33
  -1 -14  -1    4.55    3.02
   1  14   1   -7.75    4.62
  -1  14  -1    0.47    3.62
  -2 -14  -1   13.71    3.23
   2 -14   1   15.50    3.95
  -2 -14  -1   30.25    5.83
   2  14   1    7.71    4.23
  -2  14  -1   10.39    4.47
  -3 -14  -1   16.98    6.73
   3 -14   1    0.79    3.74
   3  14   1    7.61    4.29
  -3  14  -1   -3.25    4.73
   3 -15  -1    6.97    3.83
  -3 -15   1   20.04    7.20
   3  15  -1    3.02    4.25
  -3  15   1    2.74    4.94
   2 -15  -1   22.02    4.11
  -2 -15   1   15.45    3.50
  -2 -15   1   25.55    6.09
  -2  15   1   11.17    4.42
   2  15  -1   10.52    5.24
   1 -15  -1    4.06    3.42
  -1 -15   1   15.62    4.62
  -1 -15   1    4.88    3.30
  -1  15   1   -6.93    4.35
   1  15  -1   -8.33    4.60
   0 -15  -1   11.75    3.67
   0 -15   1    9.09    3.61
   0  15   1    0.40    4.65
   0  15  -1    7.41    4.48
  -1 -15  -1   10.68    4.72
  -1 -15  -1    2.25    3.21
   1 -15   1    1.73    3.63
  -1  15  -1    0.37    4.16
   1  15   1  -13.81    4.92
   2 -15   1   18.02    4.22
  -2 -15  -1   24.27    6.11
  -2 -15  -1   11.93    3.41
   2  15   1    3.79    4.46
  -2  15  -1    5.24    4.72
   3 -15   1    7.16    4.10
   3  15   1    8.68    4.57
   2 -16  -1    1.74    3.65
  -2 -16   1    2.85    3.41
  -2 -16   1   17.21    5.85
   2  16  -1   -5.51    5.20
  -2  16   1    0.11    4.32
  -1 -16   1   12.72    3.80
  -1 -16   1   26.73    5.17
   1 -16  -1   10.14    3.92
   1  16  -1   -6.07    5.19
  -1  16   1    7.05    5.17
   0 -16   1   12.08    4.06
   0 -16  -1    1.09    3.69
   0  16   1   -5.53    4.93
   0  16  -1   -2.89    4.60
  -1 -16  -1   13.10    5.07
  -1 -16  -1    2.80    3.47
   1 -16   1    4.14    3.86
  -1  16  -1   -0.73    4.55
  -2 -16  -1   17.88    6.16
   2 -16   1    6.29    4.17
  -2  16  -1    2.94    5.10
   2  16   1    0.10    4.50
  -1 -17   1    5.40    3.77
   1 -17  -1    5.81    3.95
  -1  17   1   -7.62    5.42
   0 -17   1    5.20    4.23
   0 -17  -1    1.16    3.87
   0  17  -1   -6.54    4.89
   0  17   1  -11.87    5.14
  -1 -17  -1    2.51    3.74
   1 -17   1    2.80    4.01
   1  17   1  -17.60    5.70
  -1  17  -1   -9.21    4.86
   6   0  -2    6.89    4.14
  -6   0   2    7.41    4.14
   5   0  -2   14.07    3.57
  -5   0   2    9.99    3.84
   4   0  -2    6.34    2.79
  -4   0   2    6.79    3.07
  -3   0   2   24.64    2.86
   3   0  -2   26.74    2.51
  -3   0   2   19.67    3.01
   3   0  -2   25.04    2.78
   2   0  -2    0.34    1.38
  -2   0   2   -0.13    1.99
  -2   0   2   -1.32    2.18
   2   0  -2    2.73    1.40
   1   0  -2  898.71   18.30
  -1   0   2  864.06   18.29
  -1   0   2  827.53   18.43
   0   0  -2   14.36    1.42
   0   0   2   14.09    1.41
   0   0   2   15.02    1.69
   1   0   2  283.89    6.80
   1   0   2  273.28    6.40
  -1   0  -2  273.96    6.49
  -1   0  -2  268.62    6.73
  -2   0  -2   30.50    3.61
   2   0   2   26.41    2.12
  -2   0  -2   24.93    2.20
   2   0   2   25.13    2.35
  -3   0  -2   27.46    3.06
  -3   0  -2   28.05    2.52
   3   0   2   23.06    2.67
  -4   0  -2    2.11    2.55
   4   0   2    0.51    2.81
  -4   0  -2    0.08    3.44
   5   0   2   15.04    3.79
  -5   0  -2   16.32    3.33
   6   0   2    3.63    4.03
  -6   0  -2   -1.97    3.69
  -6  -1   2   -5.93    3.94
   6  -1  -2   -1.64    4.00
  -6   1   2    0.71    4.02
   6   1  -2    5.05    3.86
   5  -1  -2    9.44    3.65
  -5  -1   2    4.12    3.64
   5   1  -2    7.40    3.46
  -5   1   2    3.21    3.73
  -4  -1   2   11.37    3.14
   4  -1  -2    9.29    2.85
  -4  -1   2    6.65    3.83
   4  -1  -2    6.52    2.40
   4   1  -2    7.75    2.72
  -4   1   2   10.74    3.19
  -3  -1   2   36.98    3.57
  -3  -1   2   35.12    3.73
   3  -1  -2   43.94    3.43
   3  -1  -2   35.33    3.12
   3   1  -2   40.35    2.76
  -3   1   2   46.21    3.76
   3   1  -2   40.08    3.43
   2  -1  -2    1.92    1.52
  -2  -1   2    0.33    2.51
   2  -1  -2    3.46    1.52
  -2  -1   2    3.84    1.94
   2   1  -2    3.00    1.55
   2   1  -2    4.15    1.35
  -2   1   2    2.73    2.06
  -1  -1   2   37.11    3.62
  -1  -1   2   38.48    2.37
   1  -1  -2   38.58    2.16
   1  -1  -2   31.78    1.89
   1   1  -2   38.62    2.25
  -1   1   2   37.39    2.83
  -1   1   2   37.97    2.77
   0  -1   2   76.85    2.49
   0  -1  -2   76.23    2.29
   0  -1  -2   79.23    2.52
   0  -1  -2   72.34    3.01
   0  -1   2   72.74    3.16
   0  -1   2   76.88    2.60
   0   1  -2   74.95    2.56
   0   1   2   86.60    2.86
   0   1  -2   82.41    2.90
   0   1   2   75.42    2.76
   0   1   2   79.48    3.24
   1  -1   2  208.01    5.05
  -1  -1  -2  193.64    5.61
   1  -1   2  204.94    5.35
   1   1   2  206.27    5.59
  -1   1  -2  200.90    5.21
   1   1   2  199.29    5.00
  -1   1  -2  202.91    5.17
  -2  -1  -2   28.84    2.70
  -2  -1  -2   23.39    2.69
   2  -1   2   25.10    2.37
   2   1   2   25.50    2.46
  -2   1  -2   23.05    2.14
   2   1   2   26.35    2.59
  -3  -1  -2   72.57    5.12
  -3  -1  -2   77.56    3.73
   3  -1   2   72.71    4.38
  -3   1  -2   70.34    3.67
   3   1   2   69.51    4.38
  -4  -1  -2    6.70    2.63
   4  -1   2    4.78    2.89
  -4  -1  -2    7.57    3.74
  -4   1  -2    2.36    2.65
   4   1   2    4.53    2.84
   5  -1   2   -1.56    3.42
  -5  -1  -2   -0.81    3.06
   5   1   2   -0.99    3.29
  -5   1  -2    2.07    3.10
   6  -1   2    7.90    4.43
  -6  -1  -2    0.84    3.63
  -6   1  -2    2.46    4.01
   6   1   2    3.58    3.97
   6  -2  -2    0.95    4.01
  -6  -2   2    0.73    4.01
  -6   2   2   -0.24    4.15
   6   2  -2    8.40    3.85
   5  -2  -2    8.15    3.83
  -5  -2   2   -1.23    3.45
  -5  -2   2   14.49    4.36
   5   2  -2    1.29    3.19
  -5   2   2   -2.17    3.62
   4  -2  -2   26.08    3.40
   4  -2  -2   23.03    2.64
  -4  -2   2   23.46    4.53
  -4  -2   2   20.16    3.30
   4   2  -2   21.74    3.10
  -4   2   2   22.26    3.50
  -3  -2   2   10.65    2.44
  -3  -2   2   11.41    3.46
   3  -2  -2    9.29    2.11
   3  -2  -2   16.47    2.50
   3   2  -2   10.83    1.69
  -3   2   2    7.65    2.66
   3   2  -2   11.09    2.22
   2  -2  -2  116.32    3.97
  -2  -2   2  115.20    5.51
   2  -2  -2  117.17    3.99
  -2  -2   2  116.94    3.92
  -2   2   2  112.73    4.25
   2   2  -2  114.12    4.10
   2   2  -2  118.45    3.55
   1  -2  -2    3.03    1.29
  -1  -2   2    3.44    1.64
   1  -2  -2    5.63    1.45
  -1  -2   2   -1.69    2.24
  -1   2   2    2.68    1.91
  -1   2   2    1.31    1.98
   1   2  -2    1.01    1.65
   1   2  -2    2.55    1.27
   0  -2   2    2.75    1.22
   0  -2   2    3.79    1.87
   0  -2   2    5.48    1.31
   0  -2  -2    7.37    1.29
   0  -2  -2    3.95    1.64
   0   2   2    2.85    1.59
   0   2  -2    4.16    1.49
   1  -2   2   35.69    2.80
  -1  -2  -2   34.04    3.64
   1  -2   2   28.70    2.30
   1  -2   2   34.28    2.23
   1   2   2   34.43    2.36
  -1   2  -2   36.16    2.61
   1   2   2   36.95    3.61
   2  -2   2  154.79    5.09
  -2  -2  -2  150.81    4.65
  -2  -2  -2  158.11    5.79
  -2   2  -2  137.60    4.36
   2   2   2  137.37    4.05
   2   2   2  146.47    5.14
   3  -2   2   43.67    3.98
  -3  -2  -2   48.25    3.27
  -3  -2  -2   49.52    5.12
   3   2   2   49.10    4.22
  -3   2  -2   50.67    3.47
   4  -2   2    5.29    3.00
  -4  -2  -2    8.94    3.95
  -4  -2  -2    8.89    2.68
  -4   2  -2    5.84    2.77
   4   2   2    4.98    2.95
   5  -2   2    7.36    3.94
  -5  -2  -2    9.64    4.34
  -5  -2  -2    1.00    3.06
   5   2   2    2.20    3.51
  -5   2  -2    3.55    3.27
   6  -3  -2   13.41    4.41
  -6  -3   2   11.97    4.35
   6   3  -2   11.96    3.92
  -6   3   2   10.37    4.47
  -6   3   2   13.18    4.71
  -5  -3   2   -1.49    3.45
  -5  -3   2   11.62    4.64
   5  -3  -2    8.72    3.64
   5   3  -2    4.52    3.30
  -5   3   2    1.03    3.71
  -4  -3   2   15.00    4.62
   4  -3  -2    9.92    3.05
   4  -3  -2   14.37    2.55
  -4  -3   2   13.94    3.12
   4   3  -2   13.19    2.89
  -4   3   2   14.32    3.46
  -3  -3   2   37.79    3.39
  -3  -3   2   30.78    3.96
   3  -3  -2   34.30    3.54
   3  -3  -2   41.98    3.29
  -3   3   2   37.04    3.20
   3   3  -2   33.53    2.66
   3   3  -2   37.81    3.79
  -2  -3   2   10.17    3.01
   2  -3  -2   13.49    1.87
   2  -3  -2   12.35    1.95
  -2  -3   2   13.69    1.88
  -2   3   2   10.32    2.23
   2   3  -2   10.62    2.14
   2   3  -2   13.64    1.57
  -2   3   2   14.09    2.60
   1  -3  -2   12.89    1.71
  -1  -3   2   10.73    2.47
  -1  -3   2   11.97    1.74
  -1   3   2    9.90    2.13
   1   3  -2   17.02    1.76
  -1   3   2   12.99    2.11
   1   3  -2   18.79    1.90
   0  -3   2   37.96    2.65
   0  -3  -2   40.80    3.02
   0  -3   2   40.56    3.24
   0  -3  -2   34.68    2.59
   0   3   2   47.99    3.10
   0   3  -2   37.74    2.87
   0   3   2   39.77    2.55
  -1  -3  -2   31.23    3.82
   1  -3   2   32.05    2.53
   1  -3   2   29.35    2.73
   1   3   2   31.83    3.70
   1   3   2   31.09    2.28
  -1   3  -2   32.99    2.35
   2  -3   2   13.15    1.85
  -2  -3  -2   20.82    2.94
   2  -3   2   16.80    2.39
  -2  -3  -2   16.08    2.02
  -2   3  -2   16.10    2.05
   2   3   2   16.53    1.76
   2   3   2   16.93    2.76
  -3  -3  -2   22.60    2.37
  -3  -3  -2   25.09    3.62
   3  -3   2   19.81    2.90
  -3   3  -2   25.36    2.65
   3   3   2   17.56    2.99
  -4  -3  -2    4.20    4.05
  -4  -3  -2   10.47    2.65
   4  -3   2    4.40    3.28
  -4   3  -2    6.88    2.82
   4   3   2    2.77    3.00
  -5  -3  -2   -0.76    2.98
   5  -3   2   -0.89    3.90
  -5  -3  -2    2.95    4.45
   5   3   2   -1.27    3.28
  -5   3  -2    0.71    3.22
  -5  -4   2    0.51    3.47
  -5  -4   2   12.27    5.07
   5  -4  -2    7.99    3.61
  -5   4   2    0.88    3.61
   5   4  -2    1.82    3.12
  -5   4   2    7.84    4.23
   4  -4  -2   35.06    3.69
   4  -4  -2   43.89    3.85
  -4  -4   2   35.50    3.48
  -4  -4   2   38.18    5.26
   4   4  -2   29.67    3.42
  -4   4   2   33.85    3.72
  -4   4   2   32.66    4.26
   3  -4  -2   -1.45    2.22
  -3  -4   2    0.77    3.56
  -3  -4   2   -0.44    2.17
   3  -4  -2    5.22    2.09
   3   4  -2    1.44    2.25
   3   4  -2   -1.04    1.48
  -3   4   2   -2.86    2.58
  -3   4   2    4.92    3.10
  -2  -4   2   30.50    3.01
   2  -4  -2   27.46    2.92
  -2  -4   2   23.97    3.33
   2  -4  -2   26.81    3.08
   2   4  -2   29.06    2.69
   2   4  -2   27.23    2.33
  -2   4   2   29.85    2.91
  -2   4   2   29.10    2.67
   1  -4  -2   76.49    3.38
  -1  -4   2   78.16    4.74
  -1  -4   2   81.96    3.42
  -1   4   2   86.20    3.69
   1   4  -2   87.11    3.72
  -1   4   2   86.54    4.17
   0  -4   2  147.48    4.42
   0  -4  -2  138.38    4.54
   0  -4   2  138.16    4.76
   0  -4  -2  145.43    4.19
   0   4  -2  145.61    4.50
   0   4   2  142.14    4.06
   0   4   2  149.44    4.79
   1  -4   2  306.54    7.45
  -1  -4  -2  301.55    8.16
   1  -4   2  318.89    7.69
  -1  -4  -2  297.28    6.93
  -1   4  -2  301.59    7.24
  -1   4  -2  321.51    8.13
   1   4   2  332.99    8.39
   1   4   2  310.00    7.18
   2  -4   2   11.37    1.98
  -2  -4  -2   18.21    1.96
  -2  -4  -2   16.56    3.01
   2  -4   2   16.14    2.33
  -2   4  -2   14.47    2.12
   2   4   2   14.20    2.67
   2   4   2   17.21    1.73
   3  -4   2    0.91    2.01
  -3  -4  -2    1.78    1.92
   3  -4   2    1.49    2.50
  -3  -4  -2    0.10    3.33
   3   4   2    0.66    2.62
  -3   4  -2    2.23    2.31
  -4  -4  -2   19.01    2.80
  -4  -4  -2   14.99    4.56
   4  -4   2   13.26    3.62
  -4   4  -2   13.71    2.92
   4   4   2   13.14    3.51
  -5  -4  -2    4.22    3.06
   5  -4   2    1.72    3.94
  -5  -4  -2    4.25    4.68
   5   4   2    5.69    3.54
  -5   4  -2    7.17    3.40
  -5  -5   2   10.38    3.67
   5  -5  -2   12.42    3.93
  -5  -5   2   18.32    5.40
  -5   5   2    6.44    4.65
  -5   5   2    2.33    3.55
   5   5  -2    9.95    3.31
  -4  -5   2    7.36    2.89
   4  -5  -2   11.47    2.59
  -4  -5   2    8.07    4.95
   4  -5  -2    8.60    3.17
  -4   5   2    9.17    3.22
  -4   5   2    8.37    3.89
   4   5  -2   10.91    3.00
   3  -5  -2   42.23    4.11
   3  -5  -2   41.80    3.59
  -3  -5   2   44.00    3.34
  -3  -5   2   41.19    4.54
   3   5  -2   34.03    2.78
  -3   5   2   40.39    3.32
   3   5  -2   35.65    4.11
  -3   5   2   37.62    3.62
   2  -5  -2    1.74    1.81
  -2  -5   2    0.58    3.01
   2  -5  -2    5.37    2.06
  -2  -5   2    1.57    1.86
  -2   5   2    4.82    2.53
   2   5  -2    4.05    1.49
  -2   5   2    0.83    2.26
   2   5  -2    1.14    2.17
  -1  -5   2   74.89    3.38
   1  -5  -2   68.99    3.40
  -1  -5   2   73.46    4.91
  -1   5   2   78.86    4.21
  -1   5   2   83.54    3.61
   1   5  -2   78.37    3.73
   0  -5   2    3.85    1.64
   0  -5   2    5.39    2.16
   0  -5  -2    6.19    2.02
   0  -5  -2    4.74    1.57
   0   5   2    6.63    1.94
   0   5  -2    6.16    1.81
  -1  -5  -2   10.90    2.61
   1  -5   2    9.71    1.96
  -1  -5  -2    6.50    1.34
   1  -5   2    8.54    1.77
  -1   5  -2    8.67    2.23
   1   5   2   10.56    2.46
   2  -5   2   23.10    2.34
  -2  -5  -2   26.16    3.23
   2  -5   2   27.04    2.58
  -2  -5  -2   27.55    2.52
   2   5   2   26.08    2.19
  -2   5  -2   27.16    2.86
   2   5   2   28.62    3.07
  -2   5  -2   29.20    2.85
  -3  -5  -2   24.18    2.39
   3  -5   2   23.06    3.13
  -3  -5  -2   24.28    3.96
   3  -5   2   19.57    2.62
  -3   5  -2   22.60    2.72
   3   5   2   21.58    3.32
  -3   5  -2   22.82    3.38
  -4  -5  -2    6.84    2.51
  -4  -5  -2    9.56    4.73
   4  -5   2    7.50    3.44
  -4   5  -2    8.96    2.89
   4   5   2    8.77    3.43
  -5  -5  -2    1.53    3.11
   5  -5   2    2.38    3.85
  -5  -5  -2    2.74    4.82
   5   5   2    3.22    3.41
  -5   5  -2    3.14    3.22
  -5  -6   2    6.63    3.64
   5  -6  -2    6.30    3.89
  -5  -6   2   15.03    5.65
  -5   6   2    4.36    3.78
  -5   6   2    6.67    4.67
   5   6  -2    5.94    3.35
  -4  -6   2   30.14    5.66
   4  -6  -2   26.02    3.00
   4  -6  -2   24.93    3.73
  -4  -6   2   23.04    3.17
  -4   6   2   18.53    4.23
  -4   6   2   22.38    3.53
   4   6  -2   21.38    3.36
   3  -6  -2   14.21    2.40
  -3  -6   2    9.61    4.17
   3  -6  -2   12.43    2.84
   3   6  -2   11.33    2.00
   3   6  -2   14.00    2.95
  -3   6   2   11.35    2.94
  -3   6   2   15.38    3.49
  -2  -6   2   -0.42    1.98
   2  -6  -2    1.23    1.72
  -2  -6   2    3.40    3.17
   2   6  -2    1.74    2.37
   2   6  -2    0.43    1.58
  -2   6   2    1.13    2.48
  -2   6   2    4.37    2.43
   1  -6  -2   54.45    3.25
  -1  -6   2   56.25    4.90
  -1  -6   2   59.08    3.38
   1   6  -2   64.95    3.84
  -1   6   2   61.22    4.06
  -1   6   2   67.33    3.47
   0  -6   2  122.78    4.30
   0  -6  -2  119.94    4.65
   0  -6  -2  118.86    4.09
   0  -6   2  115.78    4.75
   0   6   2  121.81    4.67
   0   6  -2  122.83    4.44
   1  -6   2   99.42    4.02
  -1  -6  -2   92.42    5.02
  -1  -6  -2   93.69    3.42
   1   6   2   97.92    5.02
  -1   6  -2   99.21    4.51
   2  -6   2   50.99    3.93
  -2  -6  -2   48.45    4.01
  -2  -6  -2   45.40    2.71
   2  -6   2   53.81    3.77
  -2   6  -2   45.08    3.91
  -2   6  -2   51.49    3.10
   2   6   2   50.97    4.44
   3  -6   2    0.48    2.61
  -3  -6  -2   -0.26    1.96
  -3  -6  -2    2.04    3.73
   3  -6   2    1.70    2.42
   3   6   2    2.95    3.06
  -3   6  -2    1.29    2.45
  -3   6  -2    1.29    2.33
  -4  -6  -2    3.96    2.54
  -4  -6  -2    5.44    4.89
   4  -6   2    7.63    3.58
   4  -6   2    8.27    2.90
  -4   6  -2    1.56    2.83
  -4   6  -2   10.10    3.55
   4   6   2    6.61    3.32
  -5  -6  -2    8.37    5.34
   5  -6   2    7.62    4.15
  -5  -6  -2    3.47    3.09
  -5   6  -2    2.30    3.75
   5   6   2    4.98    3.57
  -5   6  -2    0.62    3.30
   5  -7  -2   10.21    4.09
  -5  -7   2   24.61    6.19
  -5   7   2    9.56    4.16
   5   7  -2    8.57    3.52
  -5   7   2   10.88    5.10
   4  -7  -2    3.30    2.58
  -4  -7   2    8.99    5.63
   4  -7  -2    1.43    3.28
   4   7  -2    1.78    2.92
  -4   7   2    1.85    4.08
  -4   7   2    0.58    3.33
   3  -7  -2   38.37    3.64
  -3  -7   2   28.12    3.04
   3  -7  -2   34.42    3.77
  -3  -7   2   33.95    5.03
   3   7  -2   31.66    3.00
   3   7  -2   35.00    3.59
  -3   7   2   33.58    3.45
  -3   7   2   30.50    3.88
  -2  -7   2   75.84    6.17
   2  -7  -2   67.94    3.77
  -2  -7   2   71.23    3.98
  -2   7   2   69.26    4.87
   2   7  -2   59.72    4.64
   2   7  -2   69.78    3.41
  -2   7   2   70.00    4.11
  -1  -7   2   48.52    5.00
  -1  -7   2   43.75    3.44
   1  -7  -2   43.52    3.15
  -1   7   2   49.06    3.97
  -1   7   2   47.11    3.32
   1   7  -2   47.54    3.96
   0  -7   2   27.71    2.72
   0  -7  -2   32.84    2.66
   0  -7   2   29.99    3.09
   0  -7  -2   31.77    2.87
   0   7   2   30.76    3.50
   0   7  -2   31.88    3.31
  -1  -7  -2   36.66    2.79
  -1  -7  -2   39.12    4.67
   1  -7   2   40.36    3.49
  -1   7  -2   39.56    3.70
   1   7   2   38.71    4.50
  -2  -7  -2    0.74    3.22
   2  -7   2   -0.88    2.25
   2  -7   2   -1.47    2.24
  -2   7  -2   -1.48    2.24
  -2   7  -2   -0.33    1.92
   2   7   2    2.44    2.61
   3  -7   2   11.58    2.89
   3  -7   2   14.14    3.20
  -3  -7  -2   20.61    4.50
  -3  -7  -2   17.75    2.24
  -3   7  -2    9.45    2.74
   3   7   2   14.04    3.40
  -3   7  -2   16.25    2.67
  -4  -7  -2    1.19    5.11
   4  -7   2   -2.71    3.41
  -4  -7  -2    0.56    2.52
   4  -7   2    0.02    2.95
   4   7   2    2.58    3.24
  -4   7  -2    1.66    2.87
  -4   7  -2    1.51    2.86
  -5  -7  -2   12.64    5.64
  -5  -7  -2   -0.70    3.03
   5  -7   2   -0.51    4.09
  -5   7  -2    1.52    3.47
   5   7   2    3.67    3.62
  -5   7  -2   -3.56    3.31
   5  -8  -2    1.71    3.94
  -5  -8   2   17.16    6.42
  -5   8   2    1.98    3.95
   5   8  -2    5.66    3.51
  -5   8   2   -1.61    5.02
   4  -8  -2    9.57    3.59
   4  -8  -2   18.47    3.09
  -4  -8   2   20.11    6.35
  -4   8   2    4.06    3.46
   4   8  -2   14.67    3.35
  -4   8   2   13.48    4.49
  -3  -8   2   10.43    4.97
   3  -8  -2    6.77    2.53
  -3  -8   2    9.33    2.76
  -3   8   2    8.18    3.56
   3   8  -2   11.36    3.26
  -3   8   2    4.28    3.08
   3   8  -2    6.49    2.03
   2  -8  -2   10.15    2.23
  -2  -8   2   12.68    2.43
  -2  -8   2   13.17    3.90
   2   8  -2    9.14    2.92
  -2   8   2   10.76    2.97
  -2   8   2    9.11    2.72
  -1  -8   2    2.00    2.05
   1  -8  -2    2.09    1.81
  -1  -8   2   -0.65    2.94
   1   8  -2    2.44    2.44
  -1   8   2    1.17    2.05
  -1   8   2    0.54    2.21
   0  -8   2    2.73    2.36
   0  -8  -2   -0.02    2.22
   0  -8   2    1.90    1.89
   0  -8  -2    0.96    1.77
   0   8  -2    0.55    1.98
   0   8   2    1.32    2.11
  -1  -8  -2    6.66    1.85
   1  -8   2    6.52    2.31
  -1  -8  -2    9.64    2.96
  -1   8  -2    7.01    2.37
   1   8   2    4.55    2.95
  -2  -8  -2   42.54    3.08
  -2  -8  -2   46.12    4.31
   2  -8   2   37.35    3.47
   2  -8   2   43.31    4.21
  -2   8  -2   39.07    4.26
   2   8   2   41.78    4.80
  -2   8  -2   42.68    3.16
   3  -8   2   13.68    3.14
   3  -8   2    9.27    3.24
  -3  -8  -2   20.48    4.92
  -3   8  -2   13.16    2.74
   3   8   2   13.54    3.54
  -3   8  -2   10.95    3.14
   4  -8   2    5.35    3.23
  -4  -8  -2    4.51    2.65
   4  -8   2   -0.05    3.64
  -4  -8  -2   11.36    5.60
   4   8   2    4.85    3.36
  -4   8  -2    4.78    3.09
  -4   8  -2    4.34    2.83
  -5  -8  -2   22.11    6.46
   5  -8   2    6.78    4.50
  -5   8  -2    2.67    3.36
  -5   8  -2    4.93    3.61
   5   8   2    9.30    3.82
   5  -9  -2   -1.82    4.02
  -5  -9   2   12.26    6.98
   5   9  -2    4.47    3.52
  -5   9   2    0.18    4.03
  -5   9   2    5.40    5.29
  -4  -9   2   24.48    6.82
   4  -9  -2   12.59    3.03
  -4   9   2    7.40    4.63
   4   9  -2   11.17    3.38
  -4   9   2    5.80    3.49
   3  -9  -2    6.42    2.62
  -3  -9   2    0.22    2.69
  -3  -9   2    1.95    5.19
  -3   9   2    4.50    3.52
   3   9  -2    9.94    3.33
   3   9  -2    4.22    2.19
  -3   9   2   -1.20    3.09
  -2  -9   2   22.12    4.55
   2  -9  -2   18.32    2.59
  -2  -9   2   19.52    2.77
   2   9  -2   18.52    3.33
  -2   9   2   22.77    3.03
  -2   9   2   18.03    3.32
  -1  -9   2    3.61    3.21
  -1  -9   2    0.30    2.19
   1  -9  -2    2.88    1.95
  -1   9   2    0.72    2.25
   1   9  -2    0.48    2.67
   0  -9  -2   96.51    4.37
   0  -9   2   98.14    5.05
   0  -9  -2   90.64    4.85
   0  -9   2   95.95    4.49
   0   9  -2   91.53    4.69
   0   9   2   98.97    5.17
  -1  -9  -2   12.12    3.24
   1  -9   2    4.74    2.45
  -1  -9  -2    8.32    2.04
   1   9   2   13.79    3.38
  -1   9  -2    8.52    2.72
   2  -9   2    2.77    2.66
  -2  -9  -2    7.82    3.99
  -2  -9  -2    7.95    2.05
  -2   9  -2    6.18    2.53
   2   9   2    8.26    3.23
   3  -9   2    7.44    3.19
  -3  -9  -2   11.83    5.00
   3  -9   2   11.27    3.60
   3   9   2    6.85    3.58
  -3   9  -2    9.40    2.68
  -3   9  -2    5.76    2.98
  -4  -9  -2   20.48    6.14
   4  -9   2    3.66    3.90
   4  -9   2   14.31    3.52
  -4   9  -2    4.38    3.34
   4   9   2   12.36    3.70
  -4   9  -2   11.14    3.15
   5  -9   2   -3.20    4.28
  -5  -9  -2    7.91    6.73
  -5   9  -2   -2.91    3.66
  -5   9  -2    0.36    3.48
   5   9   2    6.32    3.86
   5  10  -2    8.44    3.68
  -4 -10   2   15.36    6.93
   4 -10  -2    6.09    3.01
   4  10  -2    6.72    3.35
  -4  10   2    1.39    4.58
  -4  10   2   -1.20    3.53
  -3 -10   2   -2.48    2.79
   3 -10  -2    3.47    2.69
  -3 -10   2    3.47    5.72
  -3  10   2    3.16    3.25
   3  10  -2    2.86    2.26
   3  10  -2    2.72    3.37
  -3  10   2    1.28    3.65
   2 -10  -2   10.54    2.57
  -2 -10   2    6.85    2.64
  -2 -10   2   20.12    4.93
  -2  10   2    9.30    2.83
  -2  10   2   11.40    3.34
   2  10  -2    9.77    3.62
  -1 -10   2   27.89    3.97
  -1 -10   2   21.84    2.90
   1 -10  -2   28.49    2.86
  -1  10   2   21.25    2.90
   1  10  -2   30.65    3.59
   0 -10   2    5.05    2.82
   0 -10  -2    5.00    2.26
   0 -10   2    3.83    2.36
   0 -10  -2    3.61    2.59
   0  10  -2    4.64    2.30
   0  10   2    5.01    2.81
   1 -10   2   16.49    2.84
  -1 -10  -2   19.12    3.72
  -1 -10  -2   15.40    2.37
   1  10   2   16.98    3.82
  -1  10  -2   18.58    3.25
  -2 -10  -2   19.29    2.50
   2 -10   2   20.20    3.23
  -2 -10  -2   22.39    4.61
  -2  10  -2   11.33    2.99
   2  10   2   19.27    3.83
   3 -10   2    6.16    3.28
  -3 -10  -2    1.98    5.10
  -3  10  -2    5.91    3.10
  -3  10  -2    1.09    2.63
   3  10   2    2.54    3.53
  -4 -10  -2   24.79    6.56
   4 -10   2   14.28    3.66
   4 -10   2   11.00    4.31
  -4  10  -2    3.72    3.41
  -4  10  -2    8.82    3.24
   4  10   2    8.51    3.74
   4 -11  -2    5.39    3.09
  -4 -11   2   12.75    7.24
  -4  11   2   -7.19    3.73
  -4  11   2   -5.16    4.72
   4  11  -2    3.74    3.40
  -3 -11   2   19.81    6.49
   3 -11  -2   13.09    3.07
  -3 -11   2    5.76    3.17
   3  11  -2   10.33    2.59
   3  11  -2   12.20    3.77
  -3  11   2    3.36    3.96
  -3  11   2    4.88    3.44
  -2 -11   2    9.06    5.08
  -2 -11   2    2.55    2.63
   2 -11  -2    4.92    2.66
  -2  11   2    0.32    3.14
  -2  11   2    1.26    2.99
   2  11  -2    0.70    3.67
  -1 -11   2    7.30    2.70
   1 -11  -2   11.64    2.73
  -1 -11   2    9.54    3.78
  -1  11   2    4.37    2.44
   1  11  -2    3.46    3.40
   0 -11  -2    3.64    2.51
   0 -11   2    5.18    3.06
   0 -11   2    4.30    2.55
   0 -11  -2    8.29    2.85
   0  11  -2    3.17    2.57
   0  11   2    3.62    3.03
   1 -11   2   13.83    3.09
  -1 -11  -2   13.68    3.83
  -1 -11  -2   16.41    2.71
   1  11   2   12.44    4.17
  -1  11  -2   11.94    3.29
   2 -11   2   11.28    3.35
  -2 -11  -2    6.53    2.44
  -2 -11  -2    7.43    4.67
  -2  11  -2    8.76    3.17
   2  11   2   10.82    3.89
  -3 -11  -2   12.47    5.56
   3 -11   2    5.58    3.38
  -3  11  -2    3.91    3.04
   3  11   2    7.16    3.89
  -3  11  -2    4.78    2.62
  -4 -11  -2   10.94    6.59
   4 -11   2    4.92    3.67
  -4  11  -2   -1.09    3.00
   4  11   2    2.67    3.69
  -4  11  -2   -2.71    3.47
  -4 -12   2   20.32    7.50
   4 -12  -2    8.02    3.39
  -4  12   2    3.81    5.10
  -4  12   2   -2.39    4.05
   4  12  -2    8.98    3.71
   3 -12  -2    2.46    2.98
  -3 -12   2   -1.56    3.14
  -3 -12   2   15.48    6.62
   3  12  -2    5.93    3.62
  -3  12   2   -0.97    3.43
  -3  12   2    2.60    4.16
   3  12  -2    1.94    2.46
  -2 -12   2    5.98    2.83
   2 -12  -2    8.38    2.94
  -2 -12   2   17.06    5.45
   2  12  -2    2.44    3.99
  -2  12   2    6.72    3.43
   1 -12  -2   21.87    3.25
  -1 -12   2   23.49    4.24
  -1 -12   2   20.83    3.26
  -1  12   2   15.45    3.53
   1  12  -2   15.96    3.85
   0 -12   2   10.13    3.35
   0 -12   2    5.37    2.88
   0 -12  -2    5.46    2.88
   0 -12  -2    3.42    3.02
   0  12  -2    8.59    3.13
   0  12   2    4.09    3.39
  -1 -12  -2   54.23    6.28
  -1 -12  -2   54.35    4.48
   1 -12   2   53.97    5.25
   1  12   2   51.91    5.38
  -1  12  -2   49.93    4.53
  -2 -12  -2   10.81    2.62
   2 -12   2    9.29    3.52
  -2 -12  -2   10.72    4.88
  -2  12  -2    8.88    4.05
   2  12   2    5.05    3.93
  -3 -12  -2   15.01    5.92
   3 -12   2    4.86    3.57
  -3  12  -2    0.30    3.25
   3  12   2    3.15    3.96
   4 -12   2    1.49    3.83
  -4 -12  -2   13.84    7.08
   4  12   2    2.75    3.85
  -4  12  -2    2.55    3.55
   4 -13  -2    7.94    3.56
  -4  13   2    3.01    5.37
   4  13  -2   12.01    3.97
  -3 -13   2   20.28    6.63
  -3  13   2    1.28    4.35
   3  13  -2    4.54    3.84
  -2 -13   2   13.30    5.40
   2 -13  -2   -2.61    2.94
  -2 -13   2    1.14    2.84
  -2  13   2   -1.91    3.38
   2  13  -2   -0.61    4.39
  -1 -13   2    9.10    4.28
  -1 -13   2    2.44    2.99
   1 -13  -2    0.95    2.97
   1  13  -2    0.40    3.87
  -1  13   2    2.80    3.82
   0 -13   2   15.43    3.37
   0 -13  -2   17.74    3.52
   0 -13   2   21.39    3.79
   0 -13  -2   19.88    3.59
   0  13   2   13.16    4.01
   0  13  -2   11.44    3.69
   1 -13   2    9.73    3.47
  -1 -13  -2   13.69    3.09
  -1 -13  -2   14.66    4.30
   1  13   2    3.53    4.58
  -1  13  -2   11.93    3.90
  -2 -13  -2    1.64    2.65
   2 -13   2    2.94    3.57
  -2 -13  -2    6.56    5.00
   2  13   2   -2.40    4.00
  -2  13  -2    0.41    4.12
   3 -13   2   18.48    4.14
  -3 -13  -2   35.32    6.74
   3  13   2   16.81    4.51
  -3  13  -2   17.12    4.14
  -3 -14   2   19.01    6.68
   3 -14  -2   13.51    3.66
   3  14  -2    8.18    4.10
  -3  14   2    4.21    4.50
   2 -14  -2    2.95    3.23
  -2 -14   2    0.53    3.04
  -2 -14   2   15.07    5.46
  -2  14   2   -2.10    3.48
   2  14  -2   -7.58    4.38
   1 -14  -2   37.20    4.27
  -1 -14   2   58.61    7.36
  -1 -14   2   34.66    3.98
   1  14  -2   28.74    4.87
  -1  14   2   31.12    5.00
   0 -14   2    1.70    3.28
   0 -14  -2   -0.95    3.10
   0 -14  -2    5.88    3.78
   0 -14   2    7.79    3.59
   0  14   2   -4.48    4.26
   0  14  -2    3.28    3.83
  -1 -14  -2   33.31    4.94
   1 -14   2   21.01    4.03
  -1 -14  -2   27.78    3.65
  -1  14  -2   17.46    4.45
   1  14   2   13.99    5.35
  -2 -14  -2    7.54    5.25
  -2 -14  -2    5.01    2.89
   2 -14   2   -6.43    3.58
  -2  14  -2   -2.14    4.21
   2  14   2   -3.66    4.10
  -3 -14  -2    8.31    6.42
   3 -14   2    2.24    3.97
  -3  14  -2   -3.56    4.91
   3  14   2    6.42    4.34
   3 -15  -2    2.50    3.54
   3  15  -2    7.94    4.27
  -3  15   2    0.32    4.81
  -2 -15   2   -1.70    3.16
   2 -15  -2    1.06    3.42
  -2 -15   2   17.14    5.72
  -2  15   2   -2.53    3.79
   2  15  -2   -7.62    4.66
   1 -15  -2    3.61    3.62
  -1 -15   2   13.19    4.93
  -1 -15   2    6.75    3.45
   1  15  -2  -12.82    4.35
  -1  15   2   -2.32    4.76
   0 -15  -2   -1.80    3.34
   0 -15   2   -3.53    3.44
   0  15  -2   -3.58    4.18
   0  15   2   -6.11    4.78
  -1 -15  -2   10.82    4.70
  -1 -15  -2    6.22    3.26
   1 -15   2    2.15    3.64
   1  15   2  -11.83    5.17
  -1  15  -2    5.80    4.13
   2 -15   2    1.93    3.98
  -2 -15  -2   11.29    5.68
   2  15   2   -0.97    4.34
  -2  15  -2   -0.35    4.80
  -2 -16   2   24.98    6.24
  -2 -16   2    4.53    3.54
   2 -16  -2    4.80    3.86
   2  16  -2   -7.80    5.07
  -2  16   2   -1.28    5.40
   1 -16  -2   10.85    3.84
  -1 -16   2   13.43    3.81
  -1 -16   2   31.68    5.65
  -1  16   2    1.52    5.44
   1  16  -2   -9.21    4.96
   0 -16   2    5.79    3.86
   0 -16  -2   12.19    3.85
   0  16  -2   -1.37    4.67
   0  16   2   -5.82    5.18
  -1 -16  -2    3.95    3.32
   1 -16   2    2.18    3.85
  -1 -16  -2   13.32    5.11
   1  16   2   -9.15    5.58
  -1  16  -2   -2.86    4.49
  -2 -16  -2   36.39    6.56
   2  16   2    8.54    4.86
  -2  16  -2    7.40    5.27
   1 -17  -2    0.14    3.75
  -1 -17   2   -0.56    3.67
  -1  17   2   -3.26    5.88
   0 -17  -2   23.82    4.46
   0 -17   2   18.49    4.53
   0  17  -2    9.01    5.28
   0  17   2   -1.31    5.76
  -6   0   3   -4.05    4.22
  -5   0   3   -0.19    3.53
   5   0  -3    3.45    3.30
  -4   0   3    8.90    3.78
   4   0  -3    2.35    2.52
  -4   0   3    6.71    3.17
   4   0  -3   10.33    2.69
   3   0  -3   35.05    3.00
   3   0  -3   35.27    3.18
  -3   0   3   39.46    3.69
  -3   0   3   30.04    3.41
  -2   0   3  115.53    5.03
  -2   0   3  115.03    4.30
   2   0  -3  118.61    3.66
   2   0  -3  123.20    3.87
   1   0  -3    5.21    1.49
  -1   0   3    4.44    2.17
  -1   0   3    4.12    2.01
   0   0  -3   30.14    2.07
   0   0   3   26.71    2.08
   0   0   3   28.44    3.56
   1   0   3   -0.41    1.64
  -1   0  -3    1.54    1.93
   1   0   3   -0.15    1.80
  -2   0  -3    3.89    2.18
   2   0   3    1.58    1.78
   2   0   3    1.89    2.00
  -2   0  -3    0.18    1.88
  -3   0  -3    3.34    2.80
  -3   0  -3    4.68    2.05
   3   0   3    2.59    2.20
  -4   0  -3   18.37    2.89
  -4   0  -3   19.81    3.76
   4   0   3   14.37    3.30
  -5   0  -3    1.15    3.08
   5   0   3    5.68    3.72
  -6  -1   3    0.27    4.34
   6  -1  -3    3.29    6.17
  -6   1   3   -1.44    4.35
  -5  -1   3    0.06    3.56
   5  -1  -3    7.54    3.63
  -5   1   3    2.14    3.68
   5   1  -3    3.49    3.18
   4  -1  -3   17.67    2.94
   4  -1  -3   13.29    2.73
  -4  -1   3   15.46    4.14
  -4  -1   3   12.16    3.25
  -4   1   3   11.14    3.36
   4   1  -3   11.33    2.70
   4   1  -3    8.55    2.48
  -3  -1   3   15.85    3.41
   3  -1  -3   19.05    2.31
  -3  -1   3   22.96    2.77
   3  -1  -3   26.14    2.47
  -3   1   3   26.26    2.91
   3   1  -3   22.98    2.38
   3   1  -3   21.21    2.23
   2  -1  -3   32.57    2.59
  -2  -1   3   27.31    2.43
  -2  -1   3   23.69    3.03
   2  -1  -3   26.93    2.48
   2   1  -3   26.23    2.58
   2   1  -3   25.99    2.38
  -2   1   3   32.24    3.22
  -1  -1   3  214.75    5.32
   1  -1  -3  201.81    5.26
  -1  -1   3  197.36    6.15
   1   1  -3  206.64    5.28
  -1   1   3  209.40    5.59
  -1   1   3  202.61    5.76
   0  -1  -3   38.77    3.13
   0  -1   3   35.14    2.57
   0  -1   3   31.88    3.47
   0  -1  -3   43.32    2.12
   0  -1   3   40.19    2.83
   0   1   3   33.59    3.05
   0   1  -3   38.43    2.25
   0   1   3   34.91    2.76
   0   1   3   39.14    3.51
   1  -1   3  141.93    4.64
   1  -1   3  143.92    4.16
  -1  -1  -3  139.24    4.85
   1  -1   3  151.29    4.52
  -1   1  -3  146.18    4.35
  -1   1  -3  146.03    4.54
   1   1   3  147.04    4.77
   1   1   3  145.54    4.25
   2  -1   3   45.35    3.48
   2  -1   3   47.08    2.89
  -2  -1  -3   47.09    3.04
  -2  -1  -3   49.79    4.13
   2   1   3   43.47    3.87
   2   1   3   47.05    2.81
  -2   1  -3   41.85    3.03
  -2   1  -3   52.46    3.48
   3  -1   3   14.38    2.60
  -3  -1  -3   16.48    3.21
  -3  -1  -3   16.76    2.38
  -3   1  -3   16.17    2.34
   3   1   3   13.22    2.66
  -3   1  -3   14.23    2.81
   4  -1   3    1.91    2.92
  -4  -1  -3    3.84    3.73
  -4  -1  -3    1.79    2.52
  -4   1  -3    2.93    2.61
  -4   1  -3    5.57    3.33
   4   1   3    3.21    2.85
   5  -1   3    2.89    3.63
  -5  -1  -3    2.73    3.15
   5   1   3   -1.35    3.54
  -5   1  -3    6.58    3.28
   6  -2  -3   14.91    5.43
  -6  -2   3    8.76    4.51
  -6   2   3    5.54    4.71
   5  -2  -3    0.22    3.41
  -5  -2   3   -1.44    3.43
  -5  -2   3   11.51    4.72
   5   2  -3    4.09    3.12
  -5   2   3   -3.19    3.62
  -4  -2   3    4.67    4.06
   4  -2  -3    2.55    2.77
   4  -2  -3   -0.79    2.60
  -4  -2   3    3.23    3.07
   4   2  -3   -1.46    2.18
  -4   2   3    1.49    3.17
   4   2  -3    1.27    2.54
   3  -2  -3   14.09    2.31
  -3  -2   3   17.11    2.63
   3  -2  -3   13.23    2.30
  -3  -2   3   15.75    3.47
   3   2  -3   14.25    2.16
   3   2  -3   17.97    2.05
  -3   2   3   17.21    2.88
   2  -2  -3   47.33    3.09
   2  -2  -3   42.13    2.75
  -2  -2   3   42.97    3.02
  -2  -2   3   40.56    4.74
  -2   2   3   40.88    3.60
  -2   2   3   41.90    3.44
   2   2  -3   42.85    2.85
   2   2  -3   42.11    2.59
  -1  -2   3    1.07    1.88
   1  -2  -3    2.26    1.46
  -1  -2   3    0.80    2.44
  -1  -2   3    1.85    1.79
  -1   2   3    0.49    2.13
  -1   2   3   -1.47    1.87
   1   2  -3    0.62    1.41
   0  -2  -3    7.31    1.35
   0  -2   3    3.67    1.70
   0  -2   3    4.67    2.22
   0  -2   3    3.04    1.27
   0  -2  -3    6.35    1.86
   0   2   3   -1.26    1.94
   0   2  -3    2.93    1.59
   0   2  -3    4.28    1.68
   0   2   3    8.87    2.01
   1  -2   3  100.73    3.33
   1  -2   3   95.94    3.78
   1  -2   3   97.65    3.88
   1  -2   3   93.25    3.35
  -1  -2  -3   91.56    4.23
   1   2   3  101.58    3.45
  -1   2  -3   97.64    3.49
  -1   2  -3   97.51    3.83
   1   2   3  104.07    4.49
  -2  -2  -3  122.01    5.25
  -2  -2  -3  108.30    4.00
   2  -2   3  109.59    3.93
   2  -2   3  113.66    4.56
  -2   2  -3  108.40    3.97
   2   2   3  109.37    4.82
   2   2   3  112.43    3.81
  -3  -2  -3   26.10    3.57
   3  -2   3   23.90    2.91
  -3  -2  -3   27.80    2.63
   3   2   3   24.71    2.98
  -3   2  -3   28.06    2.62
  -4  -2  -3   13.59    4.03
   4  -2   3   12.73    3.31
  -4  -2  -3   14.13    2.76
   4   2   3   12.51    3.20
  -4   2  -3   15.08    2.93
  -5  -2  -3   -2.18    3.00
   5  -2   3   -0.51    3.81
  -5  -2  -3    5.21    4.41
  -5   2  -3   -1.08    3.07
   5   2   3    0.53    3.57
   6  -3  -3    4.47    4.40
  -6   3   3   -1.87    6.27
   5  -3  -3    9.10    3.60
  -5  -3   3   11.05    3.61
  -5  -3   3   18.99    5.01
  -5   3   3   12.91    4.15
  -5   3   3   12.97    4.15
   5   3  -3    9.39    3.30
   4  -3  -3    4.35    2.56
  -4  -3   3    3.58    4.17
  -4  -3   3    3.17    2.99
   4  -3  -3    4.91    2.85
  -4   3   3    0.84    3.24
   4   3  -3    5.48    2.58
   4   3  -3    1.66    2.18
  -3  -3   3   52.96    3.64
   3  -3  -3   46.19    3.78
  -3  -3   3   57.95    5.90
   3  -3  -3   52.21    3.74
   3   3  -3   55.45    3.79
  -3   3   3   54.77    4.17
   3   3  -3   50.61    3.19
  -3   3   3   40.65    4.53
   2  -3  -3   13.79    1.91
   2  -3  -3   12.69    2.04
  -2  -3   3    8.67    2.96
  -2  -3   3   12.59    1.99
  -2   3   3   14.06    2.56
   2   3  -3   12.71    1.73
   2   3  -3   12.31    1.97
  -2   3   3   16.07    2.57
   1  -3  -3   60.66    3.07
  -1  -3   3   61.16    3.37
  -1  -3   3   60.14    4.46
  -1   3   3   67.55    3.58
   1   3  -3   61.00    2.94
  -1   3   3   66.73    3.66
   0  -3  -3   23.99    2.24
   0  -3   3   20.79    1.98
   0  -3  -3   23.21    2.53
   0  -3   3   20.22    2.39
   0   3   3   25.98    2.20
   0   3   3   28.54    3.15
   0   3  -3   23.28    2.78
   1  -3   3    7.85    1.87
   1  -3   3    6.45    1.73
   1  -3   3    7.10    1.97
   1  -3   3    9.49    1.76
  -1  -3  -3    8.11    2.32
  -1   3  -3    9.85    1.69
   1   3   3    9.08    2.40
   1   3   3    8.50    1.79
   2  -3   3   10.08    1.85
  -2  -3  -3   16.73    2.13
  -2  -3  -3   12.31    2.84
   2  -3   3    9.08    2.28
   2   3   3   11.34    2.73
  -2   3  -3   10.55    1.95
   2   3   3    9.86    1.88
  -3  -3  -3   34.44    3.22
  -3  -3  -3   36.58    3.90
   3  -3   3   37.05    3.46
   3   3   3   37.76    3.02
  -3   3  -3   32.70    3.26
   3   3   3   30.46    3.39
  -4  -3  -3   18.13    4.20
   4  -3   3   15.39    3.74
  -4  -3  -3   16.70    2.76
   4   3   3   12.36    3.30
  -4   3  -3   15.03    2.90
   5  -3   3    5.22    4.08
  -5  -3  -3   14.54    4.82
  -5  -3  -3    6.17    3.10
   5   3   3    8.04    3.71
  -5   3  -3    4.62    3.13
  -5  -4   3   17.35    5.06
   5  -4  -3    4.38    3.57
  -5  -4   3    8.94    3.67
  -5   4   3    4.11    4.39
  -5   4   3    3.46    4.06
   5   4  -3   10.60    3.40
   4  -4  -3    1.24    2.53
   4  -4  -3    3.81    2.92
  -4  -4   3    6.58    2.98
  -4  -4   3   10.65    4.57
   4   4  -3    5.99    2.65
  -4   4   3    7.51    3.90
  -4   4   3   -3.03    3.27
   3  -4  -3    2.51    2.16
  -3  -4   3    1.25    2.22
  -3  -4   3    1.95    3.63
   3  -4  -3    1.10    2.18
   3   4  -3   -0.60    1.63
  -3   4   3    1.83    2.84
   3   4  -3    5.14    2.21
  -3   4   3    1.78    3.12
  -2  -4   3   18.46    3.17
   2  -4  -3   22.05    2.32
  -2  -4   3   20.53    2.39
   2  -4  -3   21.99    2.20
   2   4  -3   21.80    2.49
  -2   4   3   23.80    2.92
   2   4  -3   21.13    2.36
  -2   4   3   23.49    2.80
  -1  -4   3  111.72    5.24
  -1  -4   3  110.77    4.23
   1  -4  -3  106.61    4.00
   1   4  -3  107.77    3.89
   1   4  -3  110.69    3.77
  -1   4   3  116.57    4.22
  -1   4   3  110.16    4.48
   0  -4  -3  190.29    4.96
   0  -4   3  176.24    5.68
   0  -4  -3  168.26    5.32
   0  -4   3  177.36    5.17
   0   4   3  179.72    4.95
   0   4  -3  179.14    5.17
   0   4   3  179.32    5.51
  -1  -4  -3   39.46    4.03
   1  -4   3   39.87    2.48
   1  -4   3   38.07    3.18
   1  -4   3   44.09    3.07
  -1   4  -3   37.11    3.64
  -1   4  -3   37.73    2.42
   1   4   3   41.08    4.13
   1   4   3   40.06    2.62
  -2  -4  -3    6.31    2.87
   2  -4   3    4.53    1.95
   2  -4   3    8.51    2.28
  -2  -4  -3    7.12    1.93
   2   4   3    7.51    1.78
   2   4   3    4.57    2.59
  -2   4  -3    5.47    1.94
  -3  -4  -3    1.94    3.37
   3  -4   3    5.54    2.76
  -3  -4  -3    4.70    2.15
  -3   4  -3    1.74    2.27
   3   4   3    3.30    2.75
   3   4   3    6.97    2.07
  -4  -4  -3   26.89    4.65
  -4  -4  -3   26.65    2.98
   4  -4   3   22.39    4.05
   4   4   3   18.56    3.53
  -4   4  -3   19.70    3.08
  -5  -4  -3    6.71    4.90
  -5  -4  -3    4.47    3.12
   5  -4   3    6.10    4.16
   5   4   3    3.55    3.64
  -5   4  -3   -1.88    2.99
  -5  -5   3   -0.22    3.50
   5  -5  -3   -0.47    3.51
  -5  -5   3   12.97    5.20
  -5   5   3   -3.76    3.86
   5   5  -3    0.46    3.11
  -5   5   3   -0.02    4.40
  -4  -5   3   15.58    3.06
  -4  -5   3   17.81    5.00
   4  -5  -3   16.50    2.88
   4  -5  -3   13.50    3.21
  -4   5   3   10.85    4.13
  -4   5   3    9.91    3.61
   4   5  -3   15.77    2.99
   4   5  -3   13.03    3.67
   3  -5  -3   21.60    2.64
  -3  -5   3   20.52    4.25
   3  -5  -3   21.06    2.85
  -3   5   3   19.70    3.27
  -3   5   3   23.07    3.69
   3   5  -3   17.83    2.67
   3   5  -3   20.67    2.19
  -2  -5   3    3.56    2.20
  -2  -5   3    6.40    3.13
   2  -5  -3    4.16    1.89
   2   5  -3    6.57    1.66
  -2   5   3    2.67    2.66
  -2   5   3    7.51    2.72
   2   5  -3    5.32    2.15
  -1  -5   3   31.66    3.20
  -1  -5   3   33.94    3.24
  -1   5   3   53.33    3.53
  -1   5   3   34.98    3.61
   1   5  -3   36.80    3.06
   0  -5   3  648.68   14.84
   0  -5  -3  677.64   14.53
   0  -5  -3  621.21   14.64
   0  -5   3  677.18   14.77
   0   5  -3  655.22   14.56
   0   5   3  640.18   14.78
   0   5   3  663.37   14.25
  -1  -5  -3   13.34    2.71
   1  -5   3   11.96    2.14
   1  -5   3   10.06    1.99
  -1  -5  -3   10.31    1.45
   1   5   3   12.01    2.73
  -1   5  -3   12.89    2.35
   1   5   3   13.10    1.81
  -1   5  -3   12.24    1.61
  -2  -5  -3  158.03    6.59
   2  -5   3  170.07    5.41
   2  -5   3  160.27    5.79
  -2  -5  -3  160.78    4.84
  -2   5  -3  153.78    4.65
   2   5   3  151.99    4.33
  -2   5  -3  157.32    5.93
   2   5   3  143.39    5.98
   3  -5   3   41.57    3.82
  -3  -5  -3   35.76    2.79
   3  -5   3   32.51    3.56
  -3  -5  -3   36.33    4.27
  -3   5  -3   33.92    2.89
   3   5   3   28.04    3.59
   3   5   3   31.36    2.90
   4  -5   3    6.72    3.64
  -4  -5  -3   10.25    2.59
  -4  -5  -3   12.10    4.67
  -4   5  -3    8.29    2.83
   4   5   3   10.56    3.55
  -5  -5  -3   13.48    5.29
  -5  -5  -3    6.01    3.11
   5  -5   3    4.59    4.07
   5   5   3    6.04    3.61
  -5   5  -3    6.07    3.20
  -5  -6   3   -6.10    5.31
   5  -6  -3    4.03    3.66
  -5  -6   3   13.39    5.50
   5   6  -3    4.78    3.19
  -5   6   3    1.48    4.70
  -5   6   3    3.66    3.94
   4  -6  -3    3.26    2.55
  -4  -6   3   -0.03    2.74
   4  -6  -3   -0.97    3.08
  -4  -6   3    6.76    5.14
   4   6  -3    0.00    2.82
  -4   6   3   -4.01    4.07
  -4   6   3   -1.29    3.38
   3  -6  -3   -0.52    2.61
  -3  -6   3   -2.51    4.20
   3  -6  -3    2.40    2.27
   3   6  -3    3.24    2.00
   3   6  -3    3.69    2.55
  -3   6   3    4.58    3.46
  -3   6   3    3.57    3.06
  -2  -6   3   67.62    5.66
   2  -6  -3   63.31    3.69
  -2  -6   3   63.08    3.99
  -2   6   3   75.24    4.38
  -2   6   3   66.85    4.85
   2   6  -3   64.18    4.50
   2   6  -3   81.20    3.50
   1  -6  -3   21.98    2.20
  -1  -6   3   21.64    2.45
  -1  -6   3   21.98    3.11
  -1   6   3   25.71    2.61
   1   6  -3   34.36    3.29
  -1   6   3   19.48    2.52
   0  -6  -3   41.08    3.63
   0  -6  -3   36.32    2.99
   0  -6   3   36.84    3.96
   0  -6   3   35.20    3.25
   0   6   3   32.30    3.76
   0   6  -3   38.30    3.23
   0   6   3   36.35    2.91
  -1  -6  -3  108.75    5.31
  -1  -6  -3  103.32    3.62
   1  -6   3  110.18    4.41
   1  -6   3  112.47    4.65
   1   6   3  109.31    3.55
   1   6   3  107.32    5.29
  -1   6  -3  112.07    4.80
  -2  -6  -3   19.49    2.15
   2  -6   3   13.19    2.60
   2  -6   3    9.88    2.43
  -2  -6  -3   18.17    3.34
   2   6   3   13.92    2.92
  -2   6  -3   10.97    2.51
  -2   6  -3   14.33    2.14
   2   6   3   13.56    1.77
   3  -6   3    3.03    2.92
  -3  -6  -3   -4.00    3.86
   3  -6   3    0.67    2.48
  -3  -6  -3   -1.70    2.03
   3   6   3   -0.02    3.14
  -3   6  -3    0.85    2.36
  -3   6  -3   -0.13    2.74
  -4  -6  -3   19.74    2.82
  -4  -6  -3   18.47    5.30
   4  -6   3   19.86    4.13
  -4   6  -3   11.61    2.87
   4   6   3   14.78    3.65
  -4   6  -3   14.68    3.74
  -5  -6  -3    2.58    3.14
  -5  -6  -3    3.91    5.20
   5  -6   3   -0.86    4.12
  -5   6  -3   -2.46    3.09
   5   6   3    3.58    3.62
  -5   6  -3    2.11    3.92
   5  -7  -3    2.19    3.90
   5  -7  -3   13.97    4.26
  -5  -7   3   13.97    5.76
   5   7  -3    4.82    3.50
  -5   7   3    1.06    4.04
  -5   7   3    6.96    5.19
  -4  -7   3    5.79    5.50
   4  -7  -3    3.02    3.36
   4  -7  -3    5.66    2.72
  -4   7   3   -1.21    4.32
   4   7  -3    3.54    2.99
  -4   7   3   -3.14    3.43
   3  -7  -3   14.05    2.59
  -3  -7   3   14.64    4.86
  -3  -7   3   11.34    2.85
  -3   7   3   13.52    3.38
   3   7  -3   15.05    2.99
   3   7  -3   14.68    2.32
  -3   7   3   15.25    3.85
  -2  -7   3    3.18    3.48
  -2  -7   3    2.79    2.37
   2  -7  -3    3.95    1.91
   2   7  -3    3.47    2.59
   2   7  -3    3.31    1.87
  -2   7   3    0.36    2.68
  -2   7   3    1.11    2.94
  -1  -7   3   26.16    3.31
  -1  -7   3   26.43    2.56
   1  -7  -3   23.48    2.25
  -1   7   3   25.83    2.48
  -1   7   3   22.80    2.70
   1   7  -3   29.36    2.70
   0  -7   3   50.11    3.61
   0  -7  -3   44.10    3.95
   0  -7  -3   47.82    3.21
   0  -7   3   48.66    4.23
   0   7  -3   49.38    3.59
   0   7   3   49.15    4.14
  -1  -7  -3    6.65    2.91
   1  -7   3    6.32    2.12
  -1  -7  -3    6.79    1.69
  -1   7  -3    7.81    2.21
   1   7   3    7.91    2.81
   2  -7   3   31.41    3.23
   2  -7   3   37.95    4.02
  -2  -7  -3   37.62    3.92
  -2   7  -3   29.64    3.15
  -2   7  -3   31.89    2.89
   2   7   3   30.87    3.41
   2   7   3   33.19    2.43
  -3  -7  -3    3.34    4.27
   3  -7   3    2.87    3.04
  -3  -7  -3   -0.16    2.14
   3  -7   3    2.25    2.81
  -3   7  -3    3.28    2.31
   3   7   3    2.84    3.29
  -3   7  -3    1.01    2.57
   3   7   3    0.49    1.89
  -4  -7  -3    3.94    5.42
   4  -7   3    2.68    3.77
  -4  -7  -3    5.39    2.56
   4   7   3    3.49    3.37
  -4   7  -3    0.83    2.91
  -4   7  -3    1.40    2.76
   5  -7   3   -0.35    4.23
  -5  -7  -3    5.46    5.56
  -5  -7  -3    1.18    3.10
   5   7   3    0.59    3.67
  -5   7  -3    2.00    3.31
  -5   7  -3   -2.56    3.24
   5  -8  -3   21.13    3.54
   5  -8  -3   10.66    4.13
  -5  -8   3   31.98    6.58
  -5   8   3   12.20    5.49
   5   8  -3   13.74    3.99
  -5   8   3    4.37    4.40
   4  -8  -3   14.57    3.02
  -4  -8   3   18.74    6.06
   4  -8  -3    8.39    3.61
  -4   8   3    9.22    4.67
   4   8  -3   12.23    3.22
  -4   8   3    4.77    3.64
  -3  -8   3   -1.19    2.82
  -3  -8   3    0.84    4.85
   3  -8  -3    2.70    2.44
   3   8  -3    2.14    3.03
  -3   8   3    1.18    3.66
  -3   8   3   -0.39    3.21
   3   8  -3    0.70    2.08
  -2  -8   3   11.03    3.93
  -2  -8   3    6.26    2.58
   2  -8  -3    7.45    2.16
   2   8  -3    5.85    2.12
  -2   8   3    9.40    3.12
   2   8  -3    9.59    2.86
  -2   8   3   11.32    2.87
   1  -8  -3   47.51    3.35
  -1  -8   3   47.11    5.26
  -1  -8   3   51.80    3.84
  -1   8   3   41.32    3.34
   1   8  -3   47.24    4.11
  -1   8   3   46.67    4.25
   0  -8   3    2.94    2.22
   0  -8  -3    2.60    1.75
   0  -8  -3    2.50    2.33
   0  -8   3    1.47    2.51
   0   8   3    1.88    2.42
   0   8  -3    2.73    2.14
   1  -8   3   56.33    4.07
  -1  -8  -3   54.38    3.29
  -1  -8  -3   47.52    5.02
  -1   8  -3   48.10    4.26
   1   8   3   42.47    5.01
   2  -8   3    4.29    2.79
   2  -8   3    2.79    2.69
  -2  -8  -3    3.90    3.68
  -2   8  -3    2.69    2.56
  -2   8  -3    4.72    1.99
   2   8   3   -1.92    2.81
   3  -8   3    5.09    3.36
   3  -8   3    4.03    3.09
  -3  -8  -3    5.31    2.22
  -3  -8  -3    5.69    4.46
   3   8   3    5.29    1.99
   3   8   3    2.77    3.30
  -3   8  -3    2.95    2.41
  -3   8  -3    5.52    2.93
  -4  -8  -3   15.92    6.01
   4  -8   3   14.01    4.36
   4  -8   3   14.68    4.39
  -4  -8  -3    8.93    2.64
   4   8   3    7.00    3.55
  -4   8  -3    6.10    3.08
  -4   8  -3    6.23    2.91
  -5  -8  -3   14.77    6.25
   5  -8   3    1.98    4.48
  -5   8  -3   -2.12    3.25
  -5   8  -3    7.05    3.32
   5   8   3    8.14    3.90
   5  -9  -3    9.35    3.27
  -5  -9   3   16.11    6.83
  -5   9   3   -1.55    4.38
  -5   9   3    3.44    5.57
  -4  -9   3   24.55    6.61
   4  -9  -3   13.11    3.05
  -4   9   3    7.35    3.88
  -4   9   3    3.28    4.81
   4   9  -3    7.09    3.24
   3  -9  -3   21.30    3.02
  -3  -9   3   21.55    5.65
  -3  -9   3   15.76    3.35
   3   9  -3   22.80    2.71
  -3   9   3   15.05    3.59
  -3   9   3   22.86    4.45
   3   9  -3   18.04    3.63
  -2  -9   3    5.13    4.13
   2  -9  -3   -1.60    2.15
  -2  -9   3    6.02    2.65
   2   9  -3    1.28    3.10
  -2   9   3    3.75    3.14
  -2   9   3   -2.67    2.76
  -1  -9   3   33.88    3.08
   1  -9  -3   37.66    3.48
  -1  -9   3   38.98    3.96
  -1   9   3   33.69    2.83
  -1   9   3   42.27    4.33
   1   9  -3   36.99    4.40
   0  -9   3   25.47    3.13
   0  -9  -3   22.22    2.92
   0  -9   3   17.76    2.69
   0  -9  -3   23.47    2.49
   0   9  -3   23.01    2.80
   0   9   3   20.71    3.06
  -1  -9  -3   15.21    3.46
   1  -9   3   14.13    2.69
  -1  -9  -3   13.19    2.26
  -1   9  -3   14.88    2.99
   1   9   3    7.27    3.32
  -2  -9  -3   41.05    3.29
  -2  -9  -3   53.61    5.07
   2  -9   3   49.58    4.87
  -2   9  -3   34.23    3.54
   2   9   3   32.67    3.89
   3  -9   3   20.56    4.05
   3  -9   3   20.57    3.61
  -3  -9  -3   35.46    5.66
  -3   9  -3   18.17    3.41
  -3   9  -3   23.10    2.90
   3   9   3   25.96    4.21
   4  -9   3    2.37    3.65
  -4  -9  -3    9.55    6.00
   4  -9   3   -1.24    4.14
   4   9   3    2.67    3.56
  -4   9  -3   -2.81    2.84
  -4   9  -3    0.43    3.18
   5  -9   3    7.55    4.80
  -5  -9  -3   10.38    6.77
  -5   9  -3   -1.49    3.27
  -5   9  -3    7.44    3.74
   5   9   3    9.17    4.02
  -4 -10   3   12.74    6.54
   4 -10  -3    4.65    2.89
  -4  10   3   -0.75    3.89
   4  10  -3    3.08    3.25
  -4  10   3    0.03    5.11
   3 -10  -3    1.71    2.68
  -3 -10   3    6.96    5.66
  -3 -10   3    0.08    3.15
  -3  10   3   -0.03    3.31
   3  10  -3    0.09    3.26
   3  10  -3    0.64    2.28
  -3  10   3   -1.85    4.08
   2 -10  -3    7.85    2.47
  -2 -10   3    0.29    4.38
  -2 -10   3    0.70    2.87
   2  10  -3    3.73    3.36
  -2  10   3    4.56    3.24
  -2  10   3    0.92    2.93
  -1 -10   3   71.08    4.61
   1 -10  -3   66.34    4.15
  -1 -10   3   65.39    6.37
  -1  10   3   64.31    4.74
   1  10  -3   60.63    5.20
   0 -10  -3   15.60    2.96
   0 -10  -3   14.05    2.58
   0 -10   3   13.37    2.78
   0 -10   3   10.53    3.06
   0  10  -3   15.09    2.86
   0  10   3   12.11    3.12
  -1 -10  -3   48.91    4.45
  -1 -10  -3   40.03    3.78
   1 -10   3   44.90    4.55
   1  10   3   36.94    4.30
  -1  10  -3   42.38    3.91
  -2 -10  -3    6.38    4.34
   2 -10   3    3.14    3.13
  -2 -10  -3    4.20    2.08
  -2  10  -3    3.72    2.81
   2  10   3    7.88    3.69
   3 -10   3    2.57    3.44
  -3 -10  -3   -1.86    5.45
   3 -10   3    0.38    3.93
   3  10   3    2.73    3.67
  -3  10  -3    3.26    2.51
  -3  10  -3   -0.35    2.92
   4 -10   3    0.73    4.41
   4 -10   3    4.18    3.78
  -4 -10  -3   11.79    6.43
   4  10   3    6.99    3.79
  -4  10  -3    4.22    3.39
  -4  10  -3   -0.79    2.93
   4 -11  -3   14.36    3.21
  -4 -11   3   21.89    7.19
  -4  11   3    5.79    5.27
  -4  11   3    2.41    4.02
   4  11  -3   13.87    3.65
  -3 -11   3   24.56    6.27
   3 -11  -3   17.94    3.11
  -3 -11   3   14.63    3.59
   3  11  -3   14.62    2.72
  -3  11   3   12.40    3.64
   3  11  -3   14.39    3.69
  -3  11   3   16.68    4.57
  -2 -11   3    8.77    3.05
  -2 -11   3   12.05    4.89
   2 -11  -3   10.88    2.75
  -2  11   3    7.12    3.53
   2  11  -3    8.50    3.89
  -2  11   3    7.07    3.12
   1 -11  -3   12.06    2.69
  -1 -11   3   13.70    4.22
  -1 -11   3   10.70    2.88
   1  11  -3   13.16    3.47
  -1  11   3   12.88    3.38
   0 -11  -3   14.62    3.15
   0 -11   3   12.80    3.35
   0 -11   3   12.00    2.99
   0 -11  -3   16.67    2.92
   0  11   3    8.52    3.41
   0  11  -3   11.27    2.94
   1 -11   3    6.16    2.96
  -1 -11  -3    6.88    2.54
  -1 -11  -3    6.11    3.88
  -1  11  -3    6.49    3.35
   1  11   3    1.98    3.91
   2 -11   3   10.21    3.50
  -2 -11  -3   16.15    2.49
  -2 -11  -3   14.51    4.92
   2  11   3   12.73    4.03
  -2  11  -3    9.74    3.35
   3 -11   3    5.79    3.74
  -3 -11  -3    6.11    5.73
  -3  11  -3    1.30    2.64
  -3  11  -3    3.94    3.02
   3  11   3    7.11    3.91
   4 -11   3    3.78    4.85
  -4 -11  -3    8.68    6.76
   4 -11   3    8.33    3.99
  -4  11  -3   -0.24    3.06
   4  11   3    3.20    3.90
  -4  11  -3    4.29    3.48
  -4 -12   3   20.62    7.29
  -4  12   3   -0.35    4.19
   4  12  -3    7.07    3.62
  -4  12   3   -2.76    5.41
  -3 -12   3   15.93    3.72
   3 -12  -3   22.91    3.38
  -3 -12   3   30.87    6.58
   3  12  -3   22.48    3.09
  -3  12   3   13.92    4.70
   3  12  -3   20.65    4.04
  -3  12   3   15.15    3.85
  -2 -12   3    9.86    5.14
   2 -12  -3   -0.40    2.72
  -2 -12   3   -0.48    2.93
  -2  12   3    3.06    3.44
  -2  12   3   -2.17    2.85
   2  12  -3   -8.69    3.87
  -1 -12   3    6.61    2.97
  -1 -12   3    2.67    4.36
   1 -12  -3    2.56    2.76
  -1  12   3    0.18    3.51
   1  12  -3   -0.71    3.53
   0 -12   3    4.71    3.03
   0 -12  -3    3.24    2.81
   0 -12  -3    3.64    3.09
   0 -12   3    5.83    3.41
   0  12   3   -1.45    3.85
   0  12  -3    1.84    3.07
  -1 -12  -3   21.61    3.02
   1 -12   3   18.78    3.60
  -1 -12  -3   24.57    4.40
   1  12   3   12.44    4.53
  -1  12  -3   19.11    3.95
  -2 -12  -3    5.68    2.54
   2 -12   3    6.05    3.56
  -2 -12  -3    6.34    4.99
   2  12   3    4.93    4.20
  -2  12  -3    3.99    4.14
  -3 -12  -3   20.71    6.22
   3 -12   3    9.34    3.98
  -3  12  -3    5.38    3.46
   3  12   3   10.07    4.38
   4 -12   3    5.50    4.17
  -4 -12  -3   15.50    6.95
   4  12   3    8.75    4.09
  -4  12  -3    0.60    3.41
  -3 -13   3   18.53    6.55
   3 -13  -3    2.55    3.05
  -3 -13   3   -3.45    3.46
   3  13  -3    7.61    3.81
   3  13  -3   -1.30    2.73
  -3  13   3   -2.08    4.34
  -2 -13   3    6.25    3.23
   2 -13  -3   10.13    3.19
  -2 -13   3   18.26    5.58
  -2  13   3    7.81    3.72
   2  13  -3   -5.30    4.23
   1 -13  -3    7.78    3.11
  -1 -13   3    5.82    3.07
  -1 -13   3    9.26    4.64
  -1  13   3   -1.08    4.02
   1  13  -3   -0.81    3.78
   0 -13   3   38.23    4.30
   0 -13   3   38.65    4.05
   0 -13  -3   41.61    4.04
   0 -13  -3   41.82    4.01
   0  13  -3   38.23    4.43
   0  13   3   32.59    5.05
  -1 -13  -3   11.59    3.04
  -1 -13  -3   14.34    4.28
   1 -13   3    8.66    3.54
   1  13   3    1.33    4.76
  -1  13  -3    5.48    4.11
  -2 -13  -3    1.05    2.98
   2 -13   3   -1.96    3.56
  -2 -13  -3    8.50    5.11
   2  13   3   -0.30    4.31
  -2  13  -3   -0.89    4.32
  -3 -13  -3    9.46    6.26
   3 -13   3    7.13    4.09
   3  13   3    4.54    4.24
  -3  13  -3    2.06    3.72
  -3 -14   3   22.74    6.94
   3 -14  -3    2.41    3.33
  -3 -14   3   -0.85    6.11
   3  14  -3    9.55    4.10
   3  14  -3    4.96    3.79
  -3  14   3    5.14    4.89
  -2 -14   3   21.42    5.86
  -2 -14   3    4.09    3.35
   2 -14  -3   10.47    3.41
   2  14  -3   -0.24    4.56
  -2  14   3    1.13    3.53
   1 -14  -3    1.57    3.27
  -1 -14   3    3.04    3.18
  -1 -14   3    9.65    4.87
  -1  14   3    0.03    4.55
   1  14  -3   -9.41    3.86
   0 -14   3   14.48    3.72
   0 -14   3   15.06    4.07
   0 -14  -3   14.49    4.58
   0 -14  -3    9.59    3.59
   0  14   3    5.22    4.91
   0  14  -3    6.95    3.99
   1 -14   3    3.51    3.72
  -1 -14  -3   12.69    4.43
  -1 -14  -3    9.25    3.22
   1  14   3   -6.11    5.05
  -1  14  -3    5.25    4.29
   2 -14   3    2.57    3.86
  -2 -14  -3   12.02    5.29
  -2  14  -3    4.61    4.64
   2  14   3    1.48    4.50
   3 -14   3    3.09    4.07
  -3 -14  -3   13.67    6.40
   3  14   3    2.38    4.41
  -3  14  -3   -0.04    5.13
  -2 -15   3    5.81    3.62
   2 -15  -3    4.29    3.41
  -2 -15   3   18.61    6.12
   2  15  -3   -6.82    4.76
  -2  15   3    4.21    5.31
  -1 -15   3   20.37    5.28
  -1 -15   3    8.38    3.56
   1 -15  -3    5.40    3.59
   1  15  -3   -5.41    4.40
  -1  15   3    0.55    5.16
   0 -15   3    5.04    3.70
   0 -15  -3   12.51    3.80
   0  15  -3    2.09    4.36
   0  15   3   -1.53    5.14
   1 -15   3   -2.56    3.82
  -1 -15  -3    8.46    4.56
  -1 -15  -3    2.55    3.25
   1  15   3  -10.21    5.53
  -1  15  -3   -2.23    4.38
  -2 -15  -3   32.91    6.10
   2 -15   3   19.34    4.52
   2  15   3   17.27    5.16
  -2  15  -3   15.98    5.40
  -2 -16   3   -1.55    3.59
   2 -16  -3    4.60    3.59
  -2 -16   3   17.36    6.44
   2  16  -3   -2.40    5.10
  -2  16   3   -0.69    5.55
  -1 -16   3    3.40    3.70
   1 -16  -3    0.70    3.75
  -1 -16   3   14.06    5.23
  -1  16   3   -2.34    5.56
   1  16  -3  -14.67    4.62
   0 -16  -3    1.09    3.55
   0 -16   3    1.56    3.85
   0  16  -3  -11.95    4.60
   0  16   3  -15.64    5.32
  -1 -16  -3    8.93    3.59
  -1 -16  -3   20.53    5.21
   1 -16   3    8.46    4.33
  -1  16  -3    2.63    4.76
   1  16   3  -11.07    5.88
   2 -16   3    5.94    4.52
   2  16   3   -3.43    4.93
   0 -17   3    7.23    4.28
   0 -17  -3   10.95    4.06
   0  17   3  -15.01    6.17
   0  17  -3   -5.95    4.90
  -6   0   4    9.83    4.86
  -5   0   4   -4.42    3.77
   5   0  -4    5.10    3.29
  -4   0   4   13.27    3.88
   4   0  -4   12.01    2.87
  -4   0   4   12.61    3.56
   4   0  -4   12.82    2.69
  -3   0   4   -2.30    2.69
   3   0  -4    4.36    1.81
  -3   0   4    5.64    3.15
   3   0  -4    1.75    2.09
  -2   0   4    3.24    2.65
   2   0  -4    5.01    1.75
  -2   0   4    2.81    2.45
  -1   0   4  113.22    5.01
  -1   0   4  116.66    4.12
   1   0  -4  122.92    3.95
   0   0   4  466.70   10.67
   0   0  -4  486.99   10.56
   0   0   4  476.73   11.26
  -1   0  -4   57.40    3.65
   1   0   4   61.28    3.15
   1   0   4   55.40    3.45
  -2   0  -4  140.40    4.60
   2   0   4  139.26    4.52
   2   0   4  139.08    5.20
  -2   0  -4  147.40    5.23
   3   0   4    2.09    2.25
  -3   0  -4    1.66    2.17
   3   0   4    2.49    2.34
  -3   0  -4   -0.16    2.96
  -4   0  -4    6.27    3.64
   4   0   4    9.38    3.27
  -4   0  -4   10.91    2.75
   5   0   4    2.20    3.64
  -5   0  -4    3.06    3.14
  -6  -1   4   -9.66    4.43
  -6   1   4    0.93    4.74
  -5  -1   4   12.64    4.19
   5  -1  -4   11.62    3.56
   5   1  -4   13.31    3.34
  -5   1   4   12.82    4.22
   4  -1  -4   -0.83    2.79
  -4  -1   4    5.73    4.09
   4  -1  -4    6.54    2.71
  -4  -1   4   -0.30    3.28
   4   1  -4    5.97    2.52
   4   1  -4   -1.10    2.37
  -4   1   4   -0.67    3.42
  -3  -1   4   90.64    4.60
   3  -1  -4   89.67    4.29
   3  -1  -4   95.88    4.09
  -3  -1   4   93.03    6.05
   3   1  -4   85.07    3.92
   3   1  -4   90.91    3.86
  -3   1   4   88.18    4.70
  -2  -1   4   16.65    2.52
  -2  -1   4   16.05    3.11
   2  -1  -4   25.28    2.86
   2   1  -4   19.69    2.05
  -2   1   4   14.46    2.57
  -2   1   4   18.83    2.77
  -1  -1   4   50.64    4.15
  -1  -1   4   53.90    3.14
   1  -1  -4   55.00    2.85
  -1   1   4   51.05    3.99
  -1   1   4   49.26    3.37
   1   1  -4   49.10    2.81
   0  -1  -4  169.87    4.41
   0  -1   4  154.26    5.54
   0  -1   4  171.97    5.01
   0  -1  -4  154.87    5.29
   0  -1   4  161.26    4.63
   0   1  -4  166.66    4.51
   0   1   4  162.65    4.81
   0   1   4  162.77    5.52
   1  -1   4    1.77    1.78
   1  -1   4    2.23    1.64
  -1  -1  -4    3.38    2.15
   1  -1   4    1.74    2.35
   1  -1   4    0.15    1.95
   1   1   4    3.43    1.94
  -1   1  -4    4.01    2.03
  -1   1  -4    3.45    1.36
   1   1   4    0.95    2.01
   2  -1   4   13.50    2.12
  -2  -1  -4    9.23    2.50
  -2  -1  -4    5.57    2.09
   2  -1   4    4.16    2.03
  -2   1  -4   10.53    2.15
  -2   1  -4   10.56    2.09
   2   1   4    6.27    2.24
   2   1   4    6.85    2.03
  -3  -1  -4   19.01    3.42
  -3  -1  -4   17.17    2.50
   3  -1   4   15.66    2.82
   3   1   4   13.79    2.83
  -3   1  -4   15.62    2.42
  -3   1  -4   19.69    2.98
   3   1   4   19.19    2.50
  -4  -1  -4   11.70    3.87
  -4  -1  -4   11.38    2.80
   4  -1   4    4.42    3.15
   4   1   4   10.88    3.26
  -4   1  -4   11.97    3.58
  -4   1  -4    7.18    2.65
  -5  -1  -4    6.99    3.19
   5  -1   4    8.54    4.04
   5   1   4    4.38    3.79
  -5   1  -4    9.56    3.36
  -5  -2   4   24.44    5.05
   5  -2  -4   15.59    3.71
  -5  -2   4   12.49    4.08
  -5   2   4    8.81    4.33
   5   2  -4   16.95    3.60
   4  -2  -4   18.16    2.93
  -4  -2   4   17.99    4.53
  -4  -2   4   16.91    3.49
   4  -2  -4   17.65    3.11
   4   2  -4   17.04    2.80
   4   2  -4   14.63    2.66
  -4   2   4   17.86    3.80
  -3  -2   4   54.93    5.93
   3  -2  -4   44.14    3.84
  -3  -2   4   47.51    3.92
   3  -2  -4   50.77    3.43
   3   2  -4   39.48    3.24
   3   2  -4   45.49    3.28
  -3   2   4   54.27    4.29
   2  -2  -4  147.40    4.41
   2  -2  -4  151.79    4.93
  -2  -2   4  152.57    6.31
  -2  -2   4  149.02    4.83
  -2   2   4  155.59    5.33
   2   2  -4  148.18    4.59
  -2   2   4  147.29    5.03
  -1  -2   4   53.66    2.97
   1  -2  -4   53.77    2.79
  -1  -2   4   50.70    4.39
  -1   2   4   59.47    4.09
  -1   2   4   57.08    3.56
   1   2  -4   58.33    3.06
   0  -2  -4  127.17    3.75
   0  -2  -4  120.16    4.55
   0  -2   4  131.93    3.94
   0  -2   4  132.00    4.38
   0  -2   4  131.21    5.10
   0   2   4  141.86    4.69
   0   2   4  130.62    5.13
   0   2   4  139.28    4.45
   0   2  -4  135.02    4.15
   1  -2   4  254.60    6.27
   1  -2   4  256.87    6.38
  -1  -2  -4  251.19    7.03
   1  -2   4  256.17    6.66
   1  -2   4  244.10    6.79
   1   2   4  271.59    7.34
   1   2   4  258.73    6.55
  -1   2  -4  257.76    6.92
  -2  -2  -4    6.41    2.19
  -2  -2  -4    6.84    2.64
   2  -2   4    4.79    2.00
   2  -2   4    5.49    2.17
  -2   2  -4    5.95    2.08
   2   2   4    7.05    1.95
  -2   2  -4    5.10    2.09
   2   2   4    2.75    2.43
   3  -2   4   28.71    3.22
  -3  -2  -4   35.96    3.88
  -3  -2  -4   38.29    3.46
   3   2   4   28.62    3.23
  -3   2  -4   32.55    2.73
   3   2   4   31.63    3.16
  -4  -2  -4    3.43    2.61
  -4  -2  -4    1.61    3.86
   4  -2   4    1.16    3.10
  -4   2  -4    0.01    2.54
   4   2   4    2.76    3.08
  -5  -2  -4    3.98    3.18
  -5  -2  -4   12.76    4.70
   5  -2   4    5.24    4.15
  -5   2  -4    9.76    3.33
   5   2   4    2.71    3.68
   5  -3  -4   17.99    3.89
  -5  -3   4   13.65    4.15
  -5  -3   4   24.18    5.28
  -5   3   4   10.09    4.37
  -5   3   4    9.79    4.38
   5   3  -4    6.24    4.72
  -4  -3   4    9.54    4.71
   4  -3  -4    7.55    3.07
  -4  -3   4    5.72    3.25
   4  -3  -4    7.03    2.84
  -4   3   4    6.73    3.65
   4   3  -4    4.03    2.31
  -4   3   4    0.51    3.66
   4   3  -4    7.69    2.63
  -3  -3   4    3.97    2.52
   3  -3  -4    9.12    2.22
  -3  -3   4    8.56    3.93
   3  -3  -4    7.01    2.47
   3   3  -4    5.75    2.04
  -3   3   4   10.85    3.23
   3   3  -4    8.14    2.15
  -3   3   4    8.22    3.12
   2  -3  -4   23.59    2.41
  -2  -3   4   23.13    2.36
  -2  -3   4   19.88    3.37
   2  -3  -4   20.24    2.02
  -2   3   4   22.71    2.81
  -2   3   4   23.10    2.98
   2   3  -4   18.01    2.02
  -1  -3   4  359.17    8.91
   1  -3  -4  358.39    8.61
  -1  -3   4  358.34    9.55
   1  -3  -4  356.60    8.60
  -1   3   4  352.51    8.57
  -1   3   4  365.62    8.69
   1   3  -4  355.54    8.53
   0  -3   4  114.63    4.90
   0  -3  -4  119.01    3.88
   0  -3   4  118.89    4.31
   0  -3   4  118.14    3.85
   0  -3  -4  114.02    4.52
   0   3  -4  111.36    3.97
   0   3   4  119.49    4.22
   0   3   4  118.73    4.67
   0   3  -4  114.91    3.99
   1  -3   4   90.91    3.40
   1  -3   4   86.09    3.70
   1  -3   4   86.77    3.99
   1  -3   4   87.24    4.16
  -1  -3  -4   90.27    4.45
   1   3   4   89.88    3.59
   1   3   4   92.85    4.84
  -1   3  -4   77.69    3.93
  -1   3  -4   83.74    3.33
   2  -3   4   13.00    2.49
  -2  -3  -4   16.59    2.36
  -2  -3  -4   13.95    2.98
   2  -3   4   11.05    2.24
   2  -3   4    7.59    2.00
  -2   3  -4   15.68    2.22
   2   3   4   19.04    2.19
   2   3   4   14.68    2.83
   3  -3   4   57.96    5.01
  -3  -3  -4   61.43    6.02
  -3  -3  -4   62.41    3.81
  -3   3  -4   55.17    3.66
   3   3   4   58.84    3.41
   3   3   4   53.90    4.96
  -4  -3  -4   20.77    4.40
  -4  -3  -4   22.38    3.05
   4  -3   4   22.80    4.08
   4   3   4   15.83    3.60
  -4   3  -4   19.24    3.02
  -5  -3  -4    6.78    3.23
  -5  -3  -4   22.30    5.07
   5  -3   4   11.74    4.51
  -5   3  -4   11.87    3.36
   5   3   4   12.93    3.87
  -5  -4   4   -0.05    3.90
  -5  -4   4   18.93    5.45
   5  -4  -4    3.87    3.63
  -5   4   4    1.08    4.45
  -5   4   4   -2.09    4.14
  -4  -4   4    3.53    3.12
   4  -4  -4    8.15    2.90
   4  -4  -4    8.49    3.01
  -4  -4   4    0.76    4.80
  -4   4   4    6.54    4.00
   4   4  -4    6.82    2.41
  -4   4   4    1.97    3.63
   4   4  -4    8.96    2.70
   3  -4  -4   24.46    2.66
   3  -4  -4   22.79    2.85
  -3  -4   4   17.48    4.24
  -3  -4   4   18.32    2.63
  -3   4   4   22.71    3.46
  -3   4   4   18.34    3.61
   3   4  -4   18.97    2.41
   3   4  -4   18.42    2.22
   2  -4  -4   15.05    2.27
  -2  -4   4   13.16    3.52
  -2   4   4   15.88    2.88
   2   4  -4   11.91    1.94
  -2   4   4   16.03    2.87
  -1  -4   4   29.35    3.31
  -1  -4   4   34.87    3.43
   1  -4  -4   35.51    3.11
   1   4  -4   35.91    2.89
  -1   4   4   46.45    3.44
  -1   4   4   35.67    3.48
   0  -4  -4   25.40    2.49
   0  -4  -4   24.14    2.06
   0  -4   4   19.11    2.64
   0  -4   4   18.01    2.31
   0   4   4   19.59    2.65
   0   4   4   24.17    2.48
   0   4  -4   20.41    2.11
   1  -4   4   26.20    2.50
   1  -4   4   27.90    3.30
   1  -4   4   27.86    2.19
  -1  -4  -4   21.88    2.43
   1  -4   4   30.57    3.22
  -1  -4  -4   28.26    2.85
   1   4   4   24.60    2.92
  -1   4  -4   30.34    2.12
   1   4   4   26.61    2.35
  -1   4  -4   36.89    2.97
  -2  -4  -4   18.18    3.28
   2  -4   4   21.20    2.73
  -2  -4  -4   20.58    2.49
   2  -4   4   17.91    2.40
  -2   4  -4   24.00    2.30
   2   4   4   17.51    3.05
   2   4   4   21.15    2.23
   3  -4   4   35.66    3.82
  -3  -4  -4   45.84    3.62
  -3  -4  -4   45.00    4.50
   3   4   4   35.31    3.68
   3   4   4   40.97    3.18
  -3   4  -4   42.11    3.50
  -4  -4  -4    9.92    4.53
   4  -4   4    6.41    3.87
  -4  -4  -4   11.21    2.79
  -4   4  -4    7.58    2.71
   4   4   4    5.11    3.33
   5  -4   4   -0.01    4.33
  -5  -4  -4   -0.13    3.03
  -5  -4  -4    5.83    4.98
  -5   4  -4    0.14    2.96
   5   4   4    5.14    3.64
   5  -5  -4   14.41    3.39
  -5  -5   4   20.34    5.76
   5  -5  -4   -1.05    3.58
  -5  -5   4    0.86    3.85
  -5   5   4   -0.53    4.35
  -5   5   4    4.56    4.70
   4  -5  -4   12.65    2.98
   4  -5  -4   13.15    3.24
  -4  -5   4    8.12    3.18
  -4  -5   4   10.84    5.24
   4   5  -4    7.69    2.40
  -4   5   4   12.45    4.29
  -4   5   4   10.38    3.82
   4   5  -4    9.39    2.85
   3  -5  -4   -1.03    2.32
   3  -5  -4    1.92    2.46
  -3  -5   4    0.43    4.20
   3   5  -4    3.42    2.26
  -3   5   4   -0.49    3.41
  -3   5   4   -0.98    3.16
   3   5  -4    0.96    1.94
  -2  -5   4    1.99    3.43
   2  -5  -4    5.48    2.12
  -2  -5   4    3.85    2.43
   2   5  -4    6.49    1.83
  -2   5   4    6.38    2.78
  -2   5   4    5.21    2.92
   2   5  -4    4.40    2.07
  -1  -5   4  130.54    4.99
  -1  -5   4  130.88    5.92
   1  -5  -4  130.96    4.64
  -1   5   4  135.57    4.74
   1   5  -4  130.95    4.52
   1   5  -4  128.42    4.25
  -1   5   4  131.78    5.03
   0  -5   4  104.06    4.23
   0  -5   4   94.14    4.82
   0  -5  -4   96.46    4.38
   0  -5  -4   95.98    3.87
   0   5   4  110.16    4.80
   0   5  -4  101.66    4.06
   0   5   4  100.61    4.08
   1  -5   4   60.46    3.85
   1  -5   4   60.34    3.79
  -1  -5  -4   58.69    4.64
  -1  -5  -4   55.83    2.91
   1  -5   4   59.91    3.91
   1   5   4   60.78    3.20
  -1   5  -4   69.10    4.01
   1   5   4   63.11    4.83
  -1   5  -4   56.33    2.84
  -2  -5  -4   38.17    3.22
   2  -5   4   43.50    4.21
   2  -5   4   40.52    3.87
  -2  -5  -4   43.16    5.24
  -2   5  -4   36.85    4.27
   2   5   4   36.34    2.82
   2   5   4   34.56    3.43
  -2   5  -4   35.72    2.90
  -3  -5  -4    9.34    3.97
  -3  -5  -4   11.22    2.54
   3  -5   4   10.21    2.79
   3  -5   4   11.91    3.33
  -3   5  -4   14.11    2.52
   3   5   4    8.95    3.21
   3   5   4    8.29    2.13
  -4  -5  -4   -2.82    4.66
   4  -5   4    2.24    3.81
  -4  -5  -4   -1.70    2.41
  -4   5  -4   -0.84    2.56
   4   5   4    1.94    3.49
  -5  -5  -4    0.77    3.02
   5  -5   4   -1.42    4.25
  -5  -5  -4    9.20    5.48
  -5   5  -4   -1.25    2.90
   5   5   4    3.66    3.67
   5  -6  -4    6.76    3.85
   5  -6  -4   13.21    3.10
  -5  -6   4   20.25    6.07
  -5   6   4    1.71    5.04
  -5   6   4   -0.15    4.14
   4  -6  -4    3.10    3.09
  -4  -6   4    9.34    5.41
   4  -6  -4    7.06    2.84
  -4  -6   4    0.24    2.98
   4   6  -4    6.38    2.86
   4   6  -4    4.33    2.39
  -4   6   4    2.45    4.36
  -4   6   4    3.33    3.78
  -3  -6   4   16.80    4.70
   3  -6  -4   17.35    2.75
  -3   6   4   19.27    4.04
   3   6  -4   14.67    2.37
  -3   6   4   14.83    3.60
   3   6  -4   11.90    2.72
  -2  -6   4   10.89    2.68
  -2  -6   4   14.61    3.76
   2  -6  -4    8.64    2.11
  -2   6   4    9.49    3.09
   2   6  -4    9.98    2.01
  -2   6   4    6.11    2.90
   2   6  -4   10.09    2.49
   1  -6  -4   11.40    1.99
  -1  -6   4   14.49    3.22
  -1  -6   4   12.63    2.46
   1   6  -4   13.26    2.06
  -1   6   4   11.69    2.46
  -1   6   4   14.19    2.55
   0  -6   4   29.52    3.37
   0  -6   4   35.05    4.29
   0  -6  -4   31.34    3.88
   0  -6  -4   28.14    3.10
   0   6  -4   34.07    3.21
   0   6   4   37.42    4.20
   0   6   4   34.72    2.64
  -1  -6  -4  256.68    8.05
  -1  -6  -4  258.79    6.58
   1  -6   4  261.72    7.45
   1  -6   4  265.15    7.42
  -1   6  -4  252.60    7.36
   1   6   4  246.16    7.89
   1   6   4  253.47    6.42
   2  -6   4    5.84    2.64
  -2  -6  -4    7.28    3.28
   2  -6   4    8.06    2.60
  -2  -6  -4    7.00    2.30
  -2   6  -4    4.20    2.46
   2   6   4    7.27    2.96
  -2   6  -4   11.37    1.98
   2   6   4    5.67    1.95
   3  -6   4   78.88    5.87
  -3  -6  -4   93.20    7.22
   3  -6   4  102.83    5.28
  -3  -6  -4   82.78    4.22
  -3   6  -4   58.64    5.18
   3   6   4   67.54    5.68
  -3   6  -4   65.32    4.02
   3   6   4   75.41    3.41
   4  -6   4   15.15    4.27
  -4  -6  -4   18.23    5.32
  -4  -6  -4   13.65    2.81
  -4   6  -4   12.24    2.94
  -4   6  -4    8.51    3.56
   4   6   4   12.70    3.83
   5  -6   4    3.10    4.50
  -5  -6  -4    9.21    5.65
  -5  -6  -4   -1.42    3.12
   5   6   4   -0.39    3.60
  -5   6  -4   -3.15    3.69
  -5   6  -4    1.72    3.06
  -5  -7   4   14.73    6.35
   5  -7  -4   15.16    3.23
  -5   7   4    5.22    5.27
  -5   7   4   -3.98    4.23
  -4  -7   4   11.23    5.81
   4  -7  -4    7.53    3.38
   4  -7  -4    9.83    2.91
   4   7  -4    7.89    2.93
  -4   7   4    2.78    3.96
  -4   7   4    7.93    4.70
   3  -7  -4   41.05    4.04
  -3  -7   4   35.33    5.35
   3   7  -4   41.74    4.58
   3   7  -4   40.49    3.71
  -3   7   4   40.46    4.56
  -3   7   4   33.56    4.00
  -2  -7   4   44.38    4.28
   2  -7  -4   40.72    3.59
  -2  -7   4   42.07    4.57
   2   7  -4   43.99    4.33
  -2   7   4   44.08    5.00
  -2   7   4   45.79    4.33
   2   7  -4   45.89    3.44
  -1  -7   4   16.19    2.66
  -1  -7   4   17.48    3.42
   1  -7  -4   21.31    2.28
  -1   7   4   15.33    2.62
  -1   7   4   16.02    2.62
   1   7  -4   21.55    2.40
   0  -7   4   23.23    2.65
   0  -7   4   21.21    3.03
   0  -7  -4   23.44    2.81
   0  -7  -4   20.92    2.25
   0   7   4   20.60    3.10
   0   7   4   24.35    2.47
   0   7  -4   24.96    2.50
   1  -7   4   14.24    2.59
  -1  -7  -4   13.35    1.85
  -1  -7  -4   12.04    3.12
  -1   7  -4   11.89    2.59
   1   7   4   13.92    2.09
   1   7   4    7.45    2.92
  -2  -7  -4   82.51    6.35
   2  -7   4   89.23    5.04
   2  -7   4   74.89    5.12
  -2  -7  -4   76.34    3.75
  -2   7  -4   75.49    3.44
  -2   7  -4   71.37    4.76
   2   7   4   69.44    5.47
   2   7   4   70.56    3.27
  -3  -7  -4    7.57    2.44
   3  -7   4    9.85    3.25
  -3  -7  -4    9.60    4.53
   3  -7   4    8.01    3.54
   3   7   4    5.94    3.66
  -3   7  -4    8.22    2.44
   3   7   4    5.57    2.02
  -3   7  -4    3.21    2.75
   4  -7   4   14.79    4.50
  -4  -7  -4   22.41    5.69
  -4  -7  -4   17.83    2.91
  -4   7  -4   12.65    3.25
   4   7   4   20.95    3.97
  -4   7  -4   13.20    2.85
  -5  -7  -4   16.94    6.13
   5  -7   4    3.93    4.77
  -5  -7  -4    6.17    3.26
  -5   7  -4    0.81    3.25
   5   7   4    8.00    3.92
  -5   7  -4    2.13    3.24
  -5  -8   4   34.79    7.13
   5  -8  -4   20.27    3.44
  -5   8   4    2.87    4.46
  -5   8   4    9.72    5.54
  -4  -8   4   16.07    6.21
   4  -8  -4   12.23    3.05
   4   8  -4   10.50    3.10
  -4   8   4   11.06    5.03
  -4   8   4    7.05    4.12
   3  -8  -4   17.88    2.80
  -3  -8   4   21.98    5.42
  -3  -8   4   13.56    3.28
  -3   8   4   14.53    3.56
  -3   8   4   24.93    4.60
   3   8  -4   18.62    2.72
   3   8  -4   15.52    3.21
  -2  -8   4    5.26    4.15
   2  -8  -4    8.06    2.15
  -2  -8   4    3.23    2.75
   2   8  -4    1.91    2.70
   2   8  -4    7.36    2.28
  -2   8   4    3.19    3.28
  -2   8   4    5.46    2.99
  -1  -8   4    9.01    2.67
  -1  -8   4    9.35    3.48
   1  -8  -4   11.81    2.14
  -1   8   4    8.36    2.53
  -1   8   4   13.54    2.56
   1   8  -4   15.46    2.47
   0  -8   4   12.99    2.62
   0  -8   4   11.86    3.06
   0  -8  -4   10.67    2.72
   0  -8  -4   14.55    2.20
   0   8  -4   13.09    2.50
   0   8   4   10.79    3.15
   0   8   4   14.06    2.28
   1  -8   4   -2.64    2.40
  -1  -8  -4   -1.18    3.08
  -1  -8  -4    1.19    1.79
  -1   8  -4   -0.20    2.38
   1   8   4   -0.01    1.92
   1   8   4   -0.04    2.93
   2  -8   4    6.68    3.13
   2  -8   4   12.30    3.09
  -2  -8  -4    7.70    2.32
  -2  -8  -4    9.32    3.85
  -2   8  -4    9.43    2.05
  -2   8  -4    9.94    2.87
   2   8   4    9.74    2.02
   2   8   4    7.61    3.30
   3  -8   4    2.83    3.59
  -3  -8  -4    0.29    4.78
   3  -8   4    0.15    3.23
  -3  -8  -4    1.28    2.30
  -3   8  -4   -1.45    2.22
  -3   8  -4    0.23    2.78
   3   8   4    3.21    1.99
   3   8   4    2.43    3.60
  -4  -8  -4   10.82    2.79
  -4  -8  -4   18.31    6.05
   4  -8   4    6.93    4.50
  -4   8  -4    9.20    2.85
  -4   8  -4    4.09    3.18
   4   8   4   10.78    3.76
  -5  -8  -4   10.10    6.39
   5  -8   4   -1.24    4.84
  -5   8  -4    0.43    3.41
   5   8   4    4.54    3.88
  -5   8  -4    1.65    3.33
  -5  -9   4   36.44    7.85
   5  -9  -4   17.94    3.49
  -5   9   4    6.04    4.81
  -5   9   4    6.47    5.67
   4  -9  -4    4.37    2.90
  -4  -9   4   11.69    6.44
  -4   9   4   -5.28    3.91
  -4   9   4    6.29    5.29
   4   9  -4    2.58    3.05
   3  -9  -4    9.03    2.77
  -3  -9   4   12.69    5.65
  -3  -9   4    8.31    3.35
  -3   9   4   12.85    4.49
  -3   9   4    4.57    3.46
   3   9  -4   13.12    3.33
   3   9  -4    7.00    2.59
   2  -9  -4    2.06    2.19
  -2  -9   4    0.36    2.86
  -2  -9   4   -0.69    4.43
   2   9  -4    0.94    2.18
   2   9  -4    4.03    3.04
  -2   9   4    2.50    3.02
  -2   9   4   -4.43    3.10
  -1  -9   4   20.86    4.03
  -1  -9   4   18.83    2.87
   1  -9  -4   16.84    2.47
   1   9  -4   20.38    2.93
  -1   9   4   14.74    3.10
  -1   9   4   17.89    2.69
   0  -9   4   93.70    4.98
   0  -9   4   93.11    5.75
   0  -9  -4   79.50    5.21
   0  -9  -4   90.36    4.32
   0   9   4   86.58    5.76
   0   9  -4   89.50    4.91
  -1  -9  -4   28.88    2.59
   1  -9   4   22.35    3.25
  -1  -9  -4   29.17    3.92
  -1   9  -4   26.08    3.26
   1   9   4   19.12    3.85
  -2  -9  -4   17.96    4.39
  -2  -9  -4   15.31    2.11
   2  -9   4   12.09    3.35
   2  -9   4   11.83    3.69
  -2   9  -4   13.66    3.10
   2   9   4   12.37    3.60
   3  -9   4   10.08    3.61
  -3  -9  -4    8.86    2.48
   3  -9   4    9.82    4.18
  -3  -9  -4    5.84    5.23
  -3   9  -4    2.35    3.04
   3   9   4    3.87    3.83
  -3   9  -4    8.31    2.54
   4  -9   4    6.97    4.72
  -4  -9  -4   -0.25    6.20
  -4   9  -4   -1.26    2.77
  -4   9  -4   -1.84    3.07
   4   9   4    6.61    3.79
   4 -10  -4   15.89    3.25
  -4 -10   4   25.76    7.07
   4  10  -4   13.22    3.52
  -4  10   4   10.71    5.63
  -4  10   4    2.71    4.00
  -3 -10   4   33.52    6.47
  -3 -10   4   21.08    3.93
   3 -10  -4   31.16    3.37
   3  10  -4   22.62    2.91
  -3  10   4   27.37    4.86
  -3  10   4   20.28    3.92
   3  10  -4   22.82    3.86
   2 -10  -4   10.10    2.61
  -2 -10   4   10.09    3.11
  -2 -10   4   11.99    5.13
  -2  10   4   10.73    3.17
   2  10  -4   16.45    2.73
   2  10  -4    8.10    3.53
  -2  10   4   11.02    3.60
  -1 -10   4   50.61    4.90
   1 -10  -4   46.55    4.06
  -1 -10   4   47.68    4.50
  -1  10   4   47.08    3.90
  -1  10   4   37.15    3.96
   1  10  -4   48.47    4.83
   0 -10   4   46.16    5.44
   0 -10  -4   40.28    3.58
   0 -10   4   40.38    4.52
   0 -10  -4   42.16    3.86
   0  10   4   36.09    4.23
   0  10  -4   39.85    4.51
   1 -10   4    2.43    2.96
  -1 -10  -4    5.53    3.68
  -1 -10  -4    7.01    2.32
  -1  10  -4    9.46    3.34
   1  10   4   -1.06    3.87
  -2 -10  -4    5.31    4.69
   2 -10   4    2.77    3.31
  -2 -10  -4    0.95    2.06
  -2  10  -4    4.91    2.90
   2  10   4    2.43    3.60
   3 -10   4    6.05    3.73
  -3 -10  -4    1.54    5.48
   3 -10   4   11.83    4.59
  -3  10  -4    8.84    2.56
  -3  10  -4    1.63    3.11
   3  10   4   10.76    4.19
  -4 -10  -4   21.36    6.91
   4 -10   4    4.43    5.23
   4  10   4    7.21    3.96
  -4  10  -4    6.19    3.47
  -4  10  -4    9.24    3.05
   4 -11  -4   17.37    3.38
  -4 -11   4   34.78    7.76
   4  11  -4   18.60    5.62
  -4  11   4   11.18    5.64
  -4  11   4    6.89    4.26
  -3 -11   4    9.15    3.78
  -3 -11   4   18.03    6.68
   3 -11  -4   15.02    3.11
   3  11  -4    6.23    3.48
  -3  11   4   11.67    4.77
   3  11  -4   13.25    2.85
  -3  11   4   13.09    3.79
  -2 -11   4    3.83    3.08
   2 -11  -4   11.58    2.89
  -2 -11   4    6.00    5.39
   2  11  -4   10.20    2.68
  -2  11   4    6.73    3.76
  -2  11   4    5.28    3.04
   2  11  -4    6.54    3.86
   1 -11  -4    1.64    2.35
  -1 -11   4    2.25    4.16
  -1 -11   4   -0.15    2.76
  -1  11   4    0.59    3.62
   1  11  -4    0.29    3.18
   0 -11   4   42.43    4.84
   0 -11  -4   37.58    4.26
   0 -11  -4   43.05    3.91
   0 -11   4   36.12    4.03
   0  11  -4   40.68    3.85
   0  11   4   33.55    4.61
   1 -11   4    1.56    3.22
  -1 -11  -4    2.90    2.50
  -1 -11  -4    1.88    3.85
   1  11   4   -3.36    4.16
  -1  11  -4   -0.72    3.46
  -2 -11  -4   57.73    4.09
   2 -11   4   61.97    5.87
  -2 -11  -4   62.85    5.96
   2  11   4   40.78    4.99
  -2  11  -4   52.62    5.73
   3 -11   4    5.24    3.86
  -3 -11  -4    9.79    6.02
   3  11   4    3.81    4.06
  -3  11  -4    2.03    3.33
  -4 -11  -4    3.15    6.83
   4 -11   4    0.67    6.15
   4 -11   4    6.30    5.42
  -4  11  -4   -0.03    3.44
  -4  11  -4    3.47    3.00
   4  11   4    4.82    4.09
  -4 -12   4   29.66    8.06
  -4  12   4    1.13    4.37
  -4  12   4    1.61    5.57
  -3 -12   4    6.89    3.77
   3 -12  -4   12.84    3.13
  -3 -12   4   21.63    6.97
   3  12  -4   10.35    2.99
   3  12  -4    8.93    3.87
  -3  12   4    5.88    3.88
  -3  12   4   13.32    4.86
   2 -12  -4   35.19    3.56
  -2 -12   4   28.42    3.83
  -2 -12   4   46.05    6.43
   2  12  -4   21.01    4.54
  -2  12   4   17.31    3.39
  -2  12   4   27.71    4.33
  -1 -12   4    7.48    4.44
  -1 -12   4    0.35    2.92
   1 -12  -4    5.19    2.76
   1  12  -4   -0.10    3.45
  -1  12   4   -4.14    3.99
   0 -12   4   31.42    3.83
   0 -12   4   35.79    4.30
   0 -12  -4   42.47    3.78
   0 -12  -4   37.32    3.93
   0  12  -4   31.84    3.89
   0  12   4   30.65    4.86
   1 -12   4    6.71    3.57
  -1 -12  -4    3.83    4.05
  -1 -12  -4    7.47    2.87
   1  12   4    1.18    4.71
  -1  12  -4    9.21    3.87
  -2 -12  -4   -1.39    4.94
   2 -12   4   -1.56    3.68
   2  12   4    0.14    4.43
  -2  12  -4   -3.57    3.33
   3 -12   4    6.23    4.08
  -3 -12  -4   13.84    6.36
   3  12   4    4.97    4.25
  -3  12  -4   -0.69    3.27
  -4 -12  -4   13.91    7.21
   4 -12   4    9.81    5.34
  -4  12  -4   -2.16    3.53
   4  12   4    4.70    4.18
   3 -13  -4   12.49    3.24
  -3 -13   4   27.19    7.36
  -3 -13   4    9.13    3.99
  -3  13   4    1.63    4.22
  -3  13   4    7.26    5.17
   3  13  -4   13.96    3.96
   3  13  -4    8.18    2.95
  -2 -13   4   17.45    6.10
  -2 -13   4    6.37    3.42
   2 -13  -4   11.45    3.10
   2  13  -4    7.34    4.53
  -2  13   4    4.78    3.73
  -1 -13   4    1.29    3.10
   1 -13  -4    5.87    3.12
  -1 -13   4    3.57    4.69
  -1  13   4    0.84    4.58
   1  13  -4   -1.75    3.72
   0 -13   4    1.00    3.26
   0 -13   4    1.42    3.78
   0 -13  -4    5.49    3.41
   0 -13  -4    4.54    3.15
   0  13  -4    3.21    3.54
   0  13   4   -4.98    4.62
  -1 -13  -4    5.70    4.43
  -1 -13  -4    3.22    3.02
   1 -13   4    7.56    3.80
  -1  13  -4    5.39    4.25
   1  13   4   -4.27    5.01
   2 -13   4   11.55    4.15
  -2 -13  -4   16.47    5.53
   2  13   4    6.01    4.76
  -2  13  -4    5.98    4.75
   3 -13   4    6.29    4.18
  -3 -13  -4    7.47    6.44
  -3  13  -4   -0.53    3.57
   3  13   4    8.05    4.52
  -3 -14   4   19.95    7.33
  -3 -14   4   -1.80    3.96
   3 -14  -4    6.83    3.38
   3  14  -4   -1.75    2.91
  -3  14   4   -3.18    5.03
   3  14  -4    4.14    3.96
  -2 -14   4    9.73    6.12
   2 -14  -4    1.04    3.03
  -2 -14   4   -0.69    3.35
   2  14  -4   -9.67    4.35
  -2  14   4   -4.64    4.96
  -1 -14   4   -0.37    3.17
   1 -14  -4    4.53    3.30
  -1 -14   4   11.10    5.02
  -1  14   4   -0.10    4.94
   1  14  -4   -7.24    3.97
   0 -14  -4   11.35    3.53
   0 -14   4    8.70    4.31
   0 -14  -4   10.19    4.77
   0 -14   4   11.78    3.73
   0  14  -4    3.87    3.97
   0  14   4    1.21    5.11
  -1 -14  -4    1.31    4.43
   1 -14   4    6.51    3.94
  -1 -14  -4    2.91    3.02
  -1  14  -4    4.49    4.41
   1  14   4   -1.54    5.52
  -2 -14  -4   11.82    5.46
   2 -14   4    5.96    4.26
  -2  14  -4    5.49    5.01
   2  14   4   -0.58    4.97
  -3 -14  -4   26.61    6.67
   3 -14   4    6.28    4.56
   3  14   4    9.19    4.84
  -3  14  -4   10.49    5.66
  -2 -15   4    7.40    3.80
  -2 -15   4   25.37    6.53
   2 -15  -4   10.52    3.57
   2  15  -4   -2.54    4.87
  -2  15   4    0.79    5.35
  -1 -15   4    3.68    3.52
   1 -15  -4   11.37    3.76
  -1 -15   4   14.69    5.42
   1  15  -4   -7.34    4.24
  -1  15   4    0.15    5.29
   0 -15  -4    2.40    3.58
   0 -15   4    1.02    3.71
   0  15  -4   -1.88    4.18
  -1 -15  -4   19.52    4.86
  -1 -15  -4   15.29    3.57
   1 -15   4    9.92    4.28
   1  15   4   -1.57    6.02
  -1  15  -4   11.68    4.91
   2 -15   4    1.26    4.41
  -2 -15  -4   12.45    5.63
  -2  15  -4   -3.78    5.08
   2  15   4    4.34    5.32
   1 -16  -4   10.11    3.97
  -1 -16   4    4.37    3.85
  -1 -16   4   14.43    5.49
  -1  16   4   -3.92    5.65
   1  16  -4   -5.42    4.76
   0 -16  -4    7.26    3.87
   0 -16   4    4.75    4.00
   0  16   4  -16.49    5.76
   0  16  -4   -5.85    4.54
   1 -16   4   47.90    5.49
  -1 -16  -4   57.54    5.87
  -1 -16  -4   65.57    7.69
   1  16   4   24.27    6.93
  -1  16  -4   39.42    5.70
  -5   0   5   -5.48    3.99
   4   0  -5   -0.43    2.43
   4   0  -5   -4.02    2.76
  -4   0   5   -0.03    3.82
  -4   0   5   -2.31    3.52
   3   0  -5    1.42    2.21
  -3   0   5    3.73    3.08
  -3   0   5    4.53    3.36
  -2   0   5   66.64    4.95
  -2   0   5   73.42    4.18
   2   0  -5   77.48    3.70
  -1   0   5    5.10    2.76
  -1   0   5    3.39    2.41
   1   0  -5    4.53    1.75
   0   0  -5  375.44    8.52
   0   0   5  367.79    8.72
   0   0  -5  354.11    9.14
   0   0   5  371.16    9.41
   1   0   5   29.77    2.46
   1   0   5   31.14    2.98
  -1   0  -5   30.66    3.61
  -2   0  -5    5.57    2.26
   2   0   5    0.83    2.26
   2   0   5    4.00    2.11
  -2   0  -5    3.16    2.35
   3   0   5   10.68    2.80
  -3   0  -5   18.25    3.39
   3   0   5   19.93    2.63
  -3   0  -5   17.70    2.68
   4   0   5    8.92    3.57
  -4   0  -5    3.40    2.68
  -4   0  -5    0.21    3.86
   5   0   5    5.63    4.06
  -5   0  -5    8.09    3.26
  -5  -1   5    1.35    4.18
  -5   1   5    1.50    4.27
   4  -1  -5   36.71    4.02
   4  -1  -5   29.22    3.51
  -4  -1   5   28.17    3.97
  -4  -1   5   22.99    4.56
  -4   1   5   25.99    4.13
   4   1  -5   27.41    2.91
   4   1  -5   24.23    3.03
   3  -1  -5   48.92    3.86
  -3  -1   5   57.13    5.97
  -3  -1   5   45.56    4.33
  -3   1   5   49.86    5.00
  -3   1   5   53.49    4.67
   3   1  -5   52.25    3.60
  -2  -1   5   44.00    5.07
  -2  -1   5   45.06    3.68
   2  -1  -5   48.79    3.37
  -2   1   5   41.98    3.89
   2   1  -5   43.15    3.24
  -2   1   5   41.70    4.66
  -1  -1   5  263.98    7.80
  -1  -1   5  271.19    6.91
   1  -1  -5  270.33    6.84
   1   1  -5  271.21    6.86
  -1   1   5  269.56    7.68
  -1   1   5  269.40    7.13
   0  -1   5    2.27    2.68
   0  -1   5    3.15    2.21
   0  -1  -5    2.77    2.38
   0  -1  -5    3.32    1.47
   0   1   5    4.35    2.32
   0   1  -5    4.05    1.55
   0   1   5    1.46    2.67
   1  -1   5  131.48    4.74
   1  -1   5  133.42    4.45
   1  -1   5  129.87    5.39
   1  -1   5  145.40    4.59
  -1  -1  -5  126.67    5.13
   1   1   5  135.24    4.99
  -1   1  -5  138.75    3.96
  -1   1  -5  131.12    5.03
   1   1   5  137.13    4.50
   2  -1   5   13.38    2.41
   2  -1   5   15.96    2.35
  -2  -1  -5   18.38    2.53
  -2  -1  -5   14.18    2.69
  -2   1  -5   18.71    2.66
   2   1   5   13.97    2.62
   2   1   5   11.94    2.36
  -2   1  -5   18.14    2.40
   3  -1   5    1.26    2.48
   3  -1   5   -0.13    2.74
  -3  -1  -5   -0.42    3.25
  -3  -1  -5   -0.23    2.44
  -3   1  -5    3.96    2.96
   3   1   5    6.25    2.38
   3   1   5    0.96    2.69
  -3   1  -5   -0.06    2.24
   4  -1   5   17.42    3.82
  -4  -1  -5   19.42    4.34
  -4  -1  -5   24.27    3.07
   4   1   5   16.82    3.64
  -4   1  -5   15.59    3.92
  -4   1  -5   16.13    2.90
   5  -1   5    3.25    4.08
  -5  -1  -5    3.24    3.15
   5   1   5    3.22    4.02
  -5   1  -5   -4.43    3.01
  -5  -2   5   23.60    5.44
   5  -2  -5   16.98    6.04
  -5  -2   5   20.27    4.52
  -5   2   5   22.57    4.72
  -4  -2   5   59.78    5.22
   4  -2  -5   47.80    5.16
   4  -2  -5   70.79    4.58
  -4  -2   5   66.55    7.15
  -4   2   5   46.85    5.11
   4   2  -5   57.95    4.35
  -4   2   5   62.06    5.61
   4   2  -5   62.10    4.26
  -3  -2   5   10.89    3.01
  -3  -2   5   13.94    3.96
   3  -2  -5   14.22    2.11
   3  -2  -5   10.12    2.66
   3   2  -5   15.96    2.34
  -3   2   5   12.06    3.48
  -3   2   5   16.97    3.25
  -2  -2   5   25.21    2.73
   2  -2  -5   31.81    3.20
  -2  -2   5   29.52    3.68
  -2   2   5   24.11    2.91
   2   2  -5   30.39    2.93
  -2   2   5   27.21    3.11
   1  -2  -5    6.19    1.74
  -1  -2   5    8.48    2.22
  -1  -2   5    6.50    2.82
   1   2  -5   11.10    1.83
  -1   2   5    8.16    2.62
  -1   2   5    6.56    2.79
   0  -2  -5  166.36    4.65
   0  -2   5  168.29    5.36
   0  -2   5  161.56    5.91
   0  -2  -5  155.61    5.45
   0  -2   5  165.53    4.76
   0   2   5  170.04    5.29
   0   2   5  160.99    5.13
   0   2   5  166.70    5.94
   0   2  -5  162.88    4.73
  -1  -2  -5   45.95    4.10
   1  -2   5   46.08    3.33
   1  -2   5   44.09    4.03
   1  -2   5   42.87    3.08
   1  -2   5   42.73    3.44
  -1   2  -5   43.87    3.82
   1   2   5   40.88    4.23
   1   2   5   43.55    3.26
  -1   2  -5   43.12    2.69
  -2  -2  -5   66.39    3.65
  -2  -2  -5   63.19    4.69
   2  -2   5   59.12    4.18
   2  -2   5   58.32    3.52
  -2   2  -5   63.80    4.09
  -2   2  -5   58.19    3.47
   2   2   5   55.49    4.56
   2   2   5   61.42    3.44
  -3  -2  -5   13.99    2.67
  -3  -2  -5   15.42    3.80
   3  -2   5   11.46    3.00
   3  -2   5   14.83    2.79
   3   2   5    7.80    2.96
  -3   2  -5   14.03    2.95
  -3   2  -5   12.46    2.50
   3   2   5   12.31    2.43
  -4  -2  -5   21.90    3.06
   4  -2   5   22.37    4.12
  -4  -2  -5   25.47    4.66
   4   2   5   18.94    3.74
  -4   2  -5   21.87    3.12
  -5  -2  -5    3.01    3.10
   5  -2   5    2.86    4.37
  -5  -2  -5    6.35    4.50
  -5   2  -5    3.67    3.14
   5   2   5    5.35    4.08
   5  -3  -5    6.37    3.43
  -5  -3   5   -4.54    4.02
  -5  -3   5    8.96    5.21
  -5   3   5    4.45    4.60
  -4  -3   5   25.90    3.83
  -4  -3   5   34.50    5.18
   4  -3  -5   39.02    4.36
   4  -3  -5   34.88    3.85
   4   3  -5   29.09    3.07
  -4   3   5   36.01    4.29
  -4   3   5   32.31    4.47
   4   3  -5   29.85    3.03
   3  -3  -5   42.60    3.57
   3  -3  -5   37.67    4.18
  -3  -3   5   29.53    3.26
  -3  -3   5   34.46    4.54
  -3   3   5   36.19    3.73
  -3   3   5   37.68    3.88
   3   3  -5   36.96    3.47
   2  -3  -5  145.31    5.19
  -2  -3   5  143.37    4.90
  -2  -3   5  156.33    6.84
  -2   3   5  143.90    5.48
  -2   3   5  150.44    5.24
   2   3  -5  146.97    4.87
   1  -3  -5   53.54    3.95
  -1  -3   5   47.76    4.87
   1  -3  -5   57.85    3.40
  -1  -3   5   54.66    3.98
  -1   3   5   54.44    4.32
  -1   3   5   54.27    3.90
   1   3  -5   53.32    3.16
   0  -3   5  103.11    4.35
   0  -3  -5  103.14    3.78
   0  -3   5  100.18    3.59
   0  -3   5   96.19    5.05
   0  -3  -5   94.95    4.55
   0   3   5  104.84    4.66
   0   3   5   93.42    4.12
   0   3  -5   93.33    3.66
  -1  -3  -5   19.06    2.61
   1  -3   5   21.45    2.29
   1  -3   5   17.23    2.38
   1  -3   5   17.27    2.45
   1  -3   5   15.69    2.65
   1   3   5   11.47    2.91
  -1   3  -5   15.28    2.37
   1   3   5   18.84    2.46
  -2  -3  -5   64.67    5.02
   2  -3   5   65.92    3.66
   2  -3   5   60.07    3.46
   2  -3   5   64.02    4.59
  -2   3  -5   57.85    3.49
   2   3   5   60.85    3.36
   2   3   5   57.22    4.61
  -2   3  -5   61.34    4.11
  -3  -3  -5   71.65    6.59
  -3  -3  -5   71.26    4.11
   3  -3   5   66.54    5.50
   3   3   5   58.91    5.47
   3   3   5   63.66    3.64
  -3   3  -5   65.06    3.85
   4  -3   5    9.67    4.10
  -4  -3  -5   11.90    2.87
  -4  -3  -5    8.56    4.63
  -4   3  -5    7.39    2.79
   4   3   5    9.23    3.60
  -5  -3  -5   28.81    3.75
   5  -3   5   20.42    5.12
  -5  -3  -5   30.10    5.38
  -5   3  -5   21.53    3.54
   5   3   5   20.11    4.35
  -5  -4   5   -4.51    3.98
  -5  -4   5    6.63    5.45
   5  -4  -5    5.74    3.26
  -5   4   5   -4.21    4.48
   4  -4  -5   64.17    5.37
  -4  -4   5   69.93    5.23
  -4  -4   5   74.33    8.27
   4  -4  -5   80.72    5.12
  -4   4   5   62.37    5.86
   4   4  -5   62.25    4.64
  -4   4   5   60.29    5.99
   4   4  -5   56.90    4.22
   3  -4  -5   10.78    2.81
  -3  -4   5   13.27    4.45
   3  -4  -5   10.85    2.43
  -3  -4   5    8.15    2.77
  -3   4   5    7.01    3.53
  -3   4   5    9.68    3.51
   3   4  -5   11.52    2.24
   2  -4  -5  109.96    4.73
  -2  -4   5  118.03    6.44
  -2   4   5  114.52    5.04
  -2   4   5  106.10    5.03
   2   4  -5  104.37    4.29
   1  -4  -5   15.46    2.26
   1  -4  -5   16.30    2.29
  -1  -4   5   11.69    2.63
  -1  -4   5    8.79    3.14
  -1   4   5   12.62    2.65
  -1   4   5    9.15    2.73
   1   4  -5   12.70    1.93
  -1   4   5   10.57    2.31
   0  -4  -5  230.53    6.90
   0  -4   5  237.81    7.31
   0  -4   5  234.73    6.76
   0  -4  -5  236.70    6.34
   0   4  -5  233.20    6.35
   0   4  -5  231.80    6.19
   0   4   5  233.31    6.48
   0   4   5  235.73    7.00
   1  -4   5   83.27    4.20
   1  -4   5   78.81    4.55
  -1  -4  -5   81.60    3.33
   1  -4   5   82.40    4.13
  -1  -4  -5   71.81    4.72
   1  -4   5   82.69    3.43
  -1   4  -5   74.46    3.24
   1   4   5   79.69    5.19
   1   4   5   74.56    3.75
  -1   4  -5   83.06    4.33
   2  -4   5   15.30    2.50
   2  -4   5   14.69    2.85
  -2  -4  -5   18.96    3.36
   2  -4   5   17.12    2.51
  -2   4  -5   18.25    2.38
   2   4   5   13.66    3.20
  -2   4  -5   12.47    2.42
   2   4   5   13.94    2.30
  -3  -4  -5   51.39    3.80
  -3  -4  -5   49.31    4.72
   3  -4   5   39.75    4.26
   3   4   5   39.22    4.02
  -3   4  -5   36.69    3.60
   3   4   5   44.44    3.35
   4  -4   5   41.60    5.19
  -4  -4  -5   58.98    5.66
  -4  -4  -5   52.07    4.07
  -4   4  -5   48.58    4.25
   4   4   5   36.61    4.39
   5  -4   5    9.68    4.95
  -5  -4  -5    8.13    3.22
  -5  -4  -5   13.53    5.12
   5   4   5   11.30    4.05
  -5   4  -5    8.05    3.28
  -5  -5   5   -0.37    4.01
   5  -5  -5   -1.02    5.58
   5  -5  -5   14.82    3.45
  -5  -5   5   11.23    5.85
  -5   5   5    1.49    4.64
   4  -5  -5   12.14    3.19
  -4  -5   5    9.52    5.37
  -4  -5   5    3.10    3.34
   4  -5  -5    8.92    3.14
   4   5  -5    8.36    3.12
  -4   5   5    6.39    4.13
   4   5  -5    7.02    2.53
  -4   5   5   16.10    4.60
  -3  -5   5    5.89    4.52
  -3  -5   5    6.96    2.71
   3  -5  -5    5.54    2.80
  -3   5   5    6.18    3.49
  -3   5   5    9.72    3.77
   3   5  -5    4.75    2.23
   2  -5  -5   37.72    3.75
  -2  -5   5   31.76    3.19
  -2  -5   5   31.64    4.09
   2   5  -5   36.46    3.22
  -2   5   5   38.55    3.49
  -2   5   5   34.37    3.50
   1  -5  -5  128.11    4.65
  -1  -5   5  126.34    5.17
  -1  -5   5  132.60    6.40
   1  -5  -5  126.63    4.78
   1   5  -5  128.17    4.59
  -1   5   5  129.39    5.05
  -1   5   5  128.87    5.01
   0  -5   5    5.33    2.41
   0  -5   5    6.37    2.77
   0  -5  -5    8.62    2.40
   0   5   5    6.96    2.52
   0   5   5   10.62    3.00
   0   5  -5    9.65    2.19
  -1  -5  -5   82.08    5.09
  -1  -5  -5   90.01    3.56
   1  -5   5   88.27    3.54
   1  -5   5   94.15    4.45
   1  -5   5   86.28    4.64
   1  -5   5   85.82    4.50
  -1   5  -5   89.66    4.46
  -1   5  -5   86.68    3.30
   1   5   5   83.46    3.85
   1   5   5   88.87    5.33
   2  -5   5   48.41    4.59
  -2  -5  -5   52.40    5.81
   2  -5   5   52.24    4.28
   2  -5   5   52.30    3.46
   2   5   5   38.15    3.80
  -2   5  -5   43.56    4.53
  -2   5  -5   45.22    3.16
   2   5   5   47.03    3.20
  -3  -5  -5   36.99    3.14
  -3  -5  -5   38.77    4.82
   3  -5   5   54.55    4.75
   3  -5   5   32.72    4.13
   3   5   5   33.37    4.03
  -3   5  -5   36.05    3.60
   3   5   5   34.41    3.27
  -4  -5  -5   20.98    5.13
  -4  -5  -5   17.85    2.89
   4  -5   5   11.04    4.48
  -4   5  -5   12.23    3.08
   4   5   5   11.11    3.98
  -5  -5  -5    4.56    5.22
  -5  -5  -5    0.15    3.03
   5  -5   5    0.59    4.74
   5   5   5    3.67    3.86
  -5   5  -5    0.62    3.17
   5  -6  -5   11.56    3.28
  -5  -6   5    3.76    5.88
   5  -6  -5    3.90    4.75
  -5   6   5    3.72    8.31
  -5   6   5   -5.39    4.37
   4  -6  -5    4.30    3.21
  -4  -6   5    6.15    5.76
   4  -6  -5    2.63    3.01
  -4   6   5   -0.79    3.95
   4   6  -5    1.50    2.48
  -4   6   5    1.90    4.43
  -3  -6   5    6.32    4.83
   3  -6  -5    5.10    2.64
  -3   6   5    4.55    3.96
  -3   6   5    7.77    3.52
   3   6  -5    6.08    2.45
   3   6  -5    4.47    2.32
  -2  -6   5    6.34    3.83
  -2  -6   5   10.19    3.01
   2  -6  -5    8.06    2.27
  -2   6   5    9.73    3.20
   2   6  -5   12.63    2.29
  -2   6   5    9.22    3.20
  -1  -6   5   55.00    5.74
   1  -6  -5   44.71    3.46
  -1  -6   5   44.35    4.16
   1   6  -5   45.73    3.38
   1   6  -5   44.27    3.24
  -1   6   5   50.09    4.25
  -1   6   5   46.48    3.90
   0  -6  -5   44.93    4.22
   0  -6  -5   49.28    3.42
   0  -6   5   54.78    4.09
   0  -6   5   51.84    4.68
   0   6  -5   53.03    3.62
   0   6   5   55.38    3.70
   0   6   5   56.55    4.84
   1  -6   5   22.01    2.86
   1  -6   5   23.14    2.79
   1  -6   5   20.75    2.82
  -1  -6  -5   24.83    2.84
  -1  -6  -5   25.07    3.29
  -1   6  -5   25.36    2.93
   1   6   5   22.66    2.51
   1   6   5   20.60    3.28
   2  -6   5    2.72    2.87
  -2  -6  -5    0.01    3.35
   2  -6   5    2.84    2.83
  -2   6  -5   -0.02    2.54
   2   6   5   -1.32    2.00
  -2   6  -5    0.48    1.90
   2   6   5    4.78    3.23
   3  -6   5   25.08    4.19
  -3  -6  -5   24.17    2.88
   3  -6   5   22.64    3.49
  -3  -6  -5   26.07    4.88
   3   6   5   14.31    3.92
  -3   6  -5   15.83    3.53
   3   6   5   23.14    2.48
  -3   6  -5   20.03    2.76
  -4  -6  -5   -4.54    5.07
  -4  -6  -5    2.14    2.54
   4  -6   5   -1.58    4.32
  -4   6  -5    0.76    3.42
  -4   6  -5    2.06    2.68
   4   6   5    0.12    3.83
  -5  -6  -5    9.59    3.35
  -5  -6  -5   31.93    6.39
   5  -6   5    9.52    5.24
  -5   6  -5    7.06    3.27
   5   6   5   11.74    4.22
  -5   6  -5    7.68    3.97
  -5  -7   5   13.36    6.64
   5  -7  -5   11.88    3.23
  -5   7   5   -7.40    8.45
  -5   7   5    7.06    4.66
   4  -7  -5    7.72    3.00
  -4  -7   5   11.77    6.29
   4   7  -5    4.57    2.53
  -4   7   5   -1.89    3.96
  -4   7   5    0.48    4.69
   3  -7  -5   13.02    2.87
  -3  -7   5   15.65    5.44
  -3   7   5   15.97    4.38
   3   7  -5   12.83    2.66
  -3   7   5    9.26    3.68
   3   7  -5   12.41    2.86
   2  -7  -5   18.17    2.53
  -2  -7   5   22.48    4.37
  -2  -7   5   16.82    3.26
  -2   7   5   22.12    3.40
   2   7  -5   15.55    2.73
  -2   7   5   23.94    3.62
   2   7  -5   21.22    2.51
  -1  -7   5   -1.15    3.44
   1  -7  -5   -0.46    1.94
  -1  -7   5   -0.43    2.57
   1   7  -5   -0.25    2.21
   1   7  -5   -0.05    2.02
  -1   7   5   -2.62    2.55
  -1   7   5    1.60    2.74
   0  -7  -5   37.45    3.35
   0  -7   5   36.77    3.88
   0  -7  -5   33.89    3.30
   0  -7   5   40.85    4.77
   0   7   5   32.35    3.64
   0   7  -5   31.58    3.50
   0   7   5   39.22    3.49
   1  -7   5   60.83    4.78
  -1  -7  -5   65.02    3.35
   1  -7   5   63.70    4.60
  -1  -7  -5   58.67    5.64
   1  -7   5   71.07    4.76
   1   7   5   61.65    3.50
  -1   7  -5   64.46    4.46
   1   7   5   50.65    5.60
   2  -7   5   90.23    5.42
   2  -7   5   83.51    5.74
  -2  -7  -5   80.76    6.59
  -2   7  -5   71.57    5.04
   2   7   5   68.70    6.05
  -2   7  -5   69.38    3.42
   2   7   5   76.26    3.51
   3  -7   5   33.38    4.55
   3  -7   5   35.96    4.02
  -3  -7  -5   39.87    5.34
  -3  -7  -5   34.62    3.10
   3   7   5   31.14    2.66
  -3   7  -5   18.90    3.38
  -3   7  -5   33.19    3.02
   3   7   5   25.60    4.38
  -4  -7  -5    2.20    2.59
  -4  -7  -5    7.63    5.80
   4  -7   5   -0.16    4.60
   4   7   5    7.77    3.92
  -4   7  -5    5.90    3.12
  -4   7  -5    6.79    2.79
   5  -7   5    4.49    5.20
  -5  -7  -5    2.56    3.09
  -5  -7  -5    7.45    6.21
  -5   7  -5   -1.74    3.18
  -5   7  -5    0.19    3.06
   5   7   5   12.22    4.28
  -5  -8   5   18.12    7.07
   5  -8  -5   15.27    3.41
  -5   8   5    1.91    4.70
  -5   8   5    6.86    8.47
   4  -8  -5   11.24    3.02
  -4  -8   5   10.94    6.67
  -4   8   5   -4.17    3.95
   4   8  -5    1.56    2.65
  -4   8   5    6.42    5.20
  -3  -8   5   14.01    5.83
  -3  -8   5   12.43    3.60
   3  -8  -5   12.49    2.83
   3   8  -5   16.61    2.85
   3   8  -5   12.80    3.12
  -3   8   5   17.03    4.48
  -3   8   5    7.19    3.65
  -2  -8   5    5.02    3.04
   2  -8  -5   10.12    2.43
  -2  -8   5   11.11    4.58
   2   8  -5   10.08    2.45
  -2   8   5    5.97    3.14
   2   8  -5    8.57    2.85
  -2   8   5    8.10    3.55
  -1  -8   5   11.78    2.92
  -1  -8   5   12.30    3.92
   1  -8  -5   15.86    2.39
  -1   8   5   10.68    3.16
   1   8  -5   15.04    2.61
  -1   8   5   17.11    2.85
   0  -8  -5    2.01    2.10
   0  -8   5    4.14    2.56
   0  -8  -5    1.31    2.81
   0  -8   5    3.48    3.04
   0   8   5    1.65    2.40
   0   8   5   -0.66    3.26
   0   8  -5    3.60    2.27
   1  -8   5    0.10    2.75
  -1  -8  -5   -1.09    3.28
   1  -8   5    0.83    2.79
  -1  -8  -5    0.08    1.88
   1   8   5    2.34    2.24
   1   8   5   -0.73    3.32
  -1   8  -5    0.52    2.52
   2  -8   5   15.10    3.43
   2  -8   5   12.12    3.61
  -2  -8  -5   14.78    4.35
   2   8   5   13.82    3.78
  -2   8  -5   11.96    3.22
   2   8   5   10.75    2.21
  -2   8  -5   15.49    2.23
   3  -8   5   21.71    4.65
  -3  -8  -5   28.51    2.94
   3  -8   5   26.70    4.06
  -3  -8  -5   30.07    5.40
   3   8   5   20.07    2.44
  -3   8  -5   13.32    3.31
  -3   8  -5   23.99    2.74
   3   8   5   25.02    4.41
   4  -8   5    4.41    5.12
  -4  -8  -5   18.54    6.27
  -4  -8  -5    9.81    2.84
  -4   8  -5   12.51    2.87
  -4   8  -5    2.54    3.19
   4   8   5    9.29    4.07
   5  -8   5    3.82    5.50
   5   8   5    9.60    4.17
   5  -9  -5   18.00    3.54
  -5   9   5   -6.32    4.65
  -5   9   5   10.79    8.49
   4  -9  -5   25.91    3.50
  -4  -9   5   34.96    7.54
  -4   9   5   23.56    5.81
  -4   9   5   12.78    4.44
  -3  -9   5    8.08    6.15
   3  -9  -5   10.94    2.81
  -3  -9   5    5.15    3.56
  -3   9   5   11.58    4.54
   3   9  -5    9.40    3.22
   3   9  -5   10.17    2.82
  -3   9   5    5.65    3.71
  -2  -9   5    8.15    4.83
   2  -9  -5    1.93    2.18
  -2  -9   5    6.95    3.26
   2   9  -5    2.59    2.43
  -2   9   5    2.19    3.63
   2   9  -5    1.59    3.04
  -2   9   5    9.53    3.08
  -1  -9   5   57.11    6.73
   1  -9  -5   51.07    3.95
  -1  -9   5   48.87    4.72
  -1   9   5   47.50    4.12
  -1   9   5   56.81    5.52
   1   9  -5   48.77    4.47
   0  -9   5   20.03    3.62
   0  -9  -5   31.67    3.61
   0  -9  -5   20.93    3.36
   0  -9   5   17.51    3.05
   0   9   5   19.28    3.88
   0   9  -5   24.33    2.99
   0   9   5   23.51    2.81
  -1  -9  -5   89.40    6.76
   1  -9   5   99.59    5.64
  -1  -9  -5   94.64    4.33
   1  -9   5  101.48    5.72
   1   9   5   91.61    4.02
  -1   9  -5   88.25    5.51
   1   9   5   81.34    6.55
   2  -9   5    2.51    3.39
   2  -9   5   -3.28    3.71
  -2  -9  -5    0.40    4.30
   2   9   5    4.38    3.77
   2   9   5    2.07    2.14
  -2   9  -5    1.55    3.00
   3  -9   5    6.98    3.96
  -3  -9  -5   10.91    5.64
  -3  -9  -5    7.08    2.52
   3  -9   5   10.46    4.60
   3   9   5    4.26    2.16
   3   9   5    9.38    4.21
  -3   9  -5    1.58    3.21
  -3   9  -5    4.04    2.33
  -4  -9  -5   13.49    6.32
   4  -9   5   10.45    5.40
  -4   9  -5    6.44    3.35
   4   9   5    9.75    4.12
  -4   9  -5    5.95    2.78
  -4 -10   5    9.73    7.48
   4 -10  -5    6.62    3.12
  -4  10   5   -2.67    4.06
  -4  10   5   -0.16    5.31
  -3 -10   5   11.54    6.64
  -3 -10   5    7.34    3.77
   3 -10  -5   16.31    3.07
  -3  10   5    4.84    3.72
   3  10  -5    9.19    2.83
  -3  10   5    8.14    4.57
   3  10  -5    8.58    3.50
  -2 -10   5   48.17    5.29
  -2 -10   5   50.58    6.00
   2 -10  -5   47.63    4.27
  -2  10   5   44.57    4.63
   2  10  -5   39.88    4.02
   2  10  -5   40.13    4.07
  -2  10   5   40.70    3.68
  -1 -10   5   34.72    4.70
   1 -10  -5   36.44    3.27
  -1 -10   5   30.68    3.69
  -1  10   5   28.96    3.18
  -1  10   5   32.64    4.22
   1  10  -5   34.40    3.48
   0 -10  -5   61.13    4.25
   0 -10   5   60.55    6.11
   0 -10   5   55.46    4.97
   0 -10  -5   45.59    5.48
   0  10   5   55.01    6.29
   0  10  -5   64.19    4.95
  -1 -10  -5   -2.72    3.78
   1 -10   5   -0.30    3.15
  -1 -10  -5    1.13    2.29
  -1  10  -5    7.18    3.47
   1  10   5    3.00    4.12
  -2 -10  -5   15.46    4.82
   2 -10   5   16.13    3.87
  -2  10  -5   10.18    3.34
   2  10   5   11.41    4.28
   3 -10   5   21.30    5.19
  -3 -10  -5   25.62    6.25
   3 -10   5   16.04    4.29
  -3  10  -5   16.37    2.65
  -3  10  -5   12.57    3.63
   3  10   5   13.83    4.51
   4 -10   5    6.00    5.65
  -4 -10  -5   -3.30    6.61
  -4  10  -5   -0.06    3.38
   4  10   5    1.31    4.02
  -4  10  -5    0.46    2.89
   4 -11  -5    8.44    3.23
  -4 -11   5   18.28    7.82
  -4  11   5   -6.43    4.24
  -4  11   5    2.20    5.37
  -3 -11   5   10.96    6.93
  -3 -11   5    7.97    4.03
   3 -11  -5   13.61    3.13
   3  11  -5   13.21    3.58
  -3  11   5    5.31    4.77
  -3  11   5    7.60    3.84
   3  11  -5   11.76    2.96
  -2 -11   5    8.74    3.50
   2 -11  -5   13.74    2.91
  -2 -11   5   14.23    5.67
  -2  11   5    9.65    4.08
   2  11  -5   14.44    2.95
   2  11  -5    5.46    3.78
  -2  11   5   11.08    3.38
  -1 -11   5    6.61    3.25
  -1 -11   5    1.57    4.41
   1 -11  -5    3.07    2.64
  -1  11   5   -1.31    4.13
   1  11  -5   -3.21    3.06
  -1  11   5    5.77    2.79
   0 -11  -5    9.91    2.84
   0 -11   5    9.22    3.25
   0 -11  -5   11.62    3.44
   0 -11   5    9.16    3.79
   0  11   5    3.69    4.39
   0  11  -5   12.49    3.27
  -1 -11  -5   19.08    4.36
  -1 -11  -5   23.83    2.97
   1 -11   5   14.48    3.65
  -1  11  -5   17.49    4.00
   1  11   5   12.27    4.69
   2 -11   5   13.44    3.97
  -2 -11  -5   14.56    5.29
  -2  11  -5    7.85    3.64
   2  11   5   17.06    4.72
   3 -11   5   13.00    4.28
  -3 -11  -5   15.44    6.17
  -3  11  -5    6.53    3.59
   3  11   5    9.98    4.64
   4 -11   5   -4.07    5.80
  -4 -11  -5    7.10    7.12
  -4  11  -5    3.02    3.97
  -4  11  -5    2.07    3.63
   4  11   5   12.03    4.47
  -4 -12   5   27.34    8.32
   4 -12  -5   21.17    3.66
  -4  12   5   10.78    4.78
  -4  12   5    4.93    5.64
  -3 -12   5    6.82    4.09
   3 -12  -5   15.10    3.28
  -3 -12   5   10.37    7.23
   3  12  -5   12.57    3.07
  -3  12   5   14.41    5.37
   3  12  -5   11.76    3.79
  -3  12   5    1.85    3.74
  -2 -12   5   17.14    3.80
   2 -12  -5   18.28    3.21
  -2 -12   5   19.65    6.01
  -2  12   5   19.53    4.86
   2  12  -5    3.19    4.06
   2  12  -5   20.87    3.17
  -2  12   5   12.94    3.62
  -1 -12   5   24.18    5.08
   1 -12  -5   24.84    3.25
  -1 -12   5   20.85    3.70
  -1  12   5   15.96    4.88
   1  12  -5   21.30    3.84
   0 -12  -5    4.59    3.57
   0 -12   5    1.20    3.17
   0 -12  -5    4.08    2.91
   0 -12   5    4.01    3.97
   0  12  -5    1.16    3.17
   0  12   5   -4.46    4.67
   1 -12   5    6.94    3.77
  -1 -12  -5   11.72    2.99
  -1 -12  -5    9.59    4.52
  -1  12  -5    8.11    4.08
   1  12   5    5.88    4.97
  -2 -12  -5   14.35    5.38
   2 -12   5    6.96    4.03
  -2  12  -5    8.39    3.96
   2  12   5    8.62    4.96
   3 -12   5    2.96    4.24
  -3 -12  -5   12.74    6.67
   3  12   5   13.63    5.02
  -3  12  -5    3.26    3.53
  -3 -13   5   19.44    7.46
  -3 -13   5    8.86    4.29
   3 -13  -5   15.28    3.34
  -3  13   5    4.72    3.76
  -3  13   5    4.78    5.38
   3  13  -5   10.34    3.09
   2 -13  -5   15.92    3.19
  -2 -13   5   10.01    3.73
  -2 -13   5   27.22    6.30
  -2  13   5    8.65    5.01
   2  13  -5   17.40    3.14
   2  13  -5   -0.19    4.29
  -1 -13   5   13.90    3.69
  -1 -13   5   17.74    5.31
   1 -13  -5   23.01    3.50
   1  13  -5   11.60    4.03
  -1  13   5   24.20    5.27
   0 -13   5    7.94    4.26
   0 -13   5    5.52    3.53
   0 -13  -5    7.67    3.21
   0 -13  -5    5.15    3.54
   0  13  -5    4.71    3.64
   0  13   5   -2.07    5.07
   1 -13   5    3.05    3.82
  -1 -13  -5    1.55    2.99
  -1 -13  -5    0.36    4.32
   1  13   5  -10.79    5.17
  -1  13  -5    2.16    4.23
   2 -13   5    8.71    4.23
  -2 -13  -5   10.49    5.45
   2  13   5    8.47    5.35
  -2  13  -5    6.81    4.88
   3 -13   5    1.66    4.41
  -3 -13  -5   12.01    6.83
   3  13   5    4.55    4.90
  -3  13  -5    0.15    3.90
  -3 -14   5   21.12    7.61
  -3 -14   5   10.51    4.48
   3 -14  -5   15.76    3.51
   3  14  -5    9.93    3.27
  -3  14   5    7.61    5.67
  -2 -14   5    0.12    3.70
   2 -14  -5    3.13    3.06
  -2 -14   5    0.40    6.00
   2  14  -5   -1.23    2.82
  -2  14   5   -2.80    5.12
   2  14  -5   -8.38    4.54
  -1 -14   5    9.01    5.32
  -1 -14   5    1.60    3.53
   1 -14  -5    6.28    3.32
  -1  14   5    1.56    5.11
   1  14  -5   -4.28    3.95
   0 -14   5   15.55    3.91
   0 -14  -5   25.43    3.81
   0 -14   5   14.67    4.68
   0  14   5    0.96    5.53
   0  14  -5   11.73    4.10
   1 -14   5    3.93    3.99
  -1 -14  -5   -0.91    3.21
  -1 -14  -5    2.98    4.64
  -1  14  -5    1.53    4.42
   1  14   5   -9.45    5.51
   2 -14   5   15.97    4.64
  -2 -14  -5   16.23    5.86
   2  14   5   15.83    5.91
  -2  14  -5   14.37    5.44
   3  14   5   12.20    5.39
   2 -15  -5   10.79    3.57
  -2 -15   5    4.80    3.96
  -2 -15   5   21.72    6.59
   2  15  -5   12.41    3.27
   2  15  -5  -14.00    4.76
  -2  15   5   -6.22    5.50
  -1 -15   5    1.66    3.78
   1 -15  -5    5.05    3.60
  -1 -15   5   10.48    5.73
  -1  15   5   -3.74    5.41
   1  15  -5   -8.55    4.18
   0 -15  -5    8.88    3.69
   0 -15   5    2.99    3.81
   0  15  -5   -4.54    4.09
   1 -15   5    6.29    4.34
  -1 -15  -5    6.53    4.81
  -1 -15  -5   11.79    3.45
   1  15   5   -3.01    5.96
  -1  15  -5    0.92    4.71
   2 -15   5    4.36    4.60
  -2 -15  -5   12.92    5.79
  -2  15  -5   -1.74    5.16
   2  15   5    5.09    6.04
   1 -16  -5    4.95    3.87
  -1 -16   5    1.78    4.02
  -1 -16   5    5.80    5.90
  -1  16   5  -11.83    5.72
   0 -16   5    2.60    4.03
   0 -16  -5    3.59    3.83
   0  16  -5   -7.53    4.48
   1 -16   5    1.58    4.45
  -1 -16  -5   10.86    4.96
  -1 -16  -5    8.66    3.70
  -1  16  -5   -1.13    4.57
   1  16   5  -14.87    6.24
   5   0  -6   -9.79    5.72
  -5   0   6    0.20    4.54
  -4   0   6   34.41    4.45
  -4   0   6   37.20    4.66
   4   0  -6   41.47    3.73
   3   0  -6    2.09    2.41
  -3   0   6    4.18    3.50
  -3   0   6    0.94    3.16
   2   0  -6  115.43    4.64
  -2   0   6  129.85    6.18
  -2   0   6  119.26    5.10
  -1   0   6   56.38    5.09
   1   0  -6   57.71    3.31
  -1   0   6   48.96    3.81
   0   0  -6    0.82    2.29
   0   0   6   -1.91    2.84
   0   0   6   -2.13    2.36
   0   0  -6    1.17    1.56
   1   0   6   38.51    4.57
   1   0   6   34.53    3.60
   1   0   6   36.10    3.25
  -1   0  -6   38.95    3.98
  -1   0  -6   32.49    2.40
  -2   0  -6   18.24    2.63
  -2   0  -6   16.03    2.91
   2   0   6   10.21    2.65
   2   0   6   16.34    2.59
   3   0   6   -0.93    2.88
  -3   0  -6    0.30    2.48
   3   0   6   -0.97    2.49
  -3   0  -6   -1.83    3.23
  -4   0  -6   -6.74    3.98
   4   0   6    2.28    3.87
  -4   0  -6   -0.23    2.69
   5   0   6    0.74    4.38
  -5   0  -6    5.86    3.23
   5  -1  -6   -8.96    3.83
  -5  -1   6    2.91    4.56
  -5   1   6   -1.52    4.49
  -4  -1   6    7.76    4.41
  -4  -1   6   -2.94    3.76
   4  -1  -6    2.72    3.22
   4   1  -6    1.22    2.90
  -4   1   6    5.83    3.96
   3  -1  -6   15.78    2.72
  -3  -1   6   12.82    3.33
  -3  -1   6   16.71    4.03
  -3   1   6   12.67    3.50
  -3   1   6   12.52    3.55
  -2  -1   6    9.71    3.30
   2  -1  -6   10.55    2.25
  -2  -1   6    9.11    2.85
  -2   1   6   10.64    3.09
   2   1  -6   11.78    2.18
  -2   1   6    9.54    3.23
   1  -1  -6   99.35    4.00
  -1  -1   6   97.07    5.55
  -1  -1   6   91.56    4.24
  -1   1   6   91.61    4.37
   1   1  -6   90.17    3.71
  -1   1   6   90.84    5.37
   0  -1  -6   39.68    4.17
   0  -1   6   47.44    4.79
   0  -1   6   43.91    3.44
   0  -1  -6   53.08    2.96
   0   1   6   42.73    3.53
   0   1  -6   47.32    2.94
   0   1   6   47.44    4.80
   1  -1   6   35.88    3.23
   1  -1   6   38.84    4.58
  -1  -1  -6   33.54    4.05
   1  -1   6   34.11    3.61
   1   1   6   35.52    2.84
   1   1   6   36.10    3.93
  -1   1  -6   35.17    2.59
  -1   1  -6   40.62    3.96
  -2  -1  -6   17.91    2.85
   2  -1   6   26.56    2.66
   2  -1   6   16.15    2.75
   2   1   6   26.83    2.69
  -2   1  -6   23.14    2.76
  -2   1  -6   22.36    2.96
   2   1   6   17.21    2.86
  -3  -1  -6   14.42    2.74
   3  -1   6   13.05    2.82
   3  -1   6    5.62    3.20
  -3  -1  -6   13.68    3.75
   3   1   6   11.45    3.34
  -3   1  -6   14.76    3.32
   3   1   6    8.40    2.61
  -3   1  -6   13.46    2.76
  -4  -1  -6    0.02    4.37
   4  -1   6    5.25    3.87
  -4  -1  -6    3.97    2.80
  -4   1  -6    3.18    2.67
   4   1   6    4.02    3.87
  -4   1  -6    0.86    3.91
   5  -1   6    2.86    4.57
  -5  -1  -6    2.27    3.14
  -5   1  -6    1.92    3.15
   5   1   6    4.99    4.55
   5  -2  -6   10.71    4.00
  -5  -2   6   10.37    4.60
  -5  -2   6   14.89    5.74
  -5   2   6    9.30    4.99
  -4  -2   6    2.43    4.66
   4  -2  -6    6.30    3.33
   4  -2  -6    1.94    3.52
  -4  -2   6    0.77    3.75
  -4   2   6    3.75    4.19
   4   2  -6    2.70    2.86
  -4   2   6    9.59    6.22
   3  -2  -6   65.32    4.65
  -3  -2   6   64.35    6.68
  -3  -2   6   58.36    4.56
  -3   2   6   61.89    5.00
   3   2  -6   50.26    3.89
   2  -2  -6   24.71    2.50
  -2  -2   6   19.36    2.88
  -2  -2   6   26.52    3.68
  -2   2   6   26.67    3.30
   2   2  -6   28.30    3.20
  -2   2   6   28.99    3.39
  -1  -2   6   28.89    3.49
  -1  -2   6   31.78    2.79
   1  -2  -6   35.49    3.03
   1  -2  -6   33.65    3.18
  -1   2   6   31.07    3.12
  -1   2   6   28.47    3.33
   1   2  -6   28.31    2.99
   0  -2  -6   35.29    4.01
   0  -2   6   33.92    3.20
   0  -2   6   36.91    3.95
   0  -2   6   40.39    4.81
   0  -2  -6   39.51    2.89
   0   2   6   34.89    2.95
   0   2  -6   41.32    2.89
   0   2   6   36.23    3.54
   0   2   6   26.00    2.78
   1  -2   6   10.58    2.55
   1  -2   6   11.06    2.41
  -1  -2  -6    9.43    2.57
   1  -2   6   12.88    2.91
   1  -2   6   11.21    2.35
  -1   2  -6   13.27    1.79
  -1   2  -6   13.99    2.68
   1   2   6   13.05    2.52
   1   2   6    8.90    2.72
  -2  -2  -6   73.68    5.03
   2  -2   6   67.33    3.86
   2  -2   6   69.33    4.73
   2   2   6   72.69    5.08
  -2   2  -6   75.01    3.78
  -2   2  -6   80.24    4.63
   2   2   6   66.68    3.80
   3  -2   6    3.65    3.25
   3  -2   6    9.33    2.90
  -3  -2  -6    4.31    3.83
  -3  -2  -6    4.71    2.60
   3   2   6    5.15    2.61
   3   2   6    6.67    3.22
  -3   2  -6   11.95    3.10
  -3   2  -6    7.28    2.55
  -4  -2  -6    6.43    2.88
  -4  -2  -6    3.13    4.60
   4  -2   6    3.79    4.02
  -4   2  -6    2.54    2.74
  -4   2  -6    2.69    4.24
   4   2   6    5.58    3.88
   5  -2   6   10.12    5.13
  -5  -2  -6    9.10    3.32
  -5  -2  -6    7.64    4.94
  -5   2  -6    5.15    3.24
   5   2   6    6.97    4.47
  -5  -3   6    2.15    4.34
   5  -3  -6    3.98    3.99
  -5  -3   6   13.72    5.47
  -5   3   6    5.21    4.83
   4  -3  -6   53.57    4.95
   4  -3  -6   49.43    4.35
  -4  -3   6   39.52    4.29
  -4  -3   6   35.94    5.54
  -4   3   6   50.31    5.62
  -4   3   6   38.37    4.95
   4   3  -6   38.51    4.22
  -3  -3   6   39.66    4.89
  -3  -3   6   29.30    3.43
   3  -3  -6   33.68    3.41
  -3   3   6   32.92    4.05
   3   3  -6   40.03    3.78
  -2  -3   6   71.87    6.11
   2  -3  -6   65.97    4.20
  -2  -3   6   68.70    3.90
  -2   3   6   71.33    4.66
  -2   3   6   71.25    5.08
   2   3  -6   75.04    3.81
   1  -3  -6   43.38    3.41
   1  -3  -6   42.86    4.30
  -1  -3   6   38.94    4.93
  -1  -3   6   38.67    3.21
  -1   3   6   44.35    4.74
  -1   3   6   44.67    3.99
   1   3  -6   43.77    3.28
   0  -3  -6   20.07    2.08
   0  -3   6   18.64    2.82
   0  -3  -6   18.68    2.58
   0  -3   6   14.69    3.12
   0   3  -6   20.89    2.03
   0   3   6   13.85    2.93
   0   3   6   17.26    2.78
   1  -3   6  160.85    5.65
   1  -3   6  163.06    5.06
  -1  -3  -6  155.94    6.08
   1  -3   6  161.08    6.03
   1  -3   6  165.44    5.57
  -1  -3  -6  166.15    4.71
  -1   3  -6  149.97    5.49
  -1   3  -6  154.79    4.78
   1   3   6  156.16    6.01
   1   3   6  160.99    5.16
   2  -3   6   32.01    3.40
  -2  -3  -6   38.44    4.89
   2  -3   6   35.57    3.56
   2  -3   6   36.67    3.79
   2   3   6   31.60    3.46
  -2   3  -6   43.16    4.09
  -2   3  -6   34.45    3.44
   2   3   6   34.31    2.85
  -2   3  -6   35.44    2.79
  -3  -3  -6   18.72    4.28
   3  -3   6   22.13    3.23
  -3  -3  -6   15.07    2.92
   3  -3   6   13.20    3.76
   3   3   6   11.62    3.75
  -3   3  -6   18.94    3.03
   3   3   6   16.48    2.77
  -3   3  -6   18.68    2.80
   4  -3   6   33.22    5.18
  -4  -3  -6   48.03    5.59
  -4  -3  -6   40.61    3.61
   4   3   6   30.38    3.23
  -4   3  -6   37.63    3.53
   4   3   6   25.45    4.45
   5  -3   6    8.82    5.36
  -5  -3  -6    2.62    3.20
  -5  -3  -6    0.80    5.09
  -5   3  -6    0.32    3.25
   5   3   6    3.38    4.29
  -5  -4   6    6.72    4.48
  -5  -4   6    4.19    5.59
   5  -4  -6   11.03    3.82
  -5   4   6   -1.62    4.93
  -4  -4   6   17.98    5.40
  -4  -4   6   10.35    3.73
   4  -4  -6   20.18    3.22
   4  -4  -6   17.97    3.79
   4   4  -6   20.24    3.05
  -4   4   6   28.63    4.70
  -4   4   6   22.16    4.55
  -3  -4   6   19.33    3.07
  -3  -4   6   21.12    4.82
   3  -4  -6   20.45    3.29
  -3   4   6   23.41    3.76
  -3   4   6   23.14    3.91
   3   4  -6   15.44    2.58
   2  -4  -6    8.33    2.43
  -2  -4   6    8.26    3.84
  -2   4   6   10.79    3.28
   2   4  -6    6.63    2.14
   1  -4  -6  108.17    4.81
   1  -4  -6  105.19    4.46
  -1  -4   6   98.62    4.97
  -1  -4   6  108.05    5.90
  -1   4   6  104.43    4.78
  -1   4   6  100.91    4.59
  -1   4   6  108.83    5.40
   1   4  -6  106.61    4.19
   0  -4   6   20.34    2.35
   0  -4   6   20.74    2.82
   0  -4  -6   23.40    2.38
   0  -4   6   22.12    3.26
   0  -4  -6   21.85    2.78
   0   4   6   15.23    3.08
   0   4  -6   20.89    2.24
   0   4   6   20.62    2.85
   1  -4   6  105.59    3.99
   1  -4   6  101.76    5.32
   1  -4   6  107.12    4.82
  -1  -4  -6   97.93    5.16
  -1  -4  -6  103.87    3.96
   1  -4   6  107.50    4.82
   1   4   6   98.72    5.64
  -1   4  -6  104.56    4.07
   1   4   6  103.84    4.35
  -1   4  -6  105.59    4.87
   2  -4   6   15.21    2.88
   2  -4   6   19.79    3.31
  -2  -4  -6   19.45    3.47
   2  -4   6   15.85    2.77
   2  -4   6   19.67    2.72
   2   4   6   20.16    2.64
  -2   4  -6   20.85    2.56
  -2   4  -6   18.11    2.80
   2   4   6   15.74    3.52
  -3  -4  -6   39.74    3.41
  -3  -4  -6   44.31    4.98
   3  -4   6   35.35    4.53
   3   4   6   38.89    4.45
   3   4   6   32.14    3.02
  -3   4  -6   39.47    3.72
  -4  -4  -6    4.37    2.88
  -4  -4  -6    3.73    5.11
   4  -4   6    1.65    4.75
   4   4   6    5.06    2.69
   4   4   6    4.37    3.92
  -4   4  -6    3.60    2.82
  -5  -4  -6   26.98    5.66
   5  -4   6   18.81    5.87
  -5  -4  -6   19.36    3.55
  -5   4  -6   13.29    3.33
   5   4   6   13.63    4.41
   5  -5  -6    6.39    3.54
  -5  -5   6   -3.61    4.64
  -5  -5   6    9.55    5.95
  -5   5   6   -1.34    4.90
  -4  -5   6   -2.41    3.34
   4  -5  -6   -3.39    3.26
  -4  -5   6    3.99    5.47
   4   5  -6   -0.15    2.60
  -4   5   6   -2.05    4.05
  -4   5   6   -0.09    4.29
   3  -5  -6    7.03    3.09
  -3  -5   6    5.18    4.96
  -3   5   6    6.05    3.69
   3   5  -6    7.66    2.44
  -3   5   6    9.61    4.01
  -2  -5   6    0.49    3.98
   2  -5  -6    2.82    2.38
   2   5  -6    0.15    2.09
  -2   5   6    2.53    2.87
  -2   5   6    3.38    3.16
   1  -5  -6   43.46    4.06
  -1  -5   6   41.76    4.38
  -1  -5   6   37.51    3.94
   1  -5  -6   36.68    3.60
  -1   5   6   41.05    4.02
   1   5  -6   46.40    3.31
  -1   5   6   37.59    4.22
   0  -5  -6   21.45    2.44
   0  -5   6   18.53    3.39
   0  -5  -6   19.64    2.91
   0  -5   6   18.24    2.94
   0   5   6   20.30    2.85
   0   5  -6   22.20    2.43
   0   5   6   14.46    3.28
   0   5  -6   20.94    2.40
  -1  -5  -6    6.06    1.85
   1  -5   6    6.15    2.19
  -1  -5  -6    8.17    2.84
   1  -5   6    6.61    2.68
   1  -5   6    5.59    2.78
   1  -5   6    4.24    2.70
  -1   5  -6    4.29    1.89
  -1   5  -6    5.74    2.55
   1   5   6    7.64    2.48
   1   5   6    4.16    3.09
   2  -5   6   41.25    3.55
   2  -5   6   40.80    4.40
   2  -5   6   42.79    4.95
   2  -5   6   43.98    4.38
  -2  -5  -6   45.12    4.24
  -2   5  -6   41.35    3.30
  -2   5  -6   34.45    4.39
  -2   5  -6   42.19    3.87
   2   5   6   39.76    4.17
   2   5   6   41.50    3.48
  -3  -5  -6    1.56    2.69
  -3  -5  -6    0.11    4.44
   3  -5   6    3.83    3.84
   3  -5   6   -1.86    3.05
   3   5   6    1.33    2.43
  -3   5  -6    2.53    2.41
   3   5   6    2.62    3.74
   4  -5   6    9.72    4.87
  -4  -5  -6    7.13    2.90
  -4  -5  -6   10.24    5.52
  -4   5  -6    6.52    2.93
   4   5   6   10.10    4.37
   4   5   6    6.98    2.63
   5  -5   6    2.06    5.50
  -5  -5  -6    0.99    3.17
  -5  -5  -6   -0.06    5.26
   5   5   6    8.36    4.40
  -5   5  -6    0.79    3.15
  -5  -6   6    9.58    6.30
   5  -6  -6   12.10    3.60
  -5   6   6   -0.60    4.83
  -4  -6   6    9.41    6.10
   4  -6  -6    6.07    3.23
   4   6  -6    4.14    2.78
  -4   6   6    4.53    4.61
  -4   6   6    7.59    4.16
  -3  -6   6   -0.35    5.09
   3  -6  -6    4.33    2.98
  -3   6   6    5.01    3.81
   3   6  -6    7.02    2.62
  -3   6   6    4.51    3.91
  -2  -6   6   -0.55    3.04
   2  -6  -6   -1.13    2.38
  -2  -6   6    5.31    4.22
  -2   6   6   -1.23    3.09
   2   6  -6    0.19    2.10
  -2   6   6   -2.96    3.15
  -1  -6   6   35.93    4.08
   1  -6  -6   32.61    3.68
  -1  -6   6   35.36    3.38
   1  -6  -6   34.84    3.01
   1   6  -6   38.50    3.48
  -1   6   6   42.09    4.08
  -1   6   6   32.43    3.45
   0  -6  -6   18.58    2.95
   0  -6   6   20.53    3.40
   0  -6   6   17.66    2.93
   0  -6  -6   23.99    2.47
   0   6  -6   22.27    2.70
   0   6   6   22.11    2.87
   0   6  -6   18.96    2.51
   0   6   6   17.27    3.50
   1  -6   6   46.98    3.21
   1  -6   6   55.25    4.55
   1  -6   6   45.39    4.53
  -1  -6  -6   44.91    5.22
   1  -6   6   52.53    4.77
  -1  -6  -6   50.58    3.28
  -1   6  -6   45.40    4.44
   1   6   6   45.71    5.35
   1   6   6   47.70    3.57
  -1   6  -6   44.16    2.88
   2  -6   6   53.11    4.79
   2  -6   6   52.59    5.32
   2  -6   6   46.39    3.70
  -2  -6  -6   49.04    4.65
  -2   6  -6   32.04    3.53
   2   6   6   38.07    3.44
  -2   6  -6   37.93    3.15
   2   6   6   36.89    4.16
  -3  -6  -6   14.11    5.03
  -3  -6  -6   16.78    2.96
   3  -6   6   16.03    3.56
   3  -6   6   14.78    4.26
   3   6   6   10.82    4.17
  -3   6  -6   15.44    2.77
  -3   6  -6   10.24    3.54
   3   6   6   11.07    2.57
  -4  -6  -6    9.77    2.97
  -4  -6  -6    5.81    5.49
   4  -6   6    3.90    4.87
  -4   6  -6    4.70    3.72
   4   6   6   12.54    4.51
   4   6   6    7.62    2.67
  -4   6  -6    8.32    3.03
   5  -6   6    3.82    5.70
  -5  -6  -6    2.98    5.82
  -5  -6  -6    2.19    3.16
  -5   6  -6    0.63    3.84
  -5   6  -6    4.37    3.23
   5   6   6    4.75    4.31
  -5  -7   6    6.07    6.58
   5  -7  -6   12.94    3.46
  -5   7   6   -4.94    4.52
   4  -7  -6    6.63    3.25
  -4  -7   6    2.87    6.35
   4   7  -6    0.27    2.78
  -4   7   6    2.45    4.08
  -4   7   6    4.93    5.01
  -3  -7   6   28.07    5.80
   3  -7  -6   27.79    3.33
   3   7  -6   25.50    3.13
  -3   7   6   21.17    4.08
  -3   7   6   27.96    4.45
  -2  -7   6   15.81    3.52
   2  -7  -6   19.32    2.77
  -2  -7   6   30.33    5.01
   2   7  -6   23.36    2.81
  -2   7   6   15.46    3.60
  -2   7   6   15.14    3.40
   1  -7  -6    4.54    2.23
   1  -7  -6    5.33    2.51
  -1  -7   6    3.94    3.83
  -1  -7   6    5.59    2.99
   1   7  -6    4.14    2.19
  -1   7   6    0.47    3.23
   1   7  -6    1.85    2.08
  -1   7   6    6.40    2.92
   0  -7   6   12.59    2.96
   0  -7  -6   15.07    2.42
   0  -7   6   14.75    3.43
   0  -7  -6   13.19    3.02
   0   7   6    8.89    3.70
   0   7  -6   12.40    2.46
   0   7   6   14.54    2.79
   1  -7   6    3.38    2.96
   1  -7   6    5.79    2.94
  -1  -7  -6    8.52    2.14
   1  -7   6    4.37    3.11
  -1  -7  -6    4.10    3.36
  -1   7  -6    9.94    2.84
   1   7   6    2.21    3.65
   1   7   6    7.76    2.49
   2  -7   6   39.33    4.28
  -2  -7  -6   38.27    4.78
   2  -7   6   45.10    5.16
  -2   7  -6   33.21    2.94
   2   7   6   31.79    4.56
   2   7   6   34.67    3.37
  -2   7  -6   27.60    3.50
   3  -7   6   20.21    4.01
   3  -7   6   27.23    4.75
  -3  -7  -6   26.54    5.52
  -3  -7  -6   24.74    3.12
   3   7   6   16.90    2.62
   3   7   6   17.05    4.51
  -3   7  -6    9.76    3.28
  -3   7  -6   17.65    2.72
   4  -7   6   14.53    5.39
  -4  -7  -6   20.05    3.15
  -4  -7  -6   29.42    6.23
   4   7   6   13.27    2.76
   4   7   6   13.54    4.59
  -4   7  -6    8.69    3.71
  -4   7  -6   16.02    2.92
  -5  -7  -6   -1.39    3.19
   5  -7   6   -0.25    6.06
  -5   7  -6    0.36    2.95
   5   7   6    1.92    4.32
  -5  -8   6    4.52    6.92
   5  -8  -6   14.92    3.51
  -5   8   6   -8.22    4.63
   4  -8  -6   24.28    3.59
  -4  -8   6   21.16    7.21
  -4   8   6    7.60    4.38
  -4   8   6   17.09    5.28
   4   8  -6   12.47    3.02
   3  -8  -6    3.25    2.77
  -3  -8   6    3.05    5.82
   3   8  -6    1.02    2.74
  -3   8   6   -2.98    3.75
  -3   8   6   -0.53    4.23
  -2  -8   6   15.79    5.00
  -2  -8   6   14.13    3.61
   2  -8  -6   16.76    2.80
  -2   8   6   17.25    3.85
   2   8  -6   10.21    2.55
   2   8  -6   13.53    2.94
  -2   8   6   14.35    3.29
  -1  -8   6    0.11    3.08
   1  -8  -6    0.65    2.21
  -1  -8   6    1.60    4.06
  -1   8   6   -1.97    2.79
   1   8  -6   -0.08    2.33
   1   8  -6   -0.90    2.32
  -1   8   6   -2.85    3.45
   0  -8   6   54.41    4.96
   0  -8  -6   55.21    5.15
   0  -8   6   57.67    5.83
   0  -8  -6   61.40    3.92
   0   8   6   46.18    4.65
   0   8  -6   55.00    4.06
   0   8   6   56.20    4.05
  -1  -8  -6    8.80    3.91
   1  -8   6    6.88    3.16
  -1  -8  -6    9.16    2.21
   1  -8   6    7.08    3.18
  -1   8  -6    6.45    2.90
   1   8   6    8.50    2.53
   1   8   6    6.41    3.92
  -2  -8  -6   14.71    4.61
   2  -8   6    9.88    3.64
   2  -8   6   13.78    4.06
  -2   8  -6   11.23    3.37
   2   8   6   12.20    2.47
   2   8   6   10.37    4.29
  -2   8  -6   12.61    2.23
   3  -8   6   -1.36    4.50
  -3  -8  -6    4.96    2.69
  -3  -8  -6   -2.38    5.41
   3  -8   6    4.87    3.95
   3   8   6    3.77    2.46
  -3   8  -6    5.94    2.47
  -3   8  -6    3.53    3.16
   3   8   6    7.73    4.51
  -4  -8  -6   12.20    2.97
   4  -8   6   13.65    5.67
  -4  -8  -6   28.34    6.71
  -4   8  -6   11.44    2.94
   4   8   6   13.10    2.74
   4   8   6   15.81    4.66
  -4   8  -6    6.18    3.37
  -4  -9   6   12.35    7.34
   4  -9  -6   18.47    3.43
  -4   9   6    4.90    5.31
   4   9  -6    8.54    3.13
  -4   9   6    4.29    4.35
  -3  -9   6    3.49    3.78
   3  -9  -6    9.60    2.92
  -3  -9   6    7.07    6.20
  -3   9   6    3.46    3.79
  -3   9   6    4.94    4.40
   3   9  -6    4.91    2.85
  -2  -9   6    4.37    3.41
   2  -9  -6   -0.35    2.44
  -2  -9   6    4.83    5.06
  -2   9   6    5.93    3.86
  -2   9   6   -1.70    3.19
   2   9  -6    2.85    3.05
   2   9  -6    4.88    2.62
  -1  -9   6   60.35    7.37
   1  -9  -6   51.74    4.06
  -1  -9   6   51.34    5.21
  -1   9   6   53.64    6.01
  -1   9   6   51.20    4.51
   1   9  -6   52.10    4.46
   1   9  -6   49.16    4.24
   0  -9  -6  213.01    6.71
   0  -9   6  219.98    8.11
   0  -9  -6  188.71    7.63
   0  -9   6  204.06    7.52
   0   9   6  200.14    8.56
   0   9  -6  206.47    6.95
   0   9   6  210.24    6.51
   1  -9   6   -1.24    3.30
  -1  -9  -6    3.12    2.23
  -1  -9  -6   -0.55    4.02
   1  -9   6    3.62    3.31
   1   9   6   -4.86    4.22
  -1   9  -6    2.58    3.11
   1   9   6    4.26    2.49
   2  -9   6   35.26    4.32
   2  -9   6   39.39    4.83
  -2  -9  -6   41.71    5.49
   2   9   6   30.76    5.00
   2   9   6   35.12    3.42
  -2   9  -6   37.74    4.15
   3  -9   6    7.66    4.07
  -3  -9  -6    9.76    2.90
   3  -9   6    1.15    4.84
  -3  -9  -6   -0.65    5.59
   3   9   6    6.07    4.65
  -3   9  -6    3.98    2.33
  -3   9  -6    1.19    3.45
   3   9   6    1.87    2.40
  -4  -9  -6    0.02    6.50
   4  -9   6   -1.58    5.56
  -4  -9  -6   -0.13    3.03
  -4   9  -6   -2.94    3.17
  -4   9  -6    0.86    2.58
   4   9   6    6.77    4.50
   4 -10  -6   26.83    3.74
  -4 -10   6   23.64    7.99
   4  10  -6   18.27    5.43
  -4  10   6   12.08    5.58
  -4  10   6    6.82    4.55
   3 -10  -6   18.14    3.15
  -3 -10   6   12.86    6.75
  -3 -10   6    3.35    3.93
  -3  10   6   11.56    4.88
  -3  10   6   12.53    3.87
   3  10  -6   12.96    3.15
  -2 -10   6   88.98    8.76
  -2 -10   6   75.74    6.04
   2 -10  -6   73.37    4.77
   2  10  -6   71.47    4.74
  -2  10   6   70.49    6.61
  -2  10   6   65.98    5.13
   2  10  -6   54.44    5.58
  -1 -10   6   13.63    4.85
  -1 -10   6    6.39    3.33
   1 -10  -6    5.45    2.71
   1  10  -6    5.51    2.92
  -1  10   6    7.68    4.28
  -1  10   6    7.96    3.03
   0 -10  -6   15.87    2.89
   0 -10   6   14.16    3.97
   0 -10  -6   15.44    3.80
   0 -10   6   13.84    3.42
   0  10  -6   26.64    3.37
   0  10   6   18.39    3.04
   0  10   6   11.86    4.74
  -1 -10  -6   64.68    5.50
  -1 -10  -6   55.29    4.09
   1 -10   6   61.39    5.69
   1 -10   6   51.91    6.00
  -1  10  -6   58.93    5.61
   1  10   6   42.42    5.35
   1  10   6   51.13    3.92
  -2 -10  -6   15.63    5.29
   2 -10   6   14.14    4.06
   2  10   6   15.08    2.52
  -2  10  -6    9.80    3.71
   2  10   6   16.79    4.87
  -3 -10  -6   39.63    6.58
   3 -10   6   24.31    4.56
   3 -10   6   21.21    5.40
   3  10   6   26.85    5.21
  -3  10  -6   19.15    4.08
   3  10   6   21.54    4.16
  -3  10  -6   21.03    2.68
  -4 -10  -6   14.04    6.98
   4 -10   6    6.20    5.94
   4  10   6   12.05    4.71
  -4  10  -6    5.90    2.87
  -4  10  -6    3.86    3.74
   4 -11  -6    7.45    3.36
  -4 -11   6    8.59    8.07
  -4  11   6   -7.93    4.48
  -4  11   6   -2.66    5.27
  -3 -11   6    7.97    4.35
   3 -11  -6   18.21    3.26
  -3 -11   6   12.53    7.03
  -3  11   6    7.68    3.79
  -3  11   6    9.57    5.19
   3  11  -6    9.72    3.11
  -2 -11   6    8.04    5.64
   2 -11  -6   11.30    2.98
  -2 -11   6    6.32    3.69
  -2  11   6    8.04    4.61
  -2  11   6    8.00    3.65
   2  11  -6    6.33    2.94
   2  11  -6    2.78    3.71
  -1 -11   6   28.88    5.33
   1 -11  -6   29.21    3.39
  -1 -11   6   19.41    3.75
  -1  11   6   28.50    3.43
  -1  11   6   28.62    4.90
   1  11  -6   25.18    3.63
   0 -11  -6   16.97    3.02
   0 -11   6   11.45    3.49
   0 -11   6   12.56    4.10
   0 -11  -6    9.53    3.88
   0  11   6   11.60    5.07
   0  11  -6   13.80    3.34
   0  11   6   15.87    3.12
  -1 -11  -6   16.61    4.73
   1 -11   6   19.88    4.11
  -1 -11  -6   22.60    3.03
   1 -11   6   12.07    3.80
  -1  11  -6   26.02    4.25
   1  11   6   15.75    5.14
  -2 -11  -6   -3.36    4.99
   2 -11   6    7.67    4.05
   2  11   6   -3.78    4.82
  -2  11  -6    0.72    3.77
   3 -11   6    2.85    4.23
  -3 -11  -6    3.20    6.28
   3  11   6    8.31    5.16
  -3  11  -6   -2.01    3.70
  -4 -11  -6   14.43    7.24
   4 -11   6    2.11    6.13
  -4  11  -6    1.73    3.84
   4  11   6    3.50    4.73
  -3 -12   6    2.93    4.38
  -3 -12   6    9.16    7.36
   3 -12  -6    6.19    3.14
   3  12  -6    5.90    3.06
  -3  12   6    0.42    5.18
  -3  12   6    3.18    3.84
  -2 -12   6    3.57    6.08
  -2 -12   6    6.24    3.77
   2 -12  -6    3.72    2.93
  -2  12   6   -0.54    4.68
   2  12  -6   -1.63    3.90
   2  12  -6    3.44    2.91
  -2  12   6    2.58    3.59
   1 -12  -6   26.78    3.52
  -1 -12   6   19.03    5.42
  -1  12   6   20.18    3.36
   1  12  -6   10.79    3.67
  -1  12   6   12.44    4.89
   0 -12  -6    7.54    2.92
   0 -12   6    6.04    4.19
   0 -12   6   -2.82    3.24
   0 -12  -6    5.20    3.73
   0  12   6   -2.92    5.17
   0  12  -6    7.45    3.34
   1 -12   6    5.65    3.83
  -1 -12  -6    7.15    4.55
  -1 -12  -6    9.49    2.96
  -1  12  -6    6.40    4.02
   1  12   6    0.30    5.24
   2 -12   6    1.58    4.14
  -2 -12  -6    0.25    5.38
  -2  12  -6    7.38    4.23
   2  12   6    8.53    5.36
  -3 -12  -6    9.41    6.51
   3 -12   6   -1.35    4.32
   3  12   6    8.80    5.30
  -3  12  -6    2.53    3.89
  -3 -13   6   11.47    7.46
  -3 -13   6    0.47    4.44
   3 -13  -6   13.88    3.41
  -3  13   6   -0.04    5.41
  -3  13   6    3.48    3.97
   3  13  -6    8.75    3.12
  -2 -13   6    5.24    6.31
  -2 -13   6   -1.12    3.76
   2 -13  -6    8.27    3.11
  -2  13   6    5.42    3.93
   2  13  -6   -6.02    4.19
  -2  13   6   -1.26    5.17
   2  13  -6    6.85    3.03
  -1 -13   6   15.98    5.66
  -1 -13   6   15.07    3.95
   1 -13  -6   15.80    3.39
  -1  13   6   10.78    5.28
   1  13  -6    5.88    3.88
   0 -13   6    0.76    4.36
   0 -13   6   -0.05    3.47
   0 -13  -6    2.00    3.89
   0 -13  -6    4.34    3.12
   0  13   6   -5.82    5.50
   0  13  -6   -0.18    3.51
  -1 -13  -6    4.08    4.77
   1 -13   6   -4.19    3.83
  -1 -13  -6    2.20    3.04
   1  13   6    1.64    5.53
  -1  13  -6    4.56    4.31
   2 -13   6   -0.95    4.26
  -2 -13  -6   -2.34    5.35
  -2  13  -6   -1.16    4.86
   2  13   6   13.63    5.88
   3 -13   6    5.40    4.64
  -3 -13  -6   16.50    7.03
  -3  13  -6    2.79    4.37
   3  13   6   18.43    5.90
  -3 -14   6   16.01    7.86
  -3 -14   6   -0.68    4.60
   3 -14  -6   11.77    3.53
  -3  14   6   -3.20    5.62
   3  14  -6    7.79    3.28
  -2 -14   6   -1.36    3.80
   2 -14  -6    4.09    3.09
  -2 -14   6   -0.29    6.35
   2  14  -6  -14.65    5.00
  -2  14   6  -12.48    5.26
   2  14  -6   -0.08    2.96
  -1 -14   6   34.26    6.11
  -1 -14   6   23.90    4.28
   1 -14  -6   23.87    3.79
  -1  14   6   14.97    5.66
   1  14  -6   20.16    4.55
   0 -14  -6    5.12    3.32
   0 -14   6   -3.19    3.58
   0 -14   6    2.22    4.66
   0  14   6  -13.56    5.80
   0  14  -6   -0.60    3.81
  -1 -14  -6   16.11    3.51
   1 -14   6    7.94    4.22
  -1 -14  -6   15.89    4.90
   1  14   6   -2.70    5.96
  -1  14  -6   13.05    4.75
   2 -14   6    6.87    4.65
  -2 -14  -6    2.30    5.70
   2  14   6    4.77    6.12
  -2  14  -6   -1.76    5.23
  -2 -15   6   -2.95    4.03
  -2 -15   6    2.09    6.72
   2 -15  -6    6.10    3.44
   2  15  -6   -1.12    3.07
  -2  15   6   -5.77    5.79
  -1 -15   6    3.80    4.07
  -1 -15   6    6.84    5.85
   1 -15  -6    1.25    3.52
  -1  15   6  -11.21    5.68
   0 -15   6    7.71    4.10
   0 -15  -6   11.86    3.73
   0  15  -6    0.95    4.22
   0  15   6  -12.38    6.19
  -1 -15  -6    3.75    3.50
  -1 -15  -6    6.24    5.06
   1 -15   6   -0.64    4.34
  -1  15  -6   -3.42    4.74
   1  15   6   -0.87    6.26
   2 -15   6    2.06    4.77
  -2 -15  -6    4.33    5.90
   2  15   6    3.68    6.46
  -1 -16   6   13.09    4.50
   1 -16  -6   21.08    4.19
   1  16  -6   -4.94    4.67
  -1  16   6   -2.45    6.11
   0 -16  -6    9.38    3.90
   0 -16   6    5.34    4.30
   0  16  -6   -1.63    4.60
  -5   0   7    0.91    4.70
  -4   0   7    2.25    4.02
   4   0  -7   -3.72    2.96
  -4   0   7    8.90    4.34
  -3   0   7    4.03    3.98
   3   0  -7    5.81    2.72
  -3   0   7    7.18    3.57
  -2   0   7    9.98    3.68
   2   0  -7   10.72    2.37
  -2   0   7   12.00    3.05
  -1   0   7   30.42    3.22
  -1   0   7   35.58    3.79
   1   0  -7   33.32    3.26
   0   0  -7   14.27    2.01
   0   0   7   13.07    3.24
   0   0  -7   12.47    2.60
   0   0   7   14.71    2.80
  -1   0  -7    8.44    2.52
   1   0   7    5.00    3.15
  -1   0  -7    5.27    1.60
   1   0   7    8.45    2.48
   1   0   7    8.55    2.52
  -2   0  -7    5.40    2.94
   2   0   7    5.95    2.58
   2   0   7    4.07    2.76
   3   0   7    1.65    3.47
  -3   0  -7    4.28    3.50
  -3   0  -7    6.56    2.72
   3   0   7    6.53    2.82
   4   0   7    0.53    4.38
  -4   0  -7   -3.00    2.74
  -4   0  -7   -8.79    4.35
  -5   0  -7    3.05    3.25
   5   0   7    0.71    5.06
  -5  -1   7   -2.79    4.45
  -5   1   7   -2.93    4.73
  -4  -1   7    1.12    4.54
  -4  -1   7    4.54    3.86
   4  -1  -7   -7.10    3.24
  -4   1   7   -2.63    4.00
   4   1  -7   -0.07    2.97
  -4   1   7    0.66    4.23
  -3  -1   7   27.20    3.85
  -3  -1   7   36.74    4.57
   3  -1  -7   29.89    3.26
  -3   1   7   26.65    4.03
   3   1  -7   30.60    3.12
  -3   1   7   32.32    4.27
   2  -1  -7    5.33    2.25
  -2  -1   7    4.28    2.93
  -2  -1   7    8.28    3.69
  -2   1   7    6.38    3.48
  -2   1   7    6.55    3.07
   2   1  -7    4.68    2.17
   1  -1  -7  199.92    5.97
  -1  -1   7  194.37    6.10
  -1  -1   7  207.44    7.40
  -1   1   7  204.30    6.44
  -1   1   7  214.16    7.49
   1   1  -7  205.24    6.06
   0  -1   7   31.04    3.68
   0  -1  -7   30.06    2.99
   0  -1  -7   38.20    3.03
   0  -1   7   30.60    2.96
   0   1   7   33.05    3.00
   0   1  -7   34.01    2.97
   0   1   7   31.64    3.58
  -1  -1  -7    4.28    1.59
  -1  -1  -7    4.26    2.47
   1  -1   7    6.14    3.19
   1  -1   7    4.01    2.42
   1  -1   7    6.55    2.49
  -1   1  -7    5.69    2.55
   1   1   7    5.63    2.58
   1   1   7    2.89    2.58
  -1   1  -7    5.26    1.75
   2  -1   7    1.31    2.59
  -2  -1  -7    4.53    2.93
   2  -1   7    7.49    2.95
  -2   1  -7    1.83    2.49
   2   1   7    2.94    2.94
  -2   1  -7    2.97    2.80
   2   1   7    4.55    2.57
  -3  -1  -7   66.99    6.29
   3  -1   7   63.29    4.29
   3  -1   7   47.72    4.62
  -3  -1  -7   63.94    4.37
  -3   1  -7   74.14    6.01
   3   1   7   56.36    5.81
  -3   1  -7   67.09    4.33
   4  -1   7    5.95    4.47
  -4  -1  -7    1.04    4.55
  -4  -1  -7    7.81    3.03
   4   1   7    8.70    4.48
  -4   1  -7    4.45    4.20
  -4   1  -7    8.41    2.85
   4   1   7    5.90    3.18
  -5  -1  -7    2.95    3.34
   5  -1   7    0.33    5.28
  -5   1  -7    1.49    3.21
   5   1   7   10.77    5.31
  -5  -2   7    4.79    4.77
   5  -2  -7    1.37    4.16
  -5  -2   7    7.32    6.85
  -5   2   7   -1.60    4.77
  -4  -2   7    7.77    3.88
  -4  -2   7   11.60    5.24
   4  -2  -7    9.08    3.76
   4   2  -7    6.03    3.01
  -4   2   7    8.65    4.30
  -3  -2   7    7.34    3.47
   3  -2  -7    8.62    2.96
  -3  -2   7    2.67    4.42
  -3   2   7   12.38    3.89
  -3   2   7    5.37    3.55
   3   2  -7    6.95    2.57
  -2  -2   7   14.13    2.95
   2  -2  -7    9.95    2.37
  -2  -2   7   13.83    3.80
   2   2  -7   13.66    2.38
  -2   2   7   14.46    3.27
  -2   2   7   14.88    3.52
  -1  -2   7   18.80    2.85
   1  -2  -7   24.06    3.00
   1  -2  -7   20.17    2.37
  -1  -2   7   22.33    3.65
  -1   2   7   23.23    3.22
   1   2  -7   19.46    2.29
  -1   2   7   22.30    3.52
   0  -2  -7   10.00    2.69
   0  -2  -7   11.08    1.99
   0  -2   7   11.76    3.29
   0  -2   7    9.64    2.54
   0   2   7    9.02    2.76
   0   2  -7   12.31    2.01
   0   2   7    8.99    3.41
   1  -2   7   99.07    4.63
  -1  -2  -7   98.71    5.16
   1  -2   7   99.62    5.55
   1  -2   7  103.76    5.05
   1  -2   7   97.68    4.26
  -1  -2  -7   97.72    3.59
   1   2   7   92.39    4.91
  -1   2  -7  101.27    4.97
   1   2   7   89.36    4.29
  -1   2  -7   93.02    3.69
   2  -2   7   16.78    3.18
   2  -2   7   15.79    2.83
  -2  -2  -7   14.59    3.10
   2   2   7   13.80    2.70
  -2   2  -7   14.73    2.99
  -2   2  -7   20.64    2.82
   2   2   7   14.62    3.37
   3  -2   7    6.13    3.73
  -3  -2  -7   11.18    3.02
   3  -2   7    5.46    3.03
  -3  -2  -7    6.40    4.11
  -3   2  -7    9.31    3.20
   3   2   7    1.84    2.78
   3   2   7    2.93    3.68
  -3   2  -7    6.13    2.80
  -4  -2  -7    8.12    4.98
  -4  -2  -7   15.51    3.29
   4  -2   7   10.93    4.69
   4   2   7   16.00    3.10
   4   2   7   12.45    4.34
  -4   2  -7   20.01    4.67
  -4   2  -7   16.78    3.11
   5  -2   7    6.35    5.80
  -5  -2  -7    3.31    5.08
  -5  -2  -7    6.96    3.41
   5   2   7    6.10    5.18
  -5   2  -7    5.40    3.30
  -5  -3   7   -2.71    5.24
   5  -3  -7   -4.55    4.09
  -5  -3   7    1.48    4.49
  -5   3   7    3.31    5.00
  -4  -3   7    9.42    5.21
  -4  -3   7    8.07    3.87
   4  -3  -7    4.87    3.88
  -4   3   7   15.54    4.58
   4   3  -7    6.91    2.94
  -3  -3   7  109.33    5.63
  -3  -3   7  121.79    7.92
   3  -3  -7  121.23    5.95
   3   3  -7  107.72    5.12
  -3   3   7  117.10    6.27
  -2  -3   7   13.54    2.91
   2  -3  -7   12.80    2.60
  -2  -3   7   10.65    3.85
  -2   3   7   16.05    3.31
  -2   3   7   15.01    3.60
   2   3  -7   14.85    2.32
  -1  -3   7   39.91    3.58
   1  -3  -7   39.52    4.53
  -1  -3   7   37.91    4.08
   1  -3  -7   44.18    3.53
  -1   3   7   38.18    3.79
  -1   3   7   41.72    4.19
   1   3  -7   41.17    3.32
   0  -3   7   14.84    2.50
   0  -3   7   13.36    2.96
   0  -3   7   10.04    3.39
   0  -3  -7   12.78    2.06
   0  -3  -7   11.45    2.62
   0   3   7   14.04    3.41
   0   3   7   10.89    2.96
   0   3   7   11.70    2.87
   0   3  -7   14.55    2.06
  -1  -3  -7   54.67    3.25
   1  -3   7   61.11    4.49
   1  -3   7   62.22    3.70
   1  -3   7   55.52    5.02
  -1  -3  -7   58.79    4.90
   1  -3   7   57.68    4.56
  -1   3  -7   59.01    4.46
   1   3   7   58.35    3.98
  -1   3  -7   57.03    3.22
   1   3   7   63.16    4.94
  -2  -3  -7   25.10    3.53
   2  -3   7   23.84    3.57
   2  -3   7   26.66    3.07
   2  -3   7   27.64    3.14
   2   3   7   27.33    2.95
  -2   3  -7   27.72    2.86
  -2   3  -7   28.10    3.13
   2   3   7   27.18    3.70
  -2   3  -7   25.97    2.79
   3  -3   7   28.65    4.51
  -3  -3  -7   37.23    4.88
  -3  -3  -7   33.79    3.47
   3  -3   7   36.64    3.64
  -3   3  -7   32.40    3.46
  -3   3  -7   31.51    3.18
   3   3   7   27.01    3.11
   3   3   7   20.67    4.19
  -4  -3  -7    3.99    5.18
   4  -3   7    2.96    4.83
  -4  -3  -7    6.69    3.10
   4   3   7    6.89    4.50
  -4   3  -7   11.74    2.99
   4   3   7   11.02    2.98
   5  -3   7    4.60    5.88
  -5  -3  -7    3.97    3.37
  -5  -3  -7    3.10    5.12
   5   3   7   11.16    5.22
  -5   3  -7    4.81    3.37
  -5  -4   7    8.48    4.48
   5  -4  -7   14.03    4.27
  -5  -4   7   13.79    5.95
  -5   4   7   15.32    5.26
  -4  -4   7    8.38    5.47
  -4  -4   7   -2.34    3.64
   4  -4  -7   -0.57    3.70
   4   4  -7    3.08    2.90
  -4   4   7    0.92    4.31
   3  -4  -7    0.29    3.17
  -3  -4   7    3.49    4.90
  -3  -4   7   -3.24    3.19
  -3   4   7   -5.47    3.83
   3   4  -7    1.17    2.48
  -2  -4   7   23.29    3.03
   2  -4  -7   28.25    3.10
  -2  -4   7   31.65    4.41
  -2   4   7   27.62    3.64
   2   4  -7   24.49    2.74
  -2   4   7   28.89    3.55
  -1  -4   7   15.47    3.09
  -1  -4   7   18.00    3.68
  -1  -4   7   16.47    2.57
   1  -4  -7   17.79    2.56
   1  -4  -7   17.98    3.03
  -1   4   7   13.84    3.50
   1   4  -7   15.96    2.22
  -1   4   7   18.40    3.18
   0  -4  -7   34.69    3.28
   0  -4   7   31.50    3.37
   0  -4   7   32.00    3.69
   0  -4   7   32.81    3.24
   0  -4  -7   33.43    3.51
   0   4   7   36.02    3.28
   0   4  -7   34.39    3.17
   0   4   7   31.01    3.52
   1  -4   7   23.05    3.11
  -1  -4  -7   26.41    2.40
   1  -4   7   25.08    3.39
   1  -4   7   31.58    2.81
   1  -4   7   27.27    3.27
  -1  -4  -7   25.88    3.22
   1   4   7   31.24    3.03
   1   4   7   30.93    3.72
  -1   4  -7   27.41    3.24
  -1   4  -7   34.62    3.34
  -1   4  -7   30.29    2.59
   2  -4   7    2.90    3.32
   2  -4   7    7.60    2.84
   2  -4   7    1.49    3.05
   2  -4   7    2.41    2.93
  -2  -4  -7    2.87    3.28
  -2   4  -7    0.52    2.08
   2   4   7    4.09    3.45
   2   4   7    3.79    2.61
  -2   4  -7    3.22    2.78
  -2   4  -7    6.96    2.51
  -3  -4  -7    2.51    2.84
   3  -4   7   -4.15    4.11
   3  -4   7    4.82    3.31
  -3  -4  -7    4.00    4.52
   3   4   7    1.10    2.70
   3   4   7   -1.14    4.01
  -3   4  -7    1.38    2.63
  -4  -4  -7   -2.35    5.20
   4  -4   7   -0.60    5.17
  -4  -4  -7    2.94    2.99
   4   4   7   -0.35    4.29
   4   4   7    0.79    2.75
  -4   4  -7    0.10    2.92
  -5  -4  -7    4.20    5.56
   5  -4   7    6.44    6.09
  -5  -4  -7    2.82    3.34
   5   4   7    7.26    4.98
  -5   4  -7    3.76    3.37
   5  -5  -7   -4.03    3.70
  -5  -5   7   12.25    6.21
  -5   5   7   -6.12    4.90
  -4  -5   7   -0.39    5.67
   4  -5  -7    0.76    3.73
  -4  -5   7   -2.78    3.49
   4   5  -7    1.57    2.97
  -4   5   7   -0.37    4.21
   3  -5  -7   18.10    3.54
  -3  -5   7   10.75    5.35
   3   5  -7   12.87    2.70
  -3   5   7   14.25    4.13
  -3   5   7   15.57    3.75
   2  -5  -7    1.10    2.56
  -2  -5   7   -0.22    4.13
   2   5  -7    2.28    2.32
  -2   5   7    0.58    3.25
  -2   5   7    1.87    2.94
  -1  -5   7   15.22    3.73
   1  -5  -7   12.25    2.56
  -1  -5   7   10.43    3.09
   1  -5  -7   12.64    2.94
  -1   5   7   18.82    3.27
  -1   5   7   10.69    3.02
   1   5  -7   13.47    2.24
   0  -5  -7   76.85    4.22
   0  -5   7   74.07    5.90
   0  -5   7   77.25    4.98
   0  -5  -7   71.93    5.13
   0   5   7   74.31    4.46
   0   5  -7   80.15    4.04
   0   5  -7   79.35    3.97
   0   5   7   74.83    5.39
   1  -5   7    4.19    2.47
   1  -5   7    3.91    3.04
  -1  -5  -7    1.05    2.08
  -1  -5  -7    0.93    2.93
   1  -5   7   -0.57    3.13
   1  -5   7    0.42    2.84
   1   5   7    2.01    2.62
  -1   5  -7    2.00    2.05
   1   5   7    0.36    3.44
  -1   5  -7    1.89    2.20
  -1   5  -7   -1.40    2.65
   2  -5   7   44.11    5.06
  -2  -5  -7   50.58    6.18
   2  -5   7   55.02    5.10
   2  -5   7   51.68    3.92
   2  -5   7   53.61    5.52
  -2   5  -7   46.84    3.60
   2   5   7   44.63    4.66
  -2   5  -7   51.74    4.91
   2   5   7   47.72    3.88
  -3  -5  -7    6.32    4.94
  -3  -5  -7    9.24    3.00
   3  -5   7    5.39    4.31
  -3   5  -7    6.89    2.66
   3   5   7    7.78    4.25
   3   5   7    5.19    2.68
   4  -5   7    3.22    5.06
  -4  -5  -7    2.51    2.99
  -4  -5  -7   -8.81    5.60
   4   5   7   -0.84    2.62
   4   5   7    4.25    4.62
  -4   5  -7    0.71    2.91
  -5  -5  -7   13.95    3.53
  -5  -5  -7    8.80    5.81
   5  -5   7   12.59    6.32
  -5   5  -7    7.41    3.23
   5   5   7    8.19    4.94
  -5  -6   7    7.55    6.41
   5  -6  -7    6.55    3.82
  -5   6   7   -5.40    4.75
   4  -6  -7    5.71    3.58
  -4  -6   7   10.93    6.30
  -4   6   7   -1.49    4.30
   4   6  -7    5.06    3.01
  -3  -6   7    9.08    5.56
   3  -6  -7    5.04    3.33
   3   6  -7    8.16    2.74
  -3   6   7    5.77    3.87
  -3   6   7    3.85    3.88
  -2  -6   7   38.11    5.12
  -2  -6   7   30.94    3.87
   2  -6  -7   35.48    3.39
  -2   6   7   33.05    3.76
  -2   6   7   36.04    3.85
   2   6  -7   40.71    3.98
  -1  -6   7    4.02    3.14
  -1  -6   7    3.95    3.68
   1  -6  -7    3.43    2.92
   1  -6  -7    1.35    2.48
   1   6  -7    4.67    2.16
  -1   6   7    0.50    3.17
  -1   6   7    2.54    3.13
   0  -6  -7   26.87    3.29
   0  -6   7   24.97    3.86
   0  -6  -7   27.28    2.83
   0  -6   7   23.16    3.42
   0   6   7   25.88    3.23
   0   6  -7   25.79    2.72
   0   6  -7   28.59    2.73
   0   6   7   23.58    3.81
   1  -6   7    2.51    3.07
  -1  -6  -7    3.70    2.12
  -1  -6  -7    0.14    3.20
   1  -6   7    3.33    3.21
   1  -6   7    2.09    3.19
   1  -6   7    4.54    2.39
   1   6   7   -0.95    2.61
  -1   6  -7    2.45    1.99
   1   6   7    2.64    3.65
  -1   6  -7   -6.26    2.73
   2  -6   7   20.58    3.70
   2  -6   7   18.08    3.95
   2  -6   7   15.98    2.98
  -2  -6  -7   19.87    4.33
   2  -6   7   11.29    3.19
   2   6   7   16.55    4.22
  -2   6  -7   12.22    3.20
  -2   6  -7   18.59    2.52
   2   6   7   14.14    2.78
  -2   6  -7   19.01    3.33
   3  -6   7    6.49    3.75
  -3  -6  -7    4.80    2.88
   3  -6   7    3.95    4.43
  -3  -6  -7   -2.34    5.09
   3   6   7    3.50    2.57
  -3   6  -7    1.60    3.48
  -3   6  -7    3.36    2.55
   3   6   7    0.87    4.30
  -4  -6  -7    3.57    3.01
   4  -6   7   10.00    5.28
  -4  -6  -7    2.84    6.17
   4   6   7    1.34    2.65
  -4   6  -7    4.98    2.98
  -4   6  -7    6.86    3.92
   4   6   7    8.97    4.85
  -5  -7   7    3.06    6.78
   5  -7  -7   12.27    3.74
  -5   7   7   -3.06    4.96
  -4  -7   7    2.70    6.52
   4  -7  -7    1.56    3.27
   4   7  -7   -2.36    2.89
  -4   7   7   -7.64    4.33
  -3  -7   7   11.57    5.95
   3  -7  -7   12.09    3.24
  -3   7   7   16.59    4.18
   3   7  -7    7.10    2.89
  -3   7   7   14.58    4.08
  -2  -7   7   12.94    3.76
  -2  -7   7   20.20    5.20
   2  -7  -7   13.80    2.95
  -2   7   7   15.35    3.65
  -2   7   7    9.29    3.56
   2   7  -7   17.19    2.83
   1  -7  -7   12.30    2.95
  -1  -7   7    4.93    3.21
   1  -7  -7   15.84    2.73
  -1  -7   7   14.61    4.15
  -1   7   7   11.68    3.33
   1   7  -7   10.50    2.50
  -1   7   7    8.01    3.57
   0  -7   7   13.62    3.93
   0  -7  -7   15.38    3.35
   0  -7   7   11.43    3.38
   0  -7  -7   14.94    2.57
   0   7  -7   13.44    2.62
   0   7   7   18.32    3.12
   0   7  -7   15.30    2.75
   0   7   7    8.20    3.99
   1  -7   7    3.90    3.37
   1  -7   7    3.08    3.36
  -1  -7  -7    0.90    3.61
  -1  -7  -7    4.32    2.19
   1  -7   7    3.41    3.35
   1   7   7    2.75    3.93
   1   7   7   -0.23    2.66
  -1   7  -7    1.66    2.81
  -2  -7  -7    7.77    4.55
   2  -7   7    8.11    4.06
   2  -7   7    3.26    3.50
   2   7   7    4.51    4.29
   2   7   7    7.64    2.68
  -2   7  -7    2.60    3.09
  -2   7  -7    3.47    2.18
  -2   7  -7   10.69    3.43
   3  -7   7    7.54    3.84
  -3  -7  -7    3.82    5.50
  -3  -7  -7    9.68    2.99
   3  -7   7    2.93    4.56
   3   7   7   10.07    4.83
   3   7   7    6.45    2.61
  -3   7  -7    8.36    3.49
  -3   7  -7    5.83    2.67
  -4  -7  -7    7.97    6.51
   4  -7   7    7.06    5.42
  -4  -7  -7    5.23    2.95
  -4   7  -7    0.30    2.89
  -4   7  -7    7.08    3.86
   4   7   7    0.71    2.64
   4   7   7    5.76    4.89
   4  -8  -7   12.29    3.49
  -4  -8   7    9.11    7.07
   4   8  -7    8.92    3.18
  -4   8   7    9.62    4.66
  -3  -8   7   33.74    6.76
   3  -8  -7   24.86    3.53
   3   8  -7   27.06    3.48
  -3   8   7   20.14    4.12
  -3   8   7   29.66    4.79
  -2  -8   7   11.15    5.41
  -2  -8   7   10.94    3.84
   2  -8  -7   11.24    2.87
   2   8  -7   12.03    2.80
  -2   8   7   13.98    3.95
  -2   8   7   10.28    3.50
   1  -8  -7    4.41    3.01
  -1  -8   7    4.28    3.36
  -1  -8   7    1.49    4.32
   1  -8  -7    6.08    2.60
   1   8  -7    4.31    2.42
   1   8  -7    5.36    2.53
  -1   8   7    5.30    3.20
  -1   8   7    0.36    3.77
   0  -8   7    2.77    3.92
   0  -8   7   -0.75    3.18
   0  -8  -7    2.80    2.52
   0  -8  -7    0.18    3.34
   0   8  -7   -0.87    2.58
   0   8   7   -1.71    4.20
   0   8   7    0.68    2.96
   0   8  -7   -5.99    2.42
   1  -8   7   20.80    3.82
   1  -8   7   21.19    3.83
  -1  -8  -7   28.71    4.48
  -1  -8  -7   32.21    3.58
  -1   8  -7   26.60    3.53
   1   8   7   17.31    4.68
   1   8   7   27.62    3.03
   2  -8   7    9.53    3.81
  -2  -8  -7    0.37    4.82
   2  -8   7    6.81    4.27
  -2   8  -7    4.59    3.44
   2   8   7    6.75    2.62
  -2   8  -7    3.30    2.16
   2   8   7    5.54    4.68
   3  -8   7   -0.41    4.79
  -3  -8  -7   -5.83    5.68
   3  -8   7   -5.01    3.95
  -3  -8  -7    0.49    2.75
   3   8   7    1.93    2.57
  -3   8  -7    3.84    3.48
   3   8   7    2.96    4.79
  -3   8  -7    0.73    2.47
   4  -8   7    1.63    5.64
  -4  -8  -7    3.30    3.06
  -4  -8  -7   -1.67    6.28
  -4   8  -7    2.50    3.58
   4   8   7    3.50    2.65
  -4   8  -7    0.45    2.62
   4   8   7    4.64    4.96
   4  -9  -7   13.66    3.45
  -4  -9   7    3.94    7.41
  -4   9   7    2.97    4.45
   4   9  -7    0.53    3.09
   3  -9  -7    9.60    3.16
  -3  -9   7   10.11    6.66
  -3   9   7   10.40    4.73
  -3   9   7    3.56    3.76
   3   9  -7    5.28    3.16
  -2  -9   7   36.84    6.16
   2  -9  -7   29.38    3.37
  -2  -9   7   28.73    4.41
  -2   9   7   31.24    4.52
  -2   9   7   29.62    4.10
   2   9  -7   28.95    3.27
   1  -9  -7   67.79    4.73
  -1  -9   7   74.83    7.69
  -1  -9   7   68.04    5.86
   1  -9  -7   59.20    5.46
  -1   9   7   69.22    4.95
   1   9  -7   65.53    4.57
   1   9  -7   69.37    4.55
  -1   9   7   69.38    6.23
   0  -9   7   20.66    4.42
   0  -9  -7   25.50    3.02
   0  -9  -7   20.81    3.96
   0  -9   7   17.17    3.72
   0   9  -7   16.54    3.04
   0   9   7   15.34    4.86
   0   9   7   24.49    3.33
  -1  -9  -7   27.27    4.80
   1  -9   7   20.98    3.91
   1  -9   7   20.80    4.01
  -1  -9  -7   28.26    2.85
  -1   9  -7   23.20    3.77
   1   9   7   25.04    3.07
   1   9   7   16.70    5.05
  -2  -9  -7    0.43    5.20
   2  -9   7    1.14    4.40
   2  -9   7   -0.79    3.80
  -2   9  -7    3.28    3.54
  -2   9  -7    2.40    2.08
   2   9   7    4.88    4.88
   2   9   7    1.65    2.60
   3  -9   7    9.40    5.19
  -3  -9  -7   14.25    3.08
   3  -9   7    8.09    4.35
  -3  -9  -7   15.72    6.42
   3   9   7    9.59    5.10
  -3   9  -7   12.22    2.62
  -3   9  -7    9.32    3.96
   3   9   7   10.90    2.73
  -4  -9  -7    0.51    6.69
  -4  -9  -7    1.91    3.00
   4  -9   7    5.48    5.86
   4   9   7    0.52    2.70
  -4   9  -7   -0.34    2.74
   4   9   7    3.33    4.98
  -4   9  -7    1.93    3.64
   4 -10  -7    5.56    3.28
  -4 -10   7    0.12    7.83
   4  10  -7   -1.35    3.19
  -4  10   7   -4.04    4.35
  -3 -10   7    7.53    4.30
  -3 -10   7   16.34    7.10
   3 -10  -7   13.10    3.18
  -3  10   7    3.00    3.66
  -3  10   7   10.50    4.98
   3  10  -7   10.66    3.24
  -2 -10   7    7.48    5.88
   2 -10  -7    6.53    2.77
  -2 -10   7    8.72    4.03
  -2  10   7    7.92    3.73
   2  10  -7    7.22    2.84
  -2  10   7    1.53    4.40
  -1 -10   7    7.29    3.76
  -1 -10   7    0.22    4.83
   1 -10  -7    4.72    2.78
   1  10  -7    5.56    2.72
  -1  10   7    4.84    3.24
   1  10  -7    1.29    2.90
  -1  10   7    6.32    4.50
   0 -10  -7   12.75    4.04
   0 -10   7   11.20    3.72
   0 -10  -7   14.49    2.98
   0 -10   7   18.39    4.50
   0  10   7    8.88    5.07
   0  10   7   17.11    3.24
   0  10  -7   14.28    3.20
   1 -10   7   23.02    4.18
  -1 -10  -7   24.26    2.86
  -1 -10  -7   26.05    5.12
   1 -10   7   16.59    3.98
  -1  10  -7   25.50    3.98
   1  10   7   17.47    5.19
   1  10   7   22.69    3.10
  -2 -10  -7    5.07    5.39
   2 -10   7    7.77    4.22
   2  10   7    2.67    2.62
   2  10   7    1.78    5.18
  -2  10  -7    4.79    3.74
  -3 -10  -7   -1.24    6.18
  -3 -10  -7    3.77    3.02
   3 -10   7   -1.65    5.22
   3 -10   7    2.37    4.35
   3  10   7    6.41    5.20
   3  10   7   -0.32    2.60
  -3  10  -7    1.34    2.67
  -3  10  -7    2.53    3.99
  -4 -10  -7    8.68    7.20
   4 -10   7   -1.54    6.01
  -4  10  -7   -4.03    3.82
   4  10   7    4.97    5.18
  -4  10  -7    0.48    2.65
   4 -11  -7   11.04    3.46
  -4 -11   7    1.21    8.10
  -4  11   7    0.60    4.57
   4  11  -7    0.21    3.88
  -3 -11   7    2.56    4.44
   3 -11  -7   10.90    3.28
  -3 -11   7   15.34    7.42
  -3  11   7    4.74    3.85
   3  11  -7    6.44    3.21
  -3  11   7    2.15    5.09
  -2 -11   7   19.92    6.29
   2 -11  -7   11.52    3.08
  -2 -11   7    5.16    3.98
   2  11  -7    8.47    2.99
  -2  11   7    7.52    3.81
  -2  11   7    2.15    4.76
   1 -11  -7   24.35    3.36
  -1 -11   7   19.81    4.04
  -1 -11   7   12.79    5.35
  -1  11   7   17.90    3.51
  -1  11   7   14.19    5.02
   1  11  -7   16.43    3.20
   1  11  -7   13.76    3.37
   0 -11  -7   17.51    3.15
   0 -11   7    5.84    3.79
   0 -11   7   13.90    4.67
   0 -11  -7    5.24    4.13
   0  11  -7   10.69    3.34
   0  11   7   12.97    3.21
   0  11   7    8.95    5.35
   1 -11   7    5.18    4.07
  -1 -11  -7   -4.32    4.68
  -1 -11  -7    2.21    2.64
   1 -11   7   -0.61    3.73
  -1  11  -7    2.07    3.86
   1  11   7    4.34    2.86
   1  11   7   -0.47    5.28
  -2 -11  -7    3.98    5.52
   2 -11   7    4.82    4.27
  -2  11  -7    4.01    4.07
   2  11   7    2.82    5.40
   3 -11   7    8.93    4.62
  -3 -11  -7    4.82    6.47
  -3  11  -7    8.00    4.22
   3  11   7    5.81    5.43
  -3 -12   7    4.03    7.59
  -3 -12   7  -12.95    4.25
   3 -12  -7    5.95    3.22
   3  12  -7   -2.39    3.04
  -3  12   7   -4.43    3.94
  -3  12   7   -0.57    5.34
   2 -12  -7   15.69    3.32
  -2 -12   7   16.07    6.54
  -2 -12   7   10.55    4.19
  -2  12   7    7.46    5.22
  -2  12   7   18.10    4.03
   2  12  -7   12.68    3.12
   1 -12  -7    4.33    3.09
  -1 -12   7    5.88    5.37
  -1 -12   7    2.66    3.75
  -1  12   7   -1.63    3.35
   1  12  -7   -0.68    3.45
   1  12  -7    1.56    2.92
  -1  12   7   -6.30    4.88
   0 -12   7    3.41    4.66
   0 -12  -7   -3.98    4.07
   0 -12   7   -0.24    3.79
   0 -12  -7    8.94    3.05
   0  12   7  -12.37    5.39
   0  12   7    8.45    3.19
   0  12  -7   -1.19    3.38
  -1 -12  -7    8.41    4.95
  -1 -12  -7   19.00    3.19
   1 -12   7   10.22    4.15
  -1  12  -7   12.60    4.22
   1  12   7    8.72    5.65
   2 -12   7    6.11    4.49
  -2 -12  -7    4.46    5.56
  -2  12  -7    3.60    4.42
   2  12   7   13.67    5.80
   3 -12   7   -3.20    4.54
  -3 -12  -7    2.47    6.86
   3  12   7    8.33    5.74
  -3  12  -7   -4.51    4.20
   3 -13  -7    6.33    3.30
  -3 -13   7   -1.59    4.58
  -3 -13   7    4.48    7.79
  -3  13   7   -0.36    4.46
   3  13  -7    0.44    3.16
  -3  13   7   -4.11    5.43
  -2 -13   7    9.20    6.64
   2 -13  -7    3.59    3.08
  -2 -13   7    0.03    4.01
  -2  13   7   -2.69    3.75
  -2  13   7   -8.69    5.30
   2  13  -7   -2.01    3.05
  -1 -13   7    4.09    3.81
  -1 -13   7    4.41    5.62
   1 -13  -7    2.21    3.13
   1  13  -7    3.09    2.97
  -1  13   7  -11.39    5.12
   1  13  -7   -6.70    3.63
   0 -13  -7   22.13    3.48
   0 -13  -7   20.11    4.31
   0 -13   7   11.60    4.26
   0 -13   7   24.22    5.33
   0  13  -7   16.13    3.96
   0  13   7   -1.98    5.93
   1 -13   7    0.89    4.07
  -1 -13  -7   10.01    3.14
  -1 -13  -7    0.14    4.92
   1  13   7    0.99    5.81
  -1  13  -7    8.56    4.39
   2 -13   7    5.71    4.64
  -2 -13  -7   12.52    6.08
   2  13   7    1.75    5.95
  -2  13  -7    9.77    5.06
   2 -14  -7   10.18    3.34
  -2 -14   7    5.63    6.78
  -2 -14   7   -0.15    4.17
  -2  14   7  -14.95    5.54
   2  14  -7    6.61    3.30
  -1 -14   7    7.29    4.14
  -1 -14   7   14.29    6.00
   1 -14  -7   13.23    3.50
   1  14  -7   -2.44    4.06
  -1  14   7   -6.93    5.48
   1  14  -7    9.77    3.24
   0 -14   7    3.53    4.15
   0 -14  -7    7.07    3.42
   0 -14   7    5.47    5.24
   0  14  -7   -0.92    3.83
   0  14   7  -14.70    6.00
   1 -14   7   -0.30    4.29
  -1 -14  -7    9.09    3.43
  -1 -14  -7   10.49    5.20
   1  14   7    8.38    6.27
  -1  14  -7    6.21    4.74
  -2 -14  -7    0.64    5.88
   2 -14   7    0.13    4.69
  -2  14  -7    3.27    5.28
   2  14   7    8.07    6.36
  -1 -15   7    0.43    4.12
   1 -15  -7    3.82    3.60
  -1 -15   7   -1.32    5.90
   1  15  -7    1.64    3.18
   1  15  -7  -12.75    4.62
   0 -15   7   -1.01    4.30
   0 -15  -7   10.45    3.73
   0  15  -7   -2.88    4.17
   1 -15   7   -3.12    4.46
  -1 -15  -7    4.01    5.09
  -1  15  -7   -0.06    4.86
   1  15   7  -14.58    6.33
  -5   0   8   -3.74    4.67
   4   0  -8   -3.73    3.16
  -4   0   8   -1.39    4.19
  -4   0   8    5.71    4.89
   3   0  -8    3.78    2.84
  -3   0   8    3.66    3.79
  -3   0   8    2.84    4.45
   2   0  -8   62.60    4.23
  -2   0   8   58.26    4.73
  -2   0   8   64.55    6.44
  -1   0   8    5.93    3.07
   1   0  -8    7.54    2.15
  -1   0   8    8.46    3.58
   0   0  -8   15.55    2.83
   0   0   8   12.81    3.47
   0   0  -8   18.21    2.22
   0   0   8   17.98    3.02
   1   0   8    6.10    2.72
   1   0   8    4.32    2.58
   1   0   8    2.18    3.39
  -1   0  -8    1.02    1.74
  -1   0  -8    2.66    2.62
   2   0   8    4.24    2.87
   2   0   8    5.98    3.28
  -2   0  -8   10.21    3.28
   3   0   8   21.32    4.42
  -3   0  -8   25.75    3.30
   3   0   8   24.49    3.45
  -3   0  -8   30.48    4.16
   4   0   8   12.25    4.93
  -4   0  -8   14.80    3.23
  -4   0  -8    1.08    4.57
   5   0   8   15.83    6.02
  -5   0  -8   -1.86    3.32
  -5  -1   8   -5.70    4.67
   5  -1  -8  -12.94    4.16
   5   1  -8  -10.65    3.68
  -5   1   8    0.90    4.83
   4  -1  -8    0.55    3.55
  -4  -1   8    5.01    5.08
  -4  -1   8    8.47    4.23
   4   1  -8    2.37    3.29
  -4   1   8    6.59    4.66
  -4   1   8   -4.52    4.23
  -3  -1   8    2.16    4.58
  -3  -1   8   -4.61    3.50
   3  -1  -8    1.37    2.88
   3   1  -8    1.39    2.70
  -3   1   8   -2.36    3.75
  -3   1   8    1.74    4.10
  -2  -1   8   10.61    3.31
  -2  -1   8   19.75    4.26
   2  -1  -8   11.01    2.56
  -2   1   8    8.95    3.98
  -2   1   8   14.00    3.53
   2   1  -8   12.41    2.47
  -1  -1   8   18.39    3.10
  -1  -1   8   14.32    3.83
   1  -1  -8   18.30    2.44
  -1   1   8   19.01    3.32
  -1   1   8   16.40    3.88
   1   1  -8   15.41    2.34
   0  -1  -8    5.49    2.03
   0  -1   8    4.34    2.75
   0  -1  -8    5.86    2.68
   0  -1   8    2.79    3.34
   0   1   8    1.52    2.85
   0   1  -8    4.50    1.94
   0   1  -8    2.82    2.82
   0   1   8    1.66    3.35
  -1  -1  -8    0.64    1.70
   1  -1   8    1.81    2.62
   1  -1   8    3.23    3.45
   1  -1   8   -0.59    2.57
  -1  -1  -8    2.41    2.56
  -1   1  -8   -2.71    1.71
  -1   1  -8   -0.24    2.66
   1   1   8   -1.55    2.71
   1   1   8    1.21    2.76
  -2  -1  -8   18.28    3.44
   2  -1   8   16.82    3.03
   2  -1   8   14.97    3.47
  -2   1  -8   20.65    3.34
   2   1   8   14.70    3.53
   2   1   8   21.12    3.01
  -3  -1  -8    6.47    3.89
   3  -1   8    9.16    3.30
   3  -1   8    8.82    4.05
  -3  -1  -8   11.91    3.10
   3   1   8    9.90    3.13
  -3   1  -8   15.24    3.64
  -3   1  -8   12.29    2.97
   3   1   8    7.67    3.91
  -4  -1  -8    3.51    3.13
  -4  -1  -8   -5.94    4.76
   4  -1   8   -2.16    4.70
   4  -1   8    2.50    3.59
   4   1   8    0.37    3.08
  -4   1  -8   -5.87    4.23
  -4   1  -8   -0.61    2.90
   4   1   8    0.91    4.81
  -5  -1  -8    7.25    3.44
   5  -1   8   18.40    6.08
  -5   1  -8    7.85    3.52
   5   1   8    7.53    5.57
  -5  -2   8   -7.27    4.51
   5  -2  -8   -9.45    4.44
  -5   2   8   -4.42    5.00
   5   2  -8   -8.65    3.52
  -4  -2   8   -3.04    4.01
  -4  -2   8    4.47    5.22
   4  -2  -8   -1.96    3.74
   4   2  -8   -1.06    3.01
  -4   2   8    3.62    4.48
  -3  -2   8   10.09    3.62
  -3  -2   8   12.25    4.81
   3  -2  -8   14.21    3.20
  -3   2   8    6.62    4.06
   3   2  -8    9.21    2.81
  -3   2   8   10.12    4.00
  -2  -2   8   70.92    7.06
   2  -2  -8   65.60    4.44
  -2  -2   8   69.18    4.67
  -2   2   8   70.09    5.10
  -2   2   8   73.47    6.24
   2   2  -8   71.78    4.34
   1  -2  -8   23.85    2.57
  -1  -2   8   21.14    3.17
   1  -2  -8   25.92    3.27
  -1  -2   8   22.69    3.91
  -1   2   8   21.62    3.38
   1   2  -8   20.07    2.38
  -1   2   8   23.10    3.86
   0  -2  -8   53.76    4.71
   0  -2  -8   60.56    3.59
   0  -2   8   57.98    3.90
   0  -2   8   54.18    5.64
   0   2   8   57.58    4.29
   0   2  -8   61.11    3.60
   0   2   8   59.03    5.85
   1  -2   8   11.71    2.79
   1  -2   8    6.33    3.41
   1  -2   8    7.05    2.76
  -1  -2  -8    8.44    2.86
  -1  -2  -8    9.22    1.91
  -1   2  -8    5.12    1.94
   1   2   8    7.42    3.00
   1   2   8    6.17    2.76
  -1   2  -8    6.84    2.81
   2  -2   8   -1.82    2.91
  -2  -2  -8    2.08    3.07
   2  -2   8    5.56    3.32
  -2   2  -8    3.56    2.65
   2   2   8   -0.97    3.37
  -2   2  -8    4.84    3.14
  -2   2  -8    2.46    1.82
   2   2   8    2.55    2.76
   3  -2   8   28.38    3.58
  -3  -2  -8   35.09    3.57
  -3  -2  -8   34.68    4.82
   3  -2   8   29.61    4.65
  -3   2  -8   33.27    3.37
  -3   2  -8   34.43    3.87
   3   2   8   24.37    3.32
   3   2   8   28.78    4.53
  -4  -2  -8    4.89    3.23
  -4  -2  -8   -4.58    5.05
   4  -2   8    2.51    4.79
   4   2   8    4.31    4.79
   4   2   8    1.16    2.94
  -4   2  -8    2.31    4.69
  -4   2  -8    1.55    2.91
  -5  -2  -8   -2.83    5.64
  -5  -2  -8    8.59    3.57
   5  -2   8   19.50    6.52
   5   2   8    7.27    5.72
  -5   2  -8    8.95    3.45
  -5  -3   8    7.80    6.26
   5  -3  -8   -6.31    4.31
  -5  -3   8   -2.52    4.63
   5   3  -8   -7.90    4.57
  -5   3   8   -1.33    5.07
   4  -3  -8    1.49    4.01
  -4  -3   8    4.85    5.77
  -4  -3   8    1.88    4.08
  -4   3   8    4.27    4.69
   4   3  -8    7.85    3.15
  -3  -3   8   -6.91    3.22
   3  -3  -8   -0.08    3.24
  -3  -3   8    3.39    4.96
  -3   3   8    1.22    3.78
   3   3  -8   -1.21    2.61
  -3   3   8    1.91    3.97
  -2  -3   8   17.64    3.19
   2  -3  -8   21.53    3.73
  -2  -3   8   19.10    4.40
   2  -3  -8   14.00    2.79
  -2   3   8   15.48    3.64
  -2   3   8   19.64    3.98
   2   3  -8   10.74    2.38
   1  -3  -8    4.55    3.01
  -1  -3   8    8.76    2.85
   1  -3  -8    2.70    2.19
  -1  -3   8    4.82    3.77
   1   3  -8    3.14    2.11
  -1   3   8    4.40    3.18
  -1   3   8    4.25    3.63
   0  -3  -8    3.91    2.05
   0  -3  -8    6.50    2.77
   0  -3   8    7.70    2.59
   0  -3   8    4.51    3.55
   0   3   8    8.52    3.00
   0   3   8    1.77    2.85
   0   3  -8    7.45    2.08
   0   3   8    9.37    3.62
   1  -3   8   12.84    3.51
   1  -3   8   11.12    3.34
   1  -3   8   15.31    3.15
  -1  -3  -8   13.84    2.16
  -1  -3  -8   11.64    3.20
   1  -3   8   14.15    2.87
  -1   3  -8   12.67    2.21
   1   3   8   15.36    3.06
  -1   3  -8   14.91    3.08
   1   3   8   16.98    3.37
   2  -3   8    7.88    3.00
   2  -3   8    4.52    3.38
   2  -3   8   16.23    3.75
  -2  -3  -8    6.78    3.31
  -2   3  -8    6.38    2.05
  -2   3  -8   11.97    3.06
  -2   3  -8   12.52    2.83
   2   3   8    9.78    3.85
   2   3   8    4.82    2.88
  -3  -3  -8    4.92    4.66
   3  -3   8    6.68    4.40
  -3  -3  -8    2.79    3.01
   3  -3   8    6.50    3.31
  -3   3  -8    5.99    3.35
   3   3   8    9.27    4.32
  -3   3  -8    5.14    2.99
   3   3   8    3.95    2.84
   4  -3   8   12.37    5.26
  -4  -3  -8   11.48    5.51
  -4  -3  -8   10.61    3.42
   4   3   8   12.56    4.96
  -4   3  -8   13.25    3.13
   4   3   8   12.34    3.14
  -5  -3  -8    4.20    3.41
  -5  -3  -8   -5.17    5.63
   5  -3   8    9.47    6.55
  -5   3  -8   -1.02    3.32
   5   3   8    4.41    5.72
   5  -4  -8   -4.19    4.37
  -5  -4   8   -1.68    6.67
  -5  -4   8   -1.34    4.68
  -5   4   8   -8.85    5.21
  -4  -4   8   15.77    6.27
  -4  -4   8    2.83    4.01
   4  -4  -8   -2.54    3.91
   4   4  -8    5.25    3.09
  -4   4   8    4.43    4.70
  -3  -4   8    5.56    3.35
  -3  -4   8    6.69    5.29
   3  -4  -8    8.14    3.47
   3   4  -8    5.26    2.77
  -3   4   8    3.22    3.95
  -2  -4   8   21.20    3.22
   2  -4  -8   19.61    3.16
   2  -4  -8   34.52    3.88
  -2  -4   8   24.30    4.66
  -2   4   8   25.35    3.99
   2   4  -8   22.41    2.82
  -2   4   8   25.56    3.89
   1  -4  -8   40.48    4.97
   1  -4  -8   35.47    4.08
  -1  -4   8   36.03    4.47
  -1  -4   8   32.82    3.08
  -1   4   8   32.69    3.72
  -1   4   8   36.75    4.22
   1   4  -8   35.53    3.64
   0  -4  -8   15.33    2.58
   0  -4   8   19.43    3.91
   0  -4  -8   15.28    3.19
   0  -4   8   16.84    3.45
   0  -4   8   17.62    2.76
   0   4  -8   14.85    2.33
   0   4   8   17.52    3.43
   0   4   8   13.23    3.20
  -1  -4  -8    8.68    3.23
   1  -4   8    6.55    3.36
  -1  -4  -8    3.07    2.31
   1  -4   8   10.17    3.10
   1  -4   8    6.18    3.46
   1  -4   8    7.06    2.70
  -1   4  -8   12.58    3.17
   1   4   8    2.99    2.83
  -1   4  -8    5.23    2.13
  -1   4  -8    5.60    2.98
   1   4   8    6.32    3.47
   2  -4   8    0.42    2.99
   2  -4   8    1.49    3.70
   2  -4   8    0.37    3.28
   2  -4   8    0.17    3.38
  -2  -4  -8    1.90    3.53
  -2   4  -8    2.12    3.02
  -2   4  -8    0.23    2.15
  -2   4  -8   -0.31    2.57
   2   4   8   -1.04    2.74
   2   4   8   -0.41    3.75
  -3  -4  -8   -0.48    3.17
  -3  -4  -8    0.08    4.84
   3  -4   8   -1.42    4.48
   3  -4   8   -1.46    3.37
   3   4   8    3.02    2.79
   3   4   8    1.80    4.39
  -3   4  -8    6.50    3.36
  -3   4  -8   -0.91    2.74
  -4  -4  -8   12.04    5.86
   4  -4   8    9.91    5.51
  -4  -4  -8   11.29    3.51
  -4   4  -8    4.48    3.08
   4   4   8    2.99    2.92
   4   4   8   10.82    5.05
  -5  -4  -8    0.05    3.40
   5  -4   8    5.65    6.44
   5   4   8    5.92    5.56
  -5   4  -8    1.16    3.47
  -5  -5   8    0.35    6.24
   5  -5  -8    3.44    4.17
  -5   5   8   -5.64    5.34
  -4  -5   8    4.59    5.94
  -4  -5   8   -1.58    3.81
   4  -5  -8   -3.83    3.92
  -4   5   8   -2.11    4.62
   4   5  -8    3.32    3.18
  -3  -5   8   -3.27    3.27
  -3  -5   8   -0.13    5.57
   3  -5  -8   -9.05    3.25
   3   5  -8   -2.40    2.52
  -3   5   8   -2.15    3.92
   2  -5  -8   22.09    3.37
  -2  -5   8   29.06    4.96
  -2   5   8   18.56    3.94
   2   5  -8   22.97    2.98
  -2   5   8   23.64    4.04
   1  -5  -8   10.30    2.77
   1  -5  -8   13.47    3.22
  -1  -5   8   13.27    4.18
  -1  -5   8    8.37    3.38
  -1   5   8    9.73    3.46
  -1   5   8    2.63    3.39
   1   5  -8    8.39    2.28
   0  -5  -8   43.20    5.23
   0  -5   8   53.17    5.34
   0  -5  -8   49.18    4.19
   0  -5   8   62.01    6.22
   0  -5   8   48.35    3.61
   0   5  -8   49.55    3.75
   0   5   8   55.66    5.56
   0   5   8   54.85    4.49
  -1  -5  -8    7.08    3.21
   1  -5   8    6.95    3.44
  -1  -5  -8    5.48    2.47
   1  -5   8    9.12    2.70
   1  -5   8    6.12    3.61
   1  -5   8    8.55    3.20
  -1   5  -8    8.17    2.37
   1   5   8   10.10    3.02
  -1   5  -8    6.04    2.93
   1   5   8    9.84    3.91
   2  -5   8   10.47    3.15
   2  -5   8   10.98    3.89
  -2  -5  -8    4.69    3.89
   2  -5   8    3.70    3.62
   2  -5   8    7.05    3.46
  -2   5  -8    8.58    2.60
  -2   5  -8    8.13    2.49
   2   5   8    9.29    4.20
   2   5   8    8.99    2.92
  -2   5  -8    9.21    3.34
  -3  -5  -8   11.02    5.35
  -3  -5  -8   14.94    3.49
   3  -5   8   18.57    3.80
   3  -5   8    9.74    4.64
   3   5   8   14.85    4.76
   3   5   8    7.64    2.85
  -3   5  -8   11.18    2.98
  -3   5  -8    7.61    3.47
  -4  -5  -8    2.47    6.10
  -4  -5  -8    7.28    3.36
   4  -5   8    1.16    5.21
   4   5   8    8.30    5.09
   4   5   8   -0.16    2.73
  -4   5  -8    0.79    3.05
   5  -6  -8   11.17    4.10
  -5  -6   8   11.74    6.63
  -5   6   8   -8.59    5.29
   4  -6  -8   -3.17    3.74
  -4  -6   8   -0.05    6.35
  -4   6   8   -2.29    4.52
   4   6  -8   -2.62    3.06
  -3  -6   8   19.77    5.99
   3  -6  -8   11.08    3.75
  -3   6   8   12.22    4.05
   3   6  -8   14.15    3.09
   2  -6  -8   17.74    3.33
  -2  -6   8   21.10    5.09
  -2   6   8    9.88    3.58
   2   6  -8   15.83    2.91
  -2   6   8   16.81    4.00
   1  -6  -8    5.68    3.22
  -1  -6   8    7.04    4.25
   1  -6  -8    5.80    2.75
  -1  -6   8    5.26    3.38
  -1   6   8    1.06    3.59
  -1   6   8   11.76    3.55
   1   6  -8    6.52    2.29
   0  -6  -8   47.20    4.27
   0  -6   8   48.92    5.31
   0  -6  -8   49.79    5.36
   0  -6   8   42.72    4.69
   0   6   8   57.13    4.57
   0   6  -8   50.25    4.05
   0   6   8   51.91    5.77
   1  -6   8   20.52    3.94
   1  -6   8   17.13    3.61
   1  -6   8   15.50    2.83
  -1  -6  -8   10.70    3.76
   1  -6   8   14.29    3.84
  -1  -6  -8   15.01    2.53
  -1   6  -8   15.33    3.25
   1   6   8   10.94    3.04
  -1   6  -8   15.54    2.70
  -1   6  -8   14.53    2.41
   1   6   8   15.93    4.40
   2  -6   8   13.30    3.12
  -2  -6  -8   14.79    4.61
   2  -6   8   14.30    3.96
   2  -6   8   18.19    4.28
   2  -6   8   13.44    3.59
  -2   6  -8   16.78    3.47
  -2   6  -8   13.26    2.68
   2   6   8    8.30    4.53
  -2   6  -8   17.94    2.80
  -2   6  -8   11.72    3.33
   2   6   8   12.63    2.98
  -3  -6  -8   -0.30    5.49
   3  -6   8    3.61    4.74
  -3  -6  -8    7.74    3.37
   3   6   8   10.89    4.69
  -3   6  -8   10.38    3.78
  -3   6  -8    7.30    2.70
   3   6   8   -0.16    2.67
  -4  -6  -8  -11.22    6.28
  -4  -6  -8    2.16    3.25
   4  -6   8   -2.99    5.24
   4   6   8    9.26    5.15
   4   6   8   -2.61    2.67
  -4   6  -8    1.10    4.03
  -4   6  -8    2.59    2.96
  -4  -7   8    7.68    6.85
   4  -7  -8    2.75    3.64
  -4   7   8   -0.88    4.39
   4   7  -8   -0.76    3.11
  -3  -7   8   28.86    6.57
   3  -7  -8   20.95    3.86
  -3   7   8   16.45    3.95
   3   7  -8   11.33    3.14
   2  -7  -8   32.44    3.65
  -2  -7   8   21.71    4.19
  -2  -7   8   35.72    5.66
   2   7  -8   22.76    3.13
  -2   7   8   31.89    4.19
  -2   7   8   24.86    4.17
  -1  -7   8   32.60    4.23
   1  -7  -8   42.54    4.65
   1  -7  -8   41.77    5.21
  -1  -7   8   43.01    5.05
  -1   7   8   40.77    4.10
  -1   7   8   32.45    4.28
   1   7  -8   42.01    4.01
   0  -7   8   45.26    4.83
   0  -7   8   34.73    4.14
   0  -7  -8   41.37    4.18
   0  -7  -8   45.10    4.16
   0   7   8   39.43    4.66
   0   7  -8   42.19    4.03
   0   7  -8   41.16    4.13
   0   7   8   39.23    3.78
  -1  -7  -8    5.40    2.43
   1  -7   8    0.41    3.62
  -1  -7  -8    3.47    3.96
   1  -7   8    4.49    3.79
   1  -7   8    1.49    3.64
  -1   7  -8    4.82    2.75
  -1   7  -8    4.29    3.15
   1   7   8    0.85    2.88
   1   7   8    3.99    4.49
  -2  -7  -8   18.62    5.16
   2  -7   8   14.20    3.58
   2  -7   8   22.24    4.29
   2  -7   8   10.95    4.50
   2  -7   8   19.75    3.24
   2   7   8   23.66    4.86
   2   7   8   15.52    3.00
  -2   7  -8   14.98    3.51
  -2   7  -8   18.38    3.77
  -2   7  -8   18.13    2.64
  -3  -7  -8    3.77    3.30
  -3  -7  -8   -0.69    5.86
   3  -7   8    1.49    4.82
   3   7   8   11.82    4.95
  -3   7  -8    2.17    3.62
  -3   7  -8    7.76    2.66
   3   7   8    4.55    2.71
  -4  -7  -8    7.41    6.91
  -4  -7  -8    6.31    3.36
   4  -7   8   -0.06    5.59
   4   7   8   12.39    5.42
  -4   7  -8    7.34    4.10
   4   7   8    6.69    2.79
  -4   7  -8    9.07    3.09
   4  -8  -8   14.01    3.82
  -4  -8   8    6.91    7.52
  -4   8   8    6.97    4.56
   4   8  -8    5.33    3.23
   3  -8  -8    0.74    3.17
  -3  -8   8   -6.06    6.48
   3   8  -8   -5.85    2.92
  -3   8   8    1.42    6.66
  -3   8   8    0.15    3.75
  -2  -8   8    3.75    5.55
   2  -8  -8    6.38    3.07
  -2  -8   8    4.04    3.97
  -2   8   8    3.15    4.16
  -2   8   8    0.73    3.79
   2   8  -8    7.01    2.83
   1  -8  -8   10.84    3.00
  -1  -8   8   14.10    4.85
  -1  -8   8    8.75    3.83
   1  -8  -8    8.91    3.41
  -1   8   8    6.18    4.27
   1   8  -8   10.65    2.68
  -1   8   8   11.55    3.63
   0  -8  -8   14.99    3.94
   0  -8   8   10.06    3.89
   0  -8   8    9.55    4.42
   0  -8  -8   13.39    2.96
   0   8  -8   11.36    2.71
   0   8   8   13.41    3.35
   0   8  -8    9.04    2.80
   0   8   8   11.60    4.54
   1  -8   8   10.29    3.94
  -1  -8  -8   20.17    4.69
  -1  -8  -8   17.63    2.71
   1  -8   8   12.39    4.06
   1   8   8   11.90    4.84
   1   8   8   10.63    3.00
  -1   8  -8   12.63    3.41
   2  -8   8   -3.53    4.08
   2  -8   8    0.43    4.46
   2  -8   8    3.29    3.54
  -2  -8  -8    2.79    5.37
  -2   8  -8    5.02    3.77
  -2   8  -8    2.83    3.61
   2   8   8    2.94    4.79
  -2   8  -8    0.14    2.22
   2   8   8    3.85    2.83
   3  -8   8    1.80    4.84
   3  -8   8   -0.12    5.09
  -3  -8  -8   -5.85    6.10
  -3  -8  -8    8.68    3.36
  -3   8  -8    1.50    2.55
   3   8   8    5.27    4.93
  -3   8  -8    3.57    3.72
   3   8   8    4.48    2.72
   4  -8   8   -2.18    5.79
  -4  -8  -8  -10.94    6.68
  -4  -8  -8   -3.72    3.13
   4   8   8   -2.24    2.70
   4   8   8    7.27    5.44
  -4   8  -8    1.13    3.84
  -4   8  -8   -1.58    2.84
   4  -9  -8   15.00    3.76
  -4  -9   8   12.54    7.90
  -4   9   8    1.77    4.45
   4   9  -8    0.65    3.28
  -3  -9   8   13.69    6.93
   3  -9  -8    9.79    3.38
   3   9  -8    5.68    3.32
  -3   9   8    4.34    3.85
  -3   9   8    4.94    5.77
   2  -9  -8    5.08    3.04
  -2  -9   8    1.73    5.84
  -2  -9   8    1.15    3.98
  -2   9   8   -6.71    4.33
   2   9  -8    3.72    2.85
  -2   9   8    5.42    3.86
   1  -9  -8   10.49    3.71
   1  -9  -8   20.63    3.28
  -1  -9   8   18.35    4.08
  -1  -9   8   22.90    5.10
   1   9  -8   10.13    2.80
  -1   9   8   17.59    4.62
  -1   9   8   12.18    3.59
   1   9  -8   15.84    2.91
   0  -9   8    2.49    4.60
   0  -9  -8   11.76    4.19
   0  -9  -8    7.17    2.87
   0  -9   8    5.33    3.93
   0   9  -8    4.35    2.88
   0   9   8    8.98    3.32
   0   9  -8    9.09    2.97
   0   9   8    1.42    4.72
   1  -9   8    7.52    4.12
  -1  -9  -8   -1.43    4.59
  -1  -9  -8    8.71    2.66
   1  -9   8    3.34    4.02
   1   9   8   13.24    3.06
   1   9   8    2.70    4.97
  -1   9  -8    6.03    3.54
   2  -9   8    7.22    4.38
   2  -9   8    8.90    4.74
  -2  -9  -8   -2.78    5.54
   2   9   8    9.46    2.83
  -2   9  -8    8.59    3.82
   2   9   8   14.01    5.25
   3  -9   8    1.64    4.57
  -3  -9  -8    0.95    3.24
  -3  -9  -8   -7.43    6.32
   3  -9   8    4.68    5.36
   3   9   8    8.49    5.22
   3   9   8    3.06    2.70
  -3   9  -8    5.75    2.55
  -3   9  -8    7.34    4.16
  -4  -9  -8    6.58    3.35
  -4  -9  -8    6.15    7.10
   4  -9   8    3.33    6.05
   4   9   8    6.35    2.92
   4   9   8    7.98    5.57
  -4   9  -8    6.28    4.11
  -4   9  -8   11.88    2.86
   4 -10  -8   11.37    3.54
  -4 -10   8   12.16    8.19
  -4  10   8    0.30    4.47
   4  10  -8   -2.94    3.32
  -3 -10   8    4.62    7.28
   3 -10  -8   10.76    3.34
   3  10  -8    7.16    3.38
  -3  10   8    3.95    3.95
  -3  10   8    2.63    5.74
  -2 -10   8   10.88    6.27
   2 -10  -8   10.91    3.20
  -2 -10   8    4.58    4.26
  -2  10   8    2.72    3.86
   2  10  -8    6.57    2.99
  -2  10   8   -1.21    4.69
  -1 -10   8    3.42    5.08
  -1 -10   8    4.92    3.89
   1 -10  -8   -1.51    3.51
   1 -10  -8   11.22    3.10
  -1  10   8   -5.41    4.61
   1  10  -8    2.06    3.04
  -1  10   8    2.58    3.54
   1  10  -8    4.90    2.85
   0 -10  -8   20.59    3.25
   0 -10   8   17.76    5.01
   0 -10   8   21.02    4.33
   0 -10  -8   15.34    4.44
   0  10   8   16.24    3.52
   0  10   8    6.05    5.21
   0  10  -8   21.21    3.43
   0  10  -8   13.59    3.30
  -1 -10  -8   19.12    2.92
   1 -10   8   10.34    4.38
  -1 -10  -8    7.88    5.08
   1 -10   8   11.97    4.32
   1  10   8    9.48    3.09
   1  10   8   15.44    5.52
  -1  10  -8   13.76    3.87
   2 -10   8    0.75    4.31
  -2 -10  -8   -4.34    5.84
   2  10   8    5.98    2.85
   2  10   8    7.05    5.31
  -2  10  -8    3.56    3.90
   3 -10   8    6.15    4.68
  -3 -10  -8   12.29    3.23
   3 -10   8    9.48    5.64
  -3 -10  -8    8.22    6.83
  -3  10  -8   11.44    4.47
   3  10   8   13.52    2.94
   3  10   8   11.54    5.49
  -3 -11   8   -0.73    4.45
  -3 -11   8   -1.05    7.35
   3 -11  -8    6.88    3.30
   3  11  -8   -3.26    3.18
  -3  11   8  -10.80    5.35
  -3  11   8    0.41    4.45
   2 -11  -8    6.84    3.11
  -2 -11   8    7.47    4.42
  -2 -11   8    4.58    6.40
   2  11  -8    2.82    2.83
  -2  11   8    1.13    5.07
  -2  11   8    2.78    3.82
   1 -11  -8    4.05    3.08
  -1 -11   8   -1.54    5.27
  -1 -11   8    2.55    3.95
   1  11  -8    0.91    2.83
   1  11  -8   -0.27    4.49
  -1  11   8  -14.32    4.80
  -1  11   8    3.42    3.53
   0 -11   8   -1.16    5.01
   0 -11  -8   -0.85    2.85
   0 -11   8    0.08    3.87
   0  11  -8    4.27    3.15
   0  11  -8   -1.57    3.17
   0  11   8    3.96    3.32
   0  11   8   -8.31    5.31
   1 -11   8    2.77    4.40
  -1 -11  -8   -6.76    5.13
  -1 -11  -8    6.60    2.77
   1 -11   8    4.07    4.34
   1  11   8    4.36    5.67
  -1  11  -8    3.61    4.00
   1  11   8    5.36    3.05
   2 -11   8   11.13    4.61
  -2 -11  -8   -2.17    5.82
   2  11   8    2.83    2.88
   2  11   8    5.03    5.65
  -2  11  -8    2.55    4.24
   3 -11   8    8.48    4.91
  -3 -11  -8    7.78    6.80
   3 -11   8   13.09    5.98
   3  11   8   23.79    5.81
  -3  11  -8    3.64    4.45
  -3 -12   8    9.84    7.93
   3 -12  -8   17.16    3.62
  -3 -12   8    0.86    4.73
  -3  12   8    4.16    4.50
  -3  12   8   -2.08    5.92
   3  12  -8    8.65    3.48
   2 -12  -8    6.74    3.21
  -2 -12   8    4.51    4.47
  -2 -12   8   -1.63    6.62
  -2  12   8   -7.25    5.25
   2  12  -8    3.53    3.01
  -2  12   8    4.43    4.00
   1 -12  -8    6.35    3.27
  -1 -12   8   -4.34    3.86
  -1 -12   8    2.14    5.54
  -1  12   8  -14.30    5.16
   1  12  -8    4.76    2.99
  -1  12   8    5.98    3.67
   0 -12  -8    4.66    4.73
   0 -12  -8   18.19    3.37
   0 -12   8   14.93    4.36
   0 -12   8   15.48    5.48
   0  12   8    2.34    5.72
   0  12  -8   11.92    3.69
   0  12   8   11.00    3.43
   1 -12   8    7.20    4.49
  -1 -12  -8    9.77    5.44
  -1 -12  -8   19.17    3.16
  -1  12  -8   16.33    4.42
   1  12   8   10.20    5.98
   2 -12   8    5.16    4.63
  -2 -12  -8   -1.03    6.00
   2  12   8    1.48    5.84
  -2  12  -8    7.81    4.67
   3 -12   8    0.03    4.88
  -3 -12  -8    6.78    6.96
   3  12   8   14.55    5.96
  -3  12  -8    0.93    4.62
  -3 -13   8    7.48    8.14
   3 -13  -8    8.14    3.47
  -3 -13   8   -5.76    4.79
  -3  13   8  -15.38    6.25
   3  13  -8    2.11    3.38
   2 -13  -8    9.65    3.32
  -2 -13   8    0.24    4.51
  -2 -13   8   10.70    6.88
   2  13  -8    3.76    3.15
  -2  13   8    5.76    4.05
  -2  13   8  -12.62    5.34
  -1 -13   8    7.90    4.34
   1 -13  -8   11.93    3.48
  -1 -13   8   19.02    6.04
   1  13  -8   10.35    3.27
  -1  13   8   -8.09    5.67
  -1  13   8   13.21    4.80
   0 -13   8    2.21    4.35
   0 -13   8    7.50    5.54
   0 -13  -8   11.91    3.24
   0 -13  -8    3.58    4.58
   0  13  -8    8.33    3.75
   0  13   8   -4.55    6.08
  -1 -13  -8    2.04    5.21
   1 -13   8   -0.21    4.54
  -1 -13  -8    9.73    4.22
  -1  13  -8    2.43    4.24
   1  13   8    4.90    6.17
   2 -13   8   -4.16    4.74
  -2 -13  -8   -5.37    5.84
  -2  13  -8    4.91    5.18
   2  13   8   16.42    6.41
  -2 -14   8   -1.96    4.49
   2 -14  -8    5.25    3.44
  -2 -14   8    5.61    7.07
   2  14  -8    0.42    3.20
   1 -14  -8    7.14    3.45
  -1 -14   8   -3.66    5.76
  -1 -14   8   -0.77    4.32
   1  14  -8    5.10    3.31
   0 -14  -8    4.89    3.32
   0 -14   8    2.07    5.87
   0 -14   8   -0.35    4.47
   0  14  -8    0.66    3.89
   0  14   8  -12.23    6.21
   1 -14   8    1.96    4.77
  -1 -14  -8    4.71    5.26
  -1  14  -8   -4.42    4.53
   1  14   8    0.55    6.47
  -1 -15   8    0.25    4.55
   1 -15  -8    7.38    3.56
  -1 -15   8   -0.36    6.19
   1  15  -8    5.37    3.40
  -1  15   8  -19.72    6.38
   0 -15   8    5.66    4.81
   0 -15  -8    8.67    3.71
   0  15  -8   -0.02    4.43
   0  15   8   -8.13    6.67
  -5   0   9   -1.69    5.00
   4   0  -9   -0.68    3.41
  -4   0   9    3.70    5.09
  -4   0   9    4.19    4.35
   3   0  -9    8.80    3.13
  -3   0   9    7.57    3.79
  -3   0   9    9.47    4.79
  -2   0   9   -7.03    3.40
  -2   0   9    0.73    4.37
   2   0  -9    0.10    2.49
  -1   0   9   16.21    3.54
  -1   0   9   21.64    4.28
   1   0  -9   14.52    2.49
   0   0  -9    3.74    2.12
   0   0   9    0.68    2.99
   0   0   9    1.93    3.59
   0   0  -9    0.23    2.81
  -1   0  -9   -1.37    1.89
   1   0   9   -1.56    2.85
  -1   0  -9   -0.54    2.76
   1   0   9    7.07    3.85
   1   0   9   -3.06    2.79
   2   0   9   61.70    5.72
   2   0   9   68.53    4.56
  -2   0  -9   65.86    5.76
   3   0   9    2.74    4.32
   3   0   9    1.39    3.30
  -3   0  -9    3.59    3.02
  -3   0  -9   -0.73    3.72
  -4   0  -9    4.60    3.24
  -4   0  -9   -2.18    4.85
   4   0   9    6.20    4.92
   4   0   9    5.65    3.58
   5  -1  -9   -6.55    4.55
  -5  -1   9    2.59    5.12
   5   1  -9   -5.76    4.00
  -5   1   9    2.70    5.27
  -4  -1   9    1.21    4.21
  -4  -1   9    5.81    5.62
   4  -1  -9   -6.32    3.51
   4   1  -9   -1.72    3.37
  -4   1   9    2.34    4.48
  -4   1   9    1.24    4.83
  -3  -1   9    1.35    3.62
   3  -1  -9   -2.11    3.02
  -3  -1   9    3.34    5.04
  -3   1   9    0.96    4.37
  -3   1   9   -0.68    3.76
   3   1  -9    5.98    2.98
  -2  -1   9   22.00    4.78
   2  -1  -9   18.55    2.89
  -2  -1   9   17.28    3.62
  -2   1   9   21.61    3.84
   2   1  -9   17.83    2.80
  -2   1   9   13.75    4.47
  -1  -1   9   58.64    4.62
   1  -1  -9   57.13    5.52
  -1  -1   9   64.28    6.60
   1  -1  -9   53.71    4.09
  -1   1   9   68.66    6.67
  -1   1   9   63.49    4.97
   1   1  -9   58.83    4.13
   0  -1   9   26.89    4.07
   0  -1  -9   23.44    3.23
   0  -1  -9   24.52    2.58
   0  -1   9   24.06    3.33
   0   1  -9   21.93    2.41
   0   1   9   25.44    3.45
   0   1  -9   28.58    3.33
   0   1   9   25.91    4.02
   1  -1   9   41.93    4.55
  -1  -1  -9   45.62    3.24
   1  -1   9   37.51    4.25
   1  -1   9   46.28    4.03
  -1  -1  -9   47.38    4.68
   1   1   9   39.02    4.35
   1   1   9   38.54    3.58
  -1   1  -9   42.64    3.16
  -1   1  -9   38.51    4.83
   2  -1   9    9.11    3.21
   2  -1   9    5.87    3.62
  -2  -1  -9    5.69    3.53
  -2   1  -9    7.09    3.34
   2   1   9    4.30    3.62
   2   1   9    0.42    3.04
  -3  -1  -9   10.92    4.31
   3  -1   9   10.91    4.38
   3  -1   9   12.98    3.65
  -3  -1  -9   12.55    3.23
  -3   1  -9   14.64    3.31
   3   1   9   12.98    4.48
   3   1   9    8.50    3.33
  -3   1  -9   16.35    3.90
   4  -1   9   14.81    5.28
  -4  -1  -9    9.76    5.29
  -4  -1  -9   15.96    3.59
   4  -1   9   16.03    4.03
  -4   1  -9    9.94    3.28
   4   1   9   14.05    5.39
   4   1   9   17.00    3.55
  -4   1  -9   16.19    5.04
  -5  -2   9  -14.54    4.69
  -5   2   9   -5.41    5.23
  -4  -2   9    9.81    5.68
  -4  -2   9   -2.66    4.02
   4  -2  -9   -5.06    3.86
  -4   2   9    0.28    4.52
   4   2  -9    0.84    3.24
   3  -2  -9    3.69    3.21
  -3  -2   9    4.27    3.64
  -3  -2   9    2.99    5.31
  -3   2   9    6.88    3.97
   3   2  -9    6.89    2.97
  -3   2   9    6.27    4.39
  -2  -2   9   11.08    4.72
  -2  -2   9    9.50    3.40
   2  -2  -9    7.74    2.75
  -2   2   9    9.80    4.41
   2   2  -9    9.79    2.64
  -2   2   9    8.43    3.78
  -1  -2   9    2.33    4.12
   1  -2  -9    0.77    3.18
   1  -2  -9    3.23    2.37
  -1  -2   9   -0.72    3.05
   1   2  -9    1.35    2.08
  -1   2   9    2.85    3.44
  -1   2   9   10.85    4.06
   0  -2  -9   15.87    3.23
   0  -2  -9   17.07    2.52
   0  -2   9   21.18    4.19
   0  -2   9   20.32    3.17
   0   2  -9   18.87    2.52
   0   2   9   20.07    3.43
   0   2   9   18.28    4.23
  -1  -2  -9   23.97    3.44
   1  -2   9   21.77    3.32
   1  -2   9   27.62    3.24
  -1  -2  -9   22.84    2.39
   1  -2   9   22.68    3.99
  -1   2  -9   24.46    3.36
   1   2   9   23.04    3.39
   1   2   9   23.16    3.31
  -1   2  -9   21.56    2.43
   2  -2   9   12.86    3.38
   2  -2   9   15.99    3.81
  -2  -2  -9    8.85    3.62
   2   2   9    8.55    3.13
  -2   2  -9   13.12    3.26
  -2   2  -9   17.01    3.54
   2   2   9   14.28    3.98
   3  -2   9    6.12    4.38
  -3  -2  -9    2.27    4.38
   3  -2   9    5.16    3.50
  -3  -2  -9    5.42    3.30
  -3   2  -9    3.43    2.96
   3   2   9    1.33    3.05
  -3   2  -9    3.56    3.63
   3   2   9    3.71    4.37
  -4  -2  -9    4.76    3.52
   4  -2   9    7.86    4.05
   4  -2   9   10.72    5.23
  -4  -2  -9    3.73    5.39
  -4   2  -9    8.78    3.29
  -4   2  -9    5.42    5.13
   4   2   9    4.60    5.04
   4   2   9    4.01    3.14
  -5  -3   9    3.45    6.50
  -5  -3   9   -2.40    4.85
   5  -3  -9  -10.50    4.56
  -5   3   9   -3.87    5.27
   5   3  -9   -4.25    3.85
   4  -3  -9    5.57    4.30
  -4  -3   9   12.97    6.08
  -4  -3   9    3.84    4.06
  -4   3   9    3.09    4.66
   4   3  -9    4.93    3.28
  -3  -3   9    5.97    3.65
   3  -3  -9    8.85    3.63
  -3  -3   9   10.55    5.54
   3   3  -9    9.52    3.05
  -3   3   9   12.77    4.56
  -3   3   9    5.31    4.08
   2  -3  -9   16.58    3.89
   2  -3  -9   12.22    2.89
  -2  -3   9   12.64    5.07
  -2  -3   9   14.51    3.43
   2   3  -9   10.83    2.58
  -2   3   9    7.83    3.90
  -2   3   9   16.53    4.36
   1  -3  -9   10.26    3.42
   1  -3  -9   10.61    2.60
  -1  -3   9   12.13    3.11
  -1  -3   9   15.45    4.32
  -1   3   9   16.21    4.22
   1   3  -9   13.14    2.52
  -1   3   9   15.41    3.63
   0  -3   9    8.79    4.05
   0  -3   9   15.24    2.93
   0  -3  -9   11.26    3.07
   0  -3  -9   13.05    2.50
   0   3  -9   13.40    2.49
   0   3   9   12.67    3.37
   0   3   9   12.08    4.07
  -1  -3  -9    0.95    3.11
  -1  -3  -9    2.01    2.21
   1  -3   9    1.03    2.98
   1  -3   9    1.11    3.73
   1  -3   9    1.84    3.13
   1   3   9    6.48    3.31
  -1   3  -9    0.38    2.06
  -1   3  -9    3.41    3.21
   1   3   9    3.33    3.13
   2  -3   9   14.40    3.99
  -2  -3  -9   14.30    3.75
   2  -3   9   18.50    3.49
   2  -3   9   15.30    4.10
   2   3   9   21.23    4.21
  -2   3  -9   12.94    2.23
  -2   3  -9   13.60    3.43
   2   3   9   12.50    3.19
  -2   3  -9   15.55    3.08
  -3  -3  -9    0.01    4.77
   3  -3   9   -2.19    3.41
  -3  -3  -9   -0.87    3.35
   3  -3   9   -2.11    4.50
   3   3   9   -3.28    2.95
  -3   3  -9    0.28    3.62
   3   3   9    6.44    4.50
  -3   3  -9    0.45    2.95
   4  -3   9   15.67    5.60
  -4  -3  -9    4.69    5.86
  -4  -3  -9   14.10    3.79
  -4   3  -9   14.18    3.31
   4   3   9   12.82    5.16
   4   3   9    6.89    3.05
  -5  -4   9    1.74    5.89
  -5  -4   9    3.94    6.87
   5  -4  -9  -13.95    4.50
   5   4  -9   -8.38    3.60
  -5   4   9   -5.00    5.46
  -4  -4   9   15.79    6.44
   4  -4  -9    6.72    4.40
  -4  -4   9    6.19    3.98
   4   4  -9    8.87    3.39
  -4   4   9   15.88    4.97
   3  -4  -9    9.81    3.73
  -3  -4   9   17.63    5.98
  -3  -4   9    8.83    3.67
  -3   4   9   11.25    4.19
   3   4  -9   12.35    3.16
  -2  -4   9    9.87    3.28
  -2  -4   9   10.68    5.03
   2  -4  -9   11.14    4.03
   2  -4  -9    9.09    3.22
  -2   4   9    8.71    4.25
   2   4  -9    7.17    2.61
  -2   4   9    7.38    3.93
  -1  -4   9   38.85    3.46
  -1  -4   9   32.11    4.98
   1  -4  -9   33.32    3.40
   1  -4  -9   36.95    4.03
   1   4  -9   26.88    2.93
  -1   4   9   34.64    4.02
  -1   4   9   30.12    4.60
   0  -4   9   41.98    3.89
   0  -4  -9   46.87    5.37
   0  -4  -9   47.70    4.25
   0  -4   9   42.97    4.73
   0  -4   9   37.26    4.19
   0   4   9   51.64    4.98
   0   4   9   43.89    3.95
   0   4  -9   46.45    3.89
   1  -4   9    0.12    2.93
   1  -4   9    1.03    3.66
  -1  -4  -9   -0.96    2.54
  -1  -4  -9   -0.50    3.31
   1  -4   9   -2.19    3.20
   1  -4   9    2.39    3.81
   1   4   9    4.72    3.74
  -1   4  -9    1.16    3.15
   1   4   9    4.71    3.14
  -1   4  -9   -0.51    2.19
  -1   4  -9    7.51    3.21
   2  -4   9   18.05    3.45
  -2  -4  -9   18.64    4.18
   2  -4   9   12.51    3.82
   2  -4   9   15.89    4.22
   2  -4   9   12.13    4.10
  -2   4  -9   17.83    3.56
   2   4   9   15.75    3.21
   2   4   9   19.71    4.40
  -2   4  -9   14.73    2.44
  -2   4  -9   23.55    3.18
  -3  -4  -9   15.28    5.45
  -3  -4  -9   15.91    3.73
   3  -4   9   14.13    4.98
   3  -4   9   14.08    3.68
   3   4   9    8.17    4.72
  -3   4  -9   10.96    3.76
  -3   4  -9   15.93    3.35
   3   4   9    6.35    3.03
  -4  -4  -9   -8.57    5.77
  -4  -4  -9    1.81    3.48
   4  -4   9    2.22    5.56
  -4   4  -9    2.06    3.12
   4   4   9   -1.76    2.82
   4   4   9    5.10    5.01
   5  -5  -9    8.67    4.76
  -5  -5   9    9.29    7.54
  -5   5   9    3.96    5.76
   4  -5  -9   -4.72    4.22
  -4  -5   9    9.73    6.90
  -4  -5   9   -2.34    4.71
  -4   5   9    2.00    4.67
   4   5  -9    4.47    3.33
   3  -5  -9   -5.42    3.63
  -3  -5   9    2.93    5.93
  -3  -5   9    0.89    3.45
  -3   5   9    7.71    4.07
   3   5  -9    0.05    2.84
   2  -5  -9   33.48    3.87
   2  -5  -9   46.06    4.44
  -2  -5   9   41.34    5.62
  -2   5   9   37.77    4.49
  -2   5   9   38.36    4.66
   2   5  -9   35.96    3.44
   1  -5  -9  101.92    6.11
  -1  -5   9  107.70    7.94
   1  -5  -9   96.37    5.57
  -1  -5   9   97.58    4.84
  -1   5   9  100.02    5.72
   1   5  -9   96.54    4.95
   0  -5   9   81.04    4.41
   0  -5  -9   88.00    6.01
   0  -5  -9   87.22    5.09
   0  -5   9   78.10    6.15
   0  -5   9   92.85    7.25
   0   5  -9   82.53    4.54
   0   5   9   94.41    5.28
   0   5   9   82.77    6.01
   1  -5   9   46.39    5.21
   1  -5   9   42.96    4.68
  -1  -5  -9   53.03    5.83
  -1  -5  -9   45.26    4.16
   1  -5   9   43.21    4.60
   1  -5   9   43.54    3.92
   1   5   9   40.73    4.61
   1   5   9   39.42    3.72
  -1   5  -9   46.74    4.70
  -1   5  -9   47.63    5.61
  -1   5  -9   49.41    3.78
  -2  -5  -9    4.02    4.24
   2  -5   9    4.59    4.10
   2  -5   9    1.76    3.27
   2  -5   9   -0.37    3.72
   2  -5   9    1.12    3.99
   2   5   9    2.40    3.03
   2   5   9    4.03    4.25
  -2   5  -9    7.18    3.59
  -2   5  -9    1.76    2.46
  -2   5  -9    2.74    2.72
  -2   5  -9    6.99    3.48
   3  -5   9    3.42    4.71
  -3  -5  -9   -0.96    5.44
  -3  -5  -9   -2.74    3.39
   3  -5   9    7.40    3.67
   3   5   9    2.43    2.94
  -3   5  -9   -3.73    3.51
   3   5   9    4.95    4.77
  -3   5  -9   -0.66    2.89
   4  -5   9    8.91    5.53
  -4  -5  -9   -7.66    6.39
  -4  -5  -9    6.23    3.54
   4   5   9    7.29    5.15
  -4   5  -9    4.13    3.25
   4   5   9    5.51    2.96
  -4  -6   9    4.68    7.39
   4  -6  -9   -0.37    4.26
   4   6  -9    2.82    3.39
  -4   6   9   -6.55    4.38
   3  -6  -9   13.37    4.03
  -3  -6   9   18.98    6.56
   3   6  -9    7.11    3.05
  -3   6   9   18.48    4.27
   2  -6  -9    4.80    3.31
  -2  -6   9    1.67    5.23
   2  -6  -9    5.50    3.69
   2   6  -9    6.25    2.86
  -2   6   9    5.40    4.11
  -1  -6   9   45.28    5.58
   1  -6  -9   46.33    4.97
   1  -6  -9   52.97    5.66
  -1  -6   9   37.54    4.52
  -1   6   9   45.35    4.33
   1   6  -9   43.69    4.10
  -1   6   9   30.23    4.40
   0  -6  -9    3.78    3.00
   0  -6   9    3.58    3.95
   0  -6  -9    5.92    3.72
   0  -6   9    9.63    4.54
   0   6  -9    8.53    2.53
   0   6   9    6.86    4.24
   0   6   9    9.39    3.49
   1  -6   9   13.19    4.07
   1  -6   9   19.09    3.19
   1  -6   9   21.52    4.37
  -1  -6  -9   14.08    4.07
  -1  -6  -9   18.12    2.90
   1  -6   9   13.76    3.81
  -1   6  -9   15.64    2.55
  -1   6  -9   16.01    2.81
  -1   6  -9   11.05    3.37
   1   6   9   13.49    3.25
   1   6   9   14.04    4.48
   2  -6   9   17.91    4.40
   2  -6   9    7.62    3.90
  -2  -6  -9    9.10    4.80
   2  -6   9   12.24    4.24
   2  -6   9   13.71    3.33
   2   6   9    9.63    3.12
   2   6   9    8.87    4.69
  -2   6  -9   15.93    2.83
  -2   6  -9   15.41    3.77
  -2   6  -9   11.24    3.53
  -2   6  -9   10.02    2.74
  -3  -6  -9    7.66    6.01
  -3  -6  -9   14.09    3.72
   3  -6   9   13.52    5.06
   3  -6   9   14.04    3.92
   3   6   9   14.49    5.05
  -3   6  -9   14.73    3.05
  -3   6  -9    7.64    3.80
   3   6   9    8.30    3.07
   4  -6   9   -0.68    5.54
  -4  -6  -9    0.99    3.39
  -4  -6  -9  -12.40    6.66
   4   6   9   -3.10    2.75
  -4   6  -9    1.51    3.17
  -4   6  -9    1.63    4.35
   4   6   9    6.28    5.38
  -4  -7   9   12.66    8.09
   4  -7  -9    2.31    3.98
  -4   7   9   -2.93    4.27
   4   7  -9    0.91    3.38
   3  -7  -9    3.35    3.85
  -3  -7   9    1.72    6.75
  -3   7   9    5.30    4.02
   3   7  -9    0.45    3.08
  -2  -7   9    6.09    5.53
   2  -7  -9    7.78    3.53
   2   7  -9    3.96    2.98
  -2   7   9   13.15    4.23
  -2   7   9    0.85    4.26
   1  -7  -9    4.62    3.74
  -1  -7   9    1.36    3.92
  -1  -7   9   -7.68    4.87
   1  -7  -9    4.82    3.28
  -1   7   9   10.18    3.83
  -1   7   9   -6.44    4.30
   1   7  -9    0.95    2.44
   0  -7   9    7.81    4.05
   0  -7   9   13.17    4.61
   0  -7  -9    7.10    3.85
   0  -7  -9   10.04    3.09
   0   7   9    9.28    3.56
   0   7  -9    9.79    2.74
   0   7  -9    8.80    2.68
   0   7   9   13.52    4.77
  -1  -7  -9    5.89    2.65
   1  -7   9    1.70    4.14
   1  -7   9    4.30    4.02
  -1  -7  -9    5.41    4.26
   1  -7   9    2.47    3.91
   1  -7   9    7.43    2.84
   1   7   9    3.24    4.72
   1   7   9    3.68    3.12
  -1   7  -9    5.80    3.30
  -1   7  -9    5.82    2.87
  -1   7  -9    2.86    2.35
   2  -7   9   14.00    3.95
   2  -7   9   20.98    4.58
   2  -7   9   17.05    3.39
  -2  -7  -9   15.68    5.53
   2  -7   9   25.27    4.99
  -2   7  -9   19.07    3.97
  -2   7  -9   14.83    2.81
  -2   7  -9   20.07    3.09
   2   7   9   11.64    3.13
  -2   7  -9   19.47    3.81
   2   7   9   11.60    4.84
   3  -7   9    4.36    5.10
  -3  -7  -9   14.71    3.63
  -3  -7  -9    6.55    6.34
   3   7   9    9.70    5.01
  -3   7  -9   11.87    2.83
   3   7   9   10.88    3.05
  -3   7  -9    1.39    3.72
   4  -7   9    6.45    5.76
  -4  -7  -9   -2.87    7.14
  -4  -7  -9    0.25    3.38
   4   7   9   10.52    5.44
  -4   7  -9    8.35    3.14
   4   7   9    2.04    2.86
  -4   7  -9    5.49    4.35
  -4  -8   9   16.18    7.80
   4  -8  -9   17.73    4.03
   4   8  -9   11.25    3.60
  -4   8   9    5.79    4.54
  -3  -8   9   13.51    7.11
   3  -8  -9    6.04    3.63
  -3   8   9    8.16    4.21
   3   8  -9    4.45    3.26
  -2  -8   9    9.28    4.26
  -2  -8   9    8.45    5.89
   2  -8  -9    4.34    3.40
  -2   8   9   -2.26    4.27
  -2   8   9    6.68    4.03
   2   8  -9    7.11    3.04
  -1  -8   9   19.34    4.50
   1  -8  -9   18.86    3.89
   1  -8  -9   24.08    3.57
  -1  -8   9   22.15    5.46
  -1   8   9   18.50    3.99
   1   8  -9   21.98    3.06
  -1   8   9    9.15    4.85
   0  -8  -9   10.97    3.05
   0  -8  -9    6.14    4.17
   0  -8   9    7.43    4.82
   0  -8   9    4.62    4.01
   0   8  -9   10.29    2.87
   0   8  -9   11.36    2.90
   0   8   9   14.38    3.68
   0   8   9   11.21    4.87
   1  -8   9    4.34    4.29
  -1  -8  -9   -3.57    4.58
  -1  -8  -9    3.60    2.57
   1  -8   9   -2.01    4.12
  -1   8  -9    1.66    2.86
   1   8   9    1.64    3.04
  -1   8  -9   -0.58    3.31
   1   8   9    8.64    5.10
   2  -8   9    8.42    3.30
   2  -8   9    7.55    4.87
   2  -8   9   11.78    4.65
   2  -8   9    0.82    3.87
  -2  -8  -9   11.91    5.70
   2   8   9    9.92    3.06
   2   8   9   16.68    5.08
  -2   8  -9   11.20    3.16
  -2   8  -9    9.95    2.55
  -2   8  -9    6.74    3.87
  -2   8  -9   14.22    4.11
   3  -8   9    2.07    5.42
  -3  -8  -9   -6.05    6.55
  -3  -8  -9    4.15    3.55
  -3   8  -9    2.20    3.93
   3   8   9    0.83    2.92
  -3   8  -9    5.43    2.64
   3   8   9   10.18    5.07
  -4  -8  -9    2.31    7.44
   4  -8   9    3.54    5.98
  -4  -8  -9    5.30    3.46
  -4   8  -9    4.81    3.10
  -4   8  -9    2.21    4.19
   4   8   9   10.95    5.67
   4   8   9    1.78    2.85
   4  -9  -9    9.54    3.87
  -4  -9   9    4.37    8.09
   4   9  -9    1.99    3.49
  -4   9   9   -0.70    4.64
  -3  -9   9   16.72    7.44
   3  -9  -9    9.63    3.65
   3   9  -9    3.42    3.35
  -3   9   9   -2.99    4.44
   2  -9  -9   13.89    3.44
  -2  -9   9   11.47    6.16
  -2  -9   9    5.84    4.41
  -2   9   9    9.65    4.16
   2   9  -9   14.03    3.28
  -2   9   9    4.93    4.66
  -1  -9   9    7.53    5.37
  -1  -9   9    0.79    4.11
   1  -9  -9    0.45    3.87
   1  -9  -9    4.60    3.19
  -1   9   9   -6.06    4.93
   1   9  -9    5.49    2.71
  -1   9   9    2.76    3.68
   0  -9  -9   -0.84    4.27
   0  -9   9   -4.79    3.98
   0  -9  -9    2.69    2.95
   0  -9   9    3.95    4.93
   0   9  -9    0.61    2.78
   0   9  -9   -5.80    2.81
   0   9   9    1.35    4.97
   0   9   9    0.10    3.43
   1  -9   9   17.02    4.70
  -1  -9  -9   14.74    5.27
   1  -9   9   17.21    4.60
  -1   9  -9   22.07    3.56
  -1   9  -9   17.79    3.99
   1   9   9   18.24    5.42
   1   9   9   17.06    3.35
   2  -9   9    3.63    4.96
  -2  -9  -9   -1.67    5.94
   2  -9   9   -1.36    4.49
   2   9   9    4.86    5.09
  -2   9  -9    7.37    3.20
   2   9   9    4.69    3.02
  -2   9  -9    5.16    3.87
  -3  -9  -9    2.09    3.44
  -3  -9  -9   -7.63    6.80
   3  -9   9   -0.10    5.44
  -3   9  -9    2.01    2.54
   3   9   9   -0.53    2.88
  -3   9  -9    1.74    4.22
   3   9   9   15.14    5.38
   4 -10  -9   13.51    3.75
   4  10  -9    2.84    3.66
   3 -10  -9   12.03    3.70
  -3 -10   9    6.16    7.43
   3  10  -9    3.73    3.43
  -3  10   9    3.56    4.49
  -2 -10   9   -1.72    4.42
   2 -10  -9    7.35    3.31
  -2 -10   9    4.23    6.29
  -2  10   9    4.96    4.02
   2  10  -9    0.07    3.05
  -2  10   9  -13.96    4.74
   1 -10  -9    1.22    4.13
  -1 -10   9    6.17    5.62
  -1 -10   9    3.05    4.10
   1 -10  -9   13.29    3.33
  -1  10   9   -9.02    5.22
   1  10  -9    5.21    2.98
  -1  10   9   10.78    3.78
   0 -10  -9   22.86    4.85
   0 -10   9   22.84    4.67
   0 -10   9   23.85    5.49
   0  10   9   30.84    3.83
   0  10   9   13.63    5.35
   0  10  -9   24.58    3.53
   0  10  -9   16.85    3.19
  -1 -10  -9    9.05    5.54
  -1 -10  -9   19.33    2.96
   1 -10   9    8.89    4.55
   1 -10   9   12.30    4.84
  -1  10  -9    9.07    3.90
  -1  10  -9   10.70    3.62
   1  10   9   10.02    5.46
   1  10   9   12.74    3.39
  -2 -10  -9   -0.52    6.20
   2 -10   9    3.89    4.72
   2  10   9    5.15    5.31
   2  10   9    4.12    3.05
  -2  10  -9    4.93    4.12
  -3 -10  -9    7.75    3.61
   3 -10   9    1.56    5.74
  -3 -10  -9   -7.87    6.95
   3  10   9    5.63    3.00
  -3  10  -9    2.00    4.28
   3  10   9    2.38    5.42
   3 -11  -9    6.97    3.49
  -3 -11   9    6.54    7.79
  -3  11   9    1.13    4.52
   3  11  -9    1.96    3.63
  -2 -11   9    3.61    6.53
  -2 -11   9    1.22    4.51
   2 -11  -9    9.11    3.33
   2  11  -9    0.58    3.04
  -2  11   9  -13.10    5.06
  -2  11   9    0.67    4.04
   1 -11  -9    6.65    3.16
  -1 -11   9   -4.10    4.01
  -1 -11   9   -1.06    5.67
   1  11  -9   -0.70    2.82
  -1  11   9    9.18    3.78
   0 -11   9    3.48    5.44
   0 -11   9    4.50    4.41
   0 -11  -9   -3.97    4.85
   0 -11  -9    9.72    3.19
   0  11   9    3.13    5.50
   0  11  -9    6.38    3.04
   0  11  -9    5.31    3.42
   0  11   9    7.54    3.50
   1 -11   9    6.81    4.87
  -1 -11  -9    6.87    3.02
  -1 -11  -9  -11.31    5.38
   1 -11   9    2.77    4.51
  -1  11  -9    0.87    4.01
   1  11   9    6.01    5.67
  -1  11  -9   -1.01    3.53
   1  11   9    2.94    3.25
   2 -11   9   10.13    5.07
  -2 -11  -9   11.03    6.60
  -2  11  -9    8.60    4.55
   2  11   9   17.89    5.81
   2  11   9   13.66    3.26
  -3 -11  -9  -10.50    7.12
  -3  11  -9    6.99    4.77
   3  11   9    9.01    5.85
   3 -12  -9    9.35    3.57
  -3 -12   9    4.39    8.02
  -3 -12   9   -3.85    4.93
  -3  12   9    0.50    4.67
   3  12  -9    4.90    3.64
   2 -12  -9   12.56    3.48
  -2 -12   9    5.95    6.85
  -2 -12   9    1.94    4.82
  -2  12   9    3.52    4.14
   2  12  -9    2.60    3.12
  -2  12   9  -14.90    5.36
  -1 -12   9    2.35    5.94
   1 -12  -9   10.84    3.39
  -1 -12   9   -0.31    4.25
  -1  12   9    9.94    3.91
   1  12  -9    5.98    3.26
   0 -12   9    7.23    4.59
   0 -12   9    8.59    5.69
   0 -12  -9   -1.22    4.98
   0 -12  -9   10.72    3.26
   0  12   9   11.03    3.69
   0  12  -9    5.03    4.92
   0  12  -9    6.22    3.36
   0  12   9   -1.88    5.84
  -1 -12  -9   -7.90    5.68
   1 -12   9    3.39    4.72
   1  12   9    0.24    4.12
   1  12   9    1.47    5.88
  -1  12  -9   -3.81    4.09
  -2 -12  -9   -6.79    6.28
   2 -12   9    3.58    5.06
  -2  12  -9    1.43    4.74
   2  12   9    4.75    5.90
  -2 -13   9    5.43    5.04
   2 -13  -9   25.37    3.93
  -2 -13   9   25.18    7.28
  -2  13   9    8.27    6.17
   2  13  -9   18.00    3.57
  -2  13   9   13.05    4.43
  -1 -13   9   -0.94    4.42
   1 -13  -9    5.92    3.38
  -1 -13   9    3.15    6.15
   1  13  -9    1.36    3.29
  -1  13   9    4.96    3.91
   0 -13   9   -1.16    4.53
   0 -13  -9    7.92    3.24
   0 -13  -9   -9.31    4.87
   0 -13   9   -2.74    5.73
   0  13  -9    3.17    3.45
   0  13   9   -4.88    5.95
  -1 -13  -9   -4.41    5.63
   1 -13   9   -0.74    4.81
   1  13   9    8.14    6.35
  -1  13  -9    7.61    4.44
   2 -13   9    2.50    5.33
  -2 -13  -9   -3.48    6.24
  -2  13  -9   -1.82    5.03
   2  13   9   10.86    6.42
  -1 -14   9    2.65    6.26
   1 -14  -9    9.25    3.50
  -1 -14   9   -3.12    4.48
   1  14  -9   -1.45    3.36
   0 -14  -9   20.50    3.65
   0 -14   9   11.73    6.64
   0 -14   9    3.97    4.83
   0  14  -9    7.85    3.61
   0  14   9   -2.44    6.35
   1 -14   9    0.16    5.04
  -1 -14  -9   -2.39    5.56
   1  14   9    5.10    6.73
  -1  14  -9   -0.90    4.74
  -5   0  10    3.34    5.24
  -4   0  10    2.61    4.19
  -4   0  10    0.80    5.38
   4   0 -10   -1.64    3.68
   3   0 -10    2.10    3.21
  -3   0  10    1.61    5.03
  -3   0  10    4.13    3.97
  -2   0  10   -0.29    4.83
   2   0 -10   -1.20    2.64
  -2   0  10   -1.79    3.65
   1   0 -10   14.71    2.68
  -1   0  10   15.58    4.78
  -1   0  10   16.11    3.75
   0   0 -10  154.72    5.63
   0   0  10  156.72    6.09
   0   0  10  166.60    7.95
   0   0 -10  149.74    6.74
  -1   0 -10    6.16    2.15
   1   0  10   10.45    4.40
  -1   0 -10    5.59    3.15
   1   0  10    2.78    3.14
   1   0  10    8.09    3.25
   2   0  10   56.02    5.90
   2   0  10   47.88    4.11
  -2   0 -10   58.20    6.07
   3   0  10    1.14    3.58
  -3   0 -10    1.17    3.25
  -3   0 -10   -3.18    4.00
   3   0  10    2.27    4.44
   4   0  10    4.85    5.20
  -4   0 -10  -13.99    4.97
   4   0  10    1.49    3.72
  -4   0 -10    4.91    3.44
  -5  -1  10    1.75    5.09
   5  -1 -10  -10.28    4.59
   5   1 -10   -8.80    4.10
  -5   1  10   -3.38    5.25
  -4  -1  10    4.69    5.74
  -4  -1  10   -5.57    3.95
   4  -1 -10   -5.88    3.72
  -4   1  10   -2.75    4.17
   4   1 -10   -4.27    3.56
  -4   1  10    3.25    5.46
   3  -1 -10    3.87    3.33
  -3  -1  10    5.21    3.84
  -3  -1  10    7.01    5.48
   3   1 -10    6.35    3.08
  -3   1  10   10.05    4.13
  -3   1  10    5.41    4.95
  -2  -1  10   24.85    3.96
   2  -1 -10   21.06    3.17
  -2  -1  10   28.64    5.40
  -2   1  10   24.97    4.17
   2   1 -10   21.01    3.02
  -2   1  10   26.61    5.11
   1  -1 -10   12.19    2.71
  -1  -1  10    6.27    4.51
  -1  -1  10   17.08    3.62
   1  -1 -10   10.27    3.58
   1   1 -10   14.96    2.72
  -1   1  10   16.77    3.84
  -1   1  10   17.08    4.62
   0  -1  10   28.82    4.56
   0  -1 -10   30.18    3.62
   0  -1 -10   24.72    2.89
   0  -1  10   28.19    3.65
   0   1 -10   29.54    3.61
   0   1 -10   29.49    2.91
   0   1  10   27.19    3.77
   0   1  10   33.23    4.70
   1  -1  10    7.08    3.25
  -1  -1 -10    4.46    2.18
   1  -1  10    2.60    4.33
   1  -1  10    2.80    3.12
  -1  -1 -10    1.25    2.98
   1   1  10    1.58    3.13
  -1   1 -10    0.33    2.10
   1   1  10    0.38    3.27
  -1   1 -10    1.83    3.15
  -2  -1 -10    1.43    3.70
   2  -1  10    3.48    3.35
   2  -1  10    0.65    3.73
   2   1  10   -1.85    3.22
   2   1  10    1.40    3.76
  -2   1 -10    0.42    3.49
  -3  -1 -10    2.46    3.40
   3  -1  10    3.49    4.42
   3  -1  10    4.93    3.74
  -3  -1 -10    1.00    4.48
   3   1  10    1.85    4.51
   3   1  10    0.12    3.33
  -3   1 -10   -1.21    3.82
  -3   1 -10    2.94    3.25
  -4  -1 -10    5.01    3.67
   4  -1  10    5.77    5.23
  -4  -1 -10   -5.08    5.20
   4  -1  10    3.67    3.96
  -4   1 -10    4.44    4.95
  -4   1 -10    8.00    3.43
   4   1  10   12.55    5.32
   4   1  10    2.38    3.44
  -5  -2  10   -8.34    4.90
  -5   2  10    2.79    5.41
  -4  -2  10   29.79    6.82
   4  -2 -10   12.07    4.36
  -4  -2  10   14.38    4.28
   4   2 -10   15.56    3.75
  -4   2  10   13.97    4.65
  -3  -2  10    9.38    3.86
   3  -2 -10    0.87    3.35
  -3  -2  10    5.47    5.66
  -3   2  10   -3.97    4.01
   3   2 -10    2.22    3.10
  -3   2  10    2.09    4.68
  -2  -2  10    5.02    5.12
   2  -2 -10    6.72    2.93
  -2  -2  10    4.52    3.56
  -2   2  10    3.64    4.74
   2   2 -10    6.64    2.79
  -2   2  10    2.18    3.97
  -1  -2  10    7.93    4.64
   1  -2 -10    8.79    3.65
  -1  -2  10    9.85    3.43
   1  -2 -10    7.06    2.73
   1   2 -10    7.40    2.48
  -1   2  10    2.98    3.80
  -1   2  10    5.43    4.48
   0  -2 -10   19.43    2.83
   0  -2  10   21.44    4.49
   0  -2 -10   22.27    3.62
   0  -2  10   22.83    3.39
   0   2  10   22.69    4.71
   0   2  10   21.07    3.72
   0   2 -10   18.18    3.75
   0   2 -10   22.99    2.78
   1  -2  10   22.12    3.44
  -1  -2 -10   13.41    3.46
   1  -2  10   13.93    3.44
   1  -2  10   13.50    4.33
  -1  -2 -10   16.87    2.50
   1   2  10   12.97    3.49
  -1   2 -10   10.98    2.35
  -1   2 -10   12.39    3.39
   1   2  10   14.72    3.49
   2  -2  10   18.08    4.11
   2  -2  10   23.33    3.68
  -2  -2 -10   17.92    4.23
   2   2  10   12.46    3.41
   2   2  10   18.74    4.16
  -2   2 -10   17.85    3.84
  -2   2 -10   11.65    2.22
  -3  -2 -10   -1.61    3.41
   3  -2  10    2.88    4.42
  -3  -2 -10   -4.82    4.75
   3  -2  10    2.08    3.79
  -3   2 -10   -2.67    3.14
  -3   2 -10    4.97    3.93
   3   2  10    1.75    3.22
   3   2  10    5.08    4.46
  -4  -2 -10    7.31    3.73
   4  -2  10    5.45    5.27
   4  -2  10    8.38    4.22
  -4  -2 -10   -2.55    5.41
  -4   2 -10    3.32    5.98
   4   2  10    4.95    3.22
  -4   2 -10    5.74    3.34
   4   2  10    9.52    5.48
  -5  -3  10   -7.03    4.69
  -5  -3  10    1.84    7.08
  -5   3  10    4.65    5.60
  -4  -3  10   -0.81    4.03
   4  -3 -10  -11.06    4.14
  -4  -3  10    2.18    6.50
   4   3 -10   -4.53    3.23
  -4   3  10   -1.50    4.44
   3  -3 -10   16.06    4.03
  -3  -3  10   14.58    3.86
  -3  -3  10   20.17    6.40
  -3   3  10   18.88    4.91
  -3   3  10   13.19    4.36
   3   3 -10   20.01    3.48
   2  -3 -10   -1.77    2.88
  -2  -3  10   -2.39    5.20
  -2  -3  10    2.00    3.42
   2  -3 -10    2.19    3.99
  -2   3  10    2.23    4.00
   2   3 -10   -0.52    2.62
  -2   3  10   -0.25    4.59
   1  -3 -10    0.35    3.63
   1  -3 -10    7.03    2.84
  -1  -3  10    3.97    4.77
  -1  -3  10    3.93    3.44
  -1   3  10    1.66    4.61
  -1   3  10    3.21    3.92
   1   3 -10    0.82    2.47
   0  -3 -10    7.68    3.37
   0  -3  10    6.84    3.14
   0  -3 -10    8.69    2.75
   0  -3  10    7.24    4.60
   0   3  10    5.15    4.49
   0   3  10    9.71    3.59
   0   3 -10    6.07    2.55
   1  -3  10   29.09    3.59
  -1  -3 -10   21.26    2.74
   1  -3  10   24.65    3.66
   1  -3  10   23.42    4.63
  -1  -3 -10   25.90    3.86
   1   3  10   24.21    3.71
  -1   3 -10   23.41    3.96
   1   3  10   21.58    3.84
  -1   3 -10   27.02    2.83
  -2  -3 -10    2.88    3.91
   2  -3  10    7.88    3.62
   2  -3  10    0.31    4.12
  -2   3 -10    0.84    3.01
  -2   3 -10   -1.23    2.15
   2   3  10    0.89    4.10
  -2   3 -10    2.13    3.43
   2   3  10    0.06    3.27
   3  -3  10   19.66    5.05
   3  -3  10   20.25    3.94
  -3  -3 -10   14.95    5.39
  -3  -3 -10   18.74    3.82
   3   3  10   20.00    4.80
   3   3  10   14.75    3.46
  -3   3 -10   18.33    3.49
  -3   3 -10   23.09    4.23
   4  -3  10    3.95    5.43
  -4  -3 -10    2.55    3.64
   4  -3  10    3.83    4.20
  -4  -3 -10   -4.65    5.82
   4   3  10   -0.24    3.12
   4   3  10   10.26    5.29
  -4   3 -10   -2.95    3.26
   4  -4 -10    1.63    4.57
  -4  -4  10   18.63    6.87
  -4  -4  10   -0.75    4.03
   4   4 -10    4.10    3.50
  -4   4  10    0.35    4.69
   3  -4 -10   -0.31    3.91
   3  -4 -10    6.13    4.40
  -3  -4  10   -2.88    3.58
  -3  -4  10    8.93    6.29
  -3   4  10   -2.68    4.50
   3   4 -10   -2.56    2.97
  -3   4  10   -3.21    4.28
  -2  -4  10   31.30    3.83
   2  -4 -10   28.55    3.90
   2  -4 -10   42.88    4.67
  -2  -4  10   34.81    6.08
   2   4 -10   26.92    3.22
  -2   4  10   34.62    4.59
  -2   4  10   34.39    4.98
  -1  -4  10   91.91    8.05
   1  -4 -10   80.83    6.32
   1  -4 -10   74.69    5.36
  -1  -4  10   75.93    4.97
   1   4 -10   72.66    4.78
  -1   4  10   79.03    5.86
  -1   4  10   91.57    7.64
   0  -4 -10    4.69    2.99
   0  -4  10    2.70    3.18
   0  -4 -10    8.84    3.70
   0  -4  10    9.60    4.63
   0   4  10   10.69    3.69
   0   4 -10    5.58    2.49
  -1  -4 -10   23.44    4.12
  -1  -4 -10   19.18    3.06
   1  -4  10   21.68    4.61
   1  -4  10   26.62    3.57
   1  -4  10   23.69    3.77
   1  -4  10   21.88    4.44
  -1   4 -10   24.73    2.79
  -1   4 -10   29.70    4.02
  -1   4 -10   29.87    3.42
   1   4  10   28.45    3.80
   1   4  10   22.97    4.09
  -2  -4 -10    3.78    4.25
   2  -4  10    4.76    3.46
   2  -4  10    7.66    4.29
   2  -4  10   -1.45    4.38
   2  -4  10    2.94    4.10
  -2   4 -10    5.60    3.11
   2   4  10    1.09    3.19
  -2   4 -10    8.33    3.65
   2   4  10    3.09    4.31
  -2   4 -10    8.98    2.37
  -3  -4 -10   -1.44    3.51
  -3  -4 -10   -2.36    5.31
   3  -4  10   -1.86    3.56
   3  -4  10    2.74    4.87
  -3   4 -10    3.00    3.22
   3   4  10    4.37    4.75
  -3   4 -10    1.41    3.77
   3   4  10   -0.99    3.15
   4  -4  10    8.61    5.69
  -4  -4 -10  -12.85    6.05
  -4  -4 -10   -4.31    3.45
  -4   4 -10    0.45    3.23
   4   4  10    4.25    3.14
   4   4  10    7.26    5.44
   4  -5 -10   -8.24    4.32
  -4  -5  10    4.04    7.09
   4   5 -10    1.24    3.44
  -4   5  10    4.53    4.78
   3  -5 -10    4.94    4.18
  -3  -5  10   14.08    3.78
  -3  -5  10   14.93    6.60
  -3   5  10   10.93    4.71
   3   5 -10   15.25    3.46
  -2  -5  10    6.38    3.52
   2  -5 -10    5.38    4.30
  -2  -5  10    5.41    5.90
   2  -5 -10    5.64    3.60
  -2   5  10   -0.66    4.55
  -2   5  10    3.83    4.22
   2   5 -10    3.97    2.86
   1  -5 -10   16.74    3.61
  -1  -5  10   21.99    3.53
   1  -5 -10   22.87    4.08
  -1  -5  10   17.11    5.28
  -1   5  10   21.13    4.32
   1   5 -10   17.14    3.01
   0  -5 -10   29.99    3.68
   0  -5  10   27.00    4.53
   0  -5  10   25.60    3.39
   0  -5  10   28.48    5.12
   0  -5 -10   30.26    4.21
   0   5 -10   25.31    2.98
   0   5  10   23.11    4.02
   0   5  10   33.70    4.27
   1  -5  10    4.87    4.40
   1  -5  10    3.82    4.37
   1  -5  10    7.62    3.20
  -1  -5 -10    4.28    3.90
  -1  -5 -10    2.81    2.93
   1  -5  10   -3.58    3.58
  -1   5 -10   -0.76    3.07
   1   5  10   10.82    4.21
   1   5  10    6.05    3.40
  -1   5 -10    2.89    3.68
  -1   5 -10    1.33    2.50
   2  -5  10   18.72    3.74
   2  -5  10    8.01    4.61
   2  -5  10    8.48    4.29
   2  -5  10   19.77    4.65
  -2  -5 -10   16.31    4.83
   2   5  10   12.31    4.59
  -2   5 -10   16.28    3.93
  -2   5 -10   18.05    2.78
  -2   5 -10   16.16    3.99
   2   5  10   16.38    3.41
  -2   5 -10   15.00    3.10
  -3  -5 -10    1.77    3.58
   3  -5  10    1.54    3.71
  -3  -5 -10    0.82    5.78
   3  -5  10    3.20    4.89
   3   5  10    1.88    4.80
  -3   5 -10    2.01    3.77
  -3   5 -10    2.14    3.15
   3   5  10    1.28    3.12
  -4  -5 -10   -7.01    6.70
  -4  -5 -10   10.17    3.70
   4  -5  10    7.37    5.59
   4   5  10    0.17    3.05
  -4   5 -10    1.87    3.23
   4   5  10   11.89    5.53
   4  -6 -10    2.48    4.70
  -4  -6  10   17.66    7.84
   4   6 -10   11.80    3.77
  -4   6  10    4.18    4.63
  -3  -6  10    7.43    6.84
   3  -6 -10   -2.63    4.03
  -3   6  10   -2.59    4.54
   3   6 -10    2.12    3.11
   2  -6 -10   -1.85    3.98
  -2  -6  10    3.70    5.90
   2  -6 -10    3.42    3.67
   2   6 -10    3.61    3.02
  -2   6  10    5.24    4.23
  -1  -6  10  140.71    9.24
   1  -6 -10  124.13    7.12
   1  -6 -10  115.45    6.46
   1   6 -10  117.18    5.78
  -1   6  10  130.42    6.64
   0  -6 -10    9.97    4.16
   0  -6 -10    5.72    3.29
   0  -6  10    8.91    4.38
   0  -6  10   12.08    5.07
   0   6  10   15.03    4.55
   0   6 -10    8.93    2.79
   0   6  10   13.09    3.78
   1  -6  10   40.17    5.15
   1  -6  10   37.52    5.04
   1  -6  10   43.35    4.22
   1  -6  10   43.62    4.53
  -1  -6 -10   38.71    3.56
  -1  -6 -10   44.80    4.82
  -1   6 -10   35.64    4.60
  -1   6 -10   33.38    3.27
   1   6  10   37.52    3.93
  -1   6 -10   34.61    3.97
   1   6  10   37.53    4.98
   2  -6  10    3.91    3.50
   2  -6  10   -0.11    4.21
  -2  -6 -10    0.06    4.98
   2  -6  10    2.34    4.65
   2  -6  10    3.55    4.53
  -2   6 -10    4.32    2.86
  -2   6 -10    6.53    3.88
  -2   6 -10    5.72    3.52
  -2   6 -10    3.68    2.74
   2   6  10    7.99    4.64
   2   6  10   -0.28    3.15
   3  -6  10   11.81    3.93
  -3  -6 -10   12.41    3.82
   3  -6  10   10.47    5.24
  -3  -6 -10    5.15    6.24
  -3   6 -10    3.90    3.72
   3   6  10    6.65    3.23
  -3   6 -10   10.91    3.14
   3   6  10   13.80    5.23
  -4  -6 -10   -1.34    7.24
   4  -6  10   10.58    5.87
  -4  -6 -10   13.31    3.84
  -4   6 -10    7.29    4.31
   4   6  10   14.97    5.62
   4   6  10    6.32    3.10
  -4   6 -10    9.25    3.45
   4  -7 -10   -3.95    4.21
  -4  -7  10    2.15    8.07
   4   7 -10   -0.68    3.50
  -4   7  10    0.20    4.66
  -3  -7  10   11.20    7.14
   3  -7 -10    5.99    4.27
   3   7 -10    5.79    3.32
  -3   7  10    7.75    4.58
  -2  -7  10   22.15    6.48
   2  -7 -10   20.07    4.22
   2  -7 -10   21.54    4.22
   2   7 -10   19.10    3.46
  -2   7  10   20.98    4.54
   1  -7 -10    2.69    4.09
  -1  -7  10    4.97    5.52
   1  -7 -10    6.13    3.58
  -1  -7  10    6.76    4.34
  -1   7  10   -3.31    4.35
  -1   7  10    3.55    3.98
   1   7 -10    7.26    2.83
   0  -7 -10   17.45    4.25
   0  -7  10    8.19    4.49
   0  -7 -10   17.93    3.58
   0  -7  10   16.45    5.17
   0   7 -10   16.60    3.04
   0   7  10   21.07    3.93
   0   7  10   22.26    4.89
   1  -7  10   38.04    4.70
   1  -7  10   41.32    3.67
  -1  -7 -10   43.89    5.35
   1  -7  10   36.06    5.06
   1  -7  10   36.03    5.30
  -1  -7 -10   45.44    4.23
  -1   7 -10   34.47    3.02
  -1   7 -10   35.46    4.00
   1   7  10   36.94    3.89
  -1   7 -10   38.50    3.62
   1   7  10   32.03    5.17
   2  -7  10    1.44    4.88
   2  -7  10    0.97    3.35
   2  -7  10   -3.22    4.59
   2  -7  10   -1.96    4.12
  -2  -7 -10   -3.68    5.41
  -2   7 -10    0.70    3.56
  -2   7 -10    1.41    2.61
  -2   7 -10    0.34    2.83
   2   7  10   11.53    4.85
  -2   7 -10    0.80    3.86
   2   7  10    0.82    3.13
  -3  -7 -10   37.39    4.27
  -3  -7 -10   38.74    7.32
   3  -7  10   28.13    5.73
  -3   7 -10   21.92    4.33
  -3   7 -10   27.81    3.27
   3   7  10   29.64    5.53
   3   7  10   22.71    3.51
  -4  -7 -10    1.59    7.70
   4  -7  10   11.29    6.00
  -4  -7 -10   13.64    3.80
   4   7  10    1.26    3.00
   4   7  10   14.71    5.74
  -4   7 -10    8.48    3.35
  -4  -8  10   15.79    8.58
   4  -8 -10    6.38    4.18
   4   8 -10    1.52    3.61
  -4   8  10   -0.39    4.69
   3  -8 -10   -1.90    3.86
  -3  -8  10   -1.57    7.20
  -3   8  10   -2.65    4.53
   3   8 -10    3.05    3.39
  -2  -8  10    8.37    6.36
   2  -8 -10    7.18    3.81
   2   8 -10    6.52    3.28
  -2   8  10   13.01    4.36
  -1  -8  10    2.34    4.40
  -1  -8  10   -2.39    5.75
   1  -8 -10   -2.58    3.97
   1  -8 -10    1.15    3.47
   1   8 -10    0.81    2.71
  -1   8  10  -10.44    4.71
  -1   8  10   -1.28    3.87
   0  -8  10   15.23    5.31
   0  -8 -10   12.01    3.25
   0  -8  10    7.16    4.59
   0  -8 -10   11.11    4.54
   0   8  10   11.52    5.14
   0   8  10   14.25    3.78
   0   8 -10   10.92    2.93
  -1  -8 -10   21.35    3.04
   1  -8  10   11.05    4.63
   1  -8  10   16.26    5.12
  -1  -8 -10   14.35    5.12
   1  -8  10   21.02    3.71
   1   8  10   14.89    3.47
   1   8  10   16.07    5.13
  -1   8 -10   18.53    3.78
  -1   8 -10   12.62    3.20
   2  -8  10   10.22    4.95
   2  -8  10    9.16    4.33
   2  -8  10   13.83    3.54
   2  -8  10   18.14    5.24
  -2  -8 -10   15.80    6.03
   2   8  10   11.30    3.28
  -2   8 -10   12.88    4.19
   2   8  10   20.69    5.24
  -2   8 -10   18.35    3.34
  -2   8 -10   19.39    4.41
  -2   8 -10   17.12    2.78
  -3  -8 -10   14.17    3.79
  -3  -8 -10    0.49    6.80
   3  -8  10    2.21    5.51
   3   8  10    6.14    3.22
   3   8  10   10.28    5.21
  -3   8 -10    4.79    4.09
  -3   8 -10    4.78    2.72
   4  -9 -10    9.78    4.17
  -4  -9  10    5.35    8.82
  -4   9  10   -2.49    4.75
   4   9 -10   -0.57    3.59
   3  -9 -10    3.60    3.72
  -3  -9  10    9.29    7.48
   3   9 -10   -2.19    3.43
  -3   9  10    1.13    4.60
   2  -9 -10    1.83    3.47
  -2  -9  10    1.78    6.41
  -2  -9  10    2.49    4.60
  -2   9  10    6.77    4.23
   2   9 -10    3.65    3.22
  -1  -9  10    5.14    4.59
   1  -9 -10    5.70    4.25
  -1  -9  10   14.03    6.23
   1  -9 -10    6.33    3.37
  -1   9  10    5.80    3.85
  -1   9  10   -8.60    5.11
   1   9 -10    6.12    3.00
   0  -9  10    4.76    5.25
   0  -9 -10    3.69    4.68
   0  -9 -10    6.50    3.12
   0  -9  10    1.93    4.40
   0   9  10    7.73    3.68
   0   9  10    3.65    5.40
   0   9 -10    2.06    3.04
   1  -9  10    6.13    5.03
  -1  -9 -10   17.99    3.05
   1  -9  10   -0.83    4.56
  -1  -9 -10    7.39    5.51
  -1   9 -10    5.88    3.90
  -1   9 -10    6.91    3.31
   1   9  10    8.18    5.41
   1   9  10    5.92    3.40
   2  -9  10    2.43    5.24
   2  -9  10   -1.64    4.92
  -2  -9 -10   -5.56    6.14
   2   9  10    2.44    3.17
  -2   9 -10    0.57    3.98
  -2   9 -10    4.52    3.20
   2   9  10   13.39    5.24
  -3  -9 -10   -0.72    3.54
   3  -9  10   -1.43    5.71
  -3  -9 -10  -16.58    7.03
   3   9  10   13.22    5.45
  -3   9 -10    2.01    4.29
   3   9  10    2.22    3.14
  -3   9 -10   -0.46    3.38
  -3 -10  10   16.48    7.88
  -3  10  10    8.59    4.81
   3  10 -10    2.55    3.62
   2 -10 -10   18.08    3.82
  -2 -10  10    7.09    4.84
  -2 -10  10   11.72    6.72
   2  10 -10   13.94    3.55
  -2  10  10   12.50    4.34
  -1 -10  10   -4.75    4.43
   1 -10 -10    5.68    3.37
  -1 -10  10    6.03    6.30
   1 -10 -10   -2.21    4.35
  -1  10  10    2.33    3.87
   1  10 -10    2.29    2.89
   0 -10  10    0.05    5.50
   0 -10 -10   -8.58    4.83
   0 -10  10    2.38    4.55
   0 -10 -10    6.05    3.06
   0  10  10    3.47    3.57
   0  10  10   -0.67    5.54
   0  10 -10   -0.73    2.97
   1 -10  10    7.35    5.04
  -1 -10 -10   -6.34    5.42
   1 -10  10   -2.79    4.64
   1  10  10    1.18    5.49
  -1  10 -10   -1.69    3.91
  -1  10 -10   -4.13    3.27
   1  10  10   -1.67    3.27
  -2 -10 -10   -5.24    6.49
   2 -10  10   10.32    5.24
   2  10  10    5.03    5.33
  -2  10 -10    3.30    3.37
   2  10  10    3.49    3.22
  -2  10 -10    7.67    4.24
  -3 -10 -10    8.65    3.83
   3 -10  10    2.62    6.04
  -3 -10 -10   -3.27    7.36
   3  10  10   12.97    5.64
   3  10  10    6.94    3.20
  -3  10 -10    6.96    4.60
  -3 -11  10    1.62    7.92
   3 -11 -10   15.23    3.92
   3  11 -10    1.88    3.69
  -3  11  10    5.06    4.86
   2 -11 -10   13.98    3.64
  -2 -11  10   -0.18    4.84
  -2 -11  10   11.02    6.91
  -2  11  10    6.69    4.26
   2  11 -10    7.95    3.50
  -1 -11  10   -2.01    4.56
  -1 -11  10    8.65    6.35
   1 -11 -10    8.13    3.26
  -1  11  10    4.61    4.04
   1  11 -10    0.65    2.97
   0 -11  10   15.54    4.99
   0 -11 -10   -0.72    5.16
   0 -11 -10   23.68    3.45
   0 -11  10   16.50    5.87
   0  11  10   11.41    5.84
   0  11  10   15.68    3.83
   0  11 -10   13.69    3.45
   1 -11  10   -1.90    5.14
  -1 -11 -10   -4.34    5.83
   1 -11  10   -1.69    4.81
   1  11  10    5.48    3.50
   1  11  10    7.50    5.71
  -1  11 -10    0.56    4.09
  -1  11 -10    1.49    3.46
   2 -11  10   -0.18    5.15
  -2 -11 -10  -13.19    6.47
   2  11  10    7.50    5.61
   2  11  10    0.52    3.21
  -2  11 -10    2.12    3.54
  -2  11 -10    0.02    4.54
   2 -12 -10    9.07    3.50
  -2 -12  10   -1.04    6.97
  -2 -12  10    0.36    5.05
   2  12 -10   -0.15    3.29
  -2  12  10    0.09    4.24
   1 -12 -10   22.42    3.72
  -1 -12  10   12.16    6.71
  -1 -12  10    6.87    4.88
  -1  12  10   18.32    4.25
  -1  12  10  -10.92    6.17
   1  12 -10   13.91    3.45
   0 -12  10    2.83    5.91
   0 -12  10   -1.51    4.79
   0 -12 -10    8.83    3.24
   0  12  10    1.30    3.58
   0  12 -10    1.31    3.32
   0  12  10   -6.14    5.86
   1 -12  10    3.65    5.15
  -1 -12 -10  -11.81    5.98
   1  12  10    6.38    3.54
  -1  12 -10    1.14    3.73
  -1  12 -10    2.03    5.60
   1  12  10    8.38    6.03
   2 -12  10    7.57    5.56
  -2 -12 -10    4.64    6.74
   2  12  10   16.88    6.22
  -2  12 -10   16.48    4.34
  -2  12 -10    8.74    5.01
  -2 -13  10   12.79    7.54
   2 -13 -10   10.10    3.73
  -2 -13  10   -2.34    5.33
  -2  13  10   13.71    4.68
   2  13 -10    1.47    3.43
  -1 -13  10    3.62    6.72
   1 -13 -10   11.73    3.60
  -1 -13  10    2.47    4.81
  -1  13  10   10.17    4.12
   1  13 -10    2.09    3.29
   0 -13  10   -1.49    4.93
   0 -13  10   -8.11    6.01
   0 -13 -10  -12.77    5.56
   0  13  10   -5.73    6.20
   0  13 -10   -1.76    3.43
  -1 -13 -10  -11.51    5.76
   1 -13  10   -3.57    5.27
  -1  13 -10    0.64    3.97
   1  13  10    7.03    6.32
   0 -14  10    5.32    5.30
   0  14 -10    5.15    3.65
  -4   0  11   10.92    5.81
   4   0 -11    5.19    3.97
  -4   0  11    4.13    4.50
  -3   0  11   -0.41    5.49
  -3   0  11    0.14    4.01
   3   0 -11    0.20    3.46
   2   0 -11    0.69    2.87
  -2   0  11   -1.38    3.78
  -2   0  11   -3.17    5.20
  -1   0  11   18.19    5.21
  -1   0  11   22.27    4.05
   1   0 -11   16.46    4.20
   1   0 -11   16.64    3.08
   0   0 -11   50.66    5.71
   0   0  11   43.26    4.31
   0   0  11   42.95    5.31
   0   0 -11   49.80    4.26
   1   0  11   94.08    7.77
   1   0  11   72.19    5.28
  -1   0 -11   80.28    5.99
   1   0  11   76.66    5.29
  -1   0 -11   77.45    4.17
   2   0  11   11.51    4.18
   2   0  11   11.16    3.74
  -2   0 -11   15.27    4.10
  -3   0 -11   -4.71    4.35
   3   0  11    9.90    4.62
  -3   0 -11    5.10    3.44
   3   0  11    3.30    3.81
   4   0  11    0.99    3.85
   4   0  11   11.74    5.36
  -4   0 -11    1.34    5.36
  -4   0 -11    8.67    3.81
  -4  -1  11    0.94    6.13
  -4  -1  11    3.39    4.38
   4  -1 -11   -5.69    3.85
  -4   1  11    2.21    4.40
   4   1 -11   -2.90    3.69
  -3  -1  11   35.32    6.15
  -3  -1  11   15.55    4.18
   3  -1 -11   18.95    3.83
  -3   1  11   21.93    4.40
   3   1 -11   20.39    3.61
  -3   1  11   19.54    5.62
  -2  -1  11    4.19    3.74
   2  -1 -11    5.01    3.09
  -2  -1  11    8.13    5.56
  -2   1  11   -0.05    3.99
  -2   1  11    2.32    5.26
   2   1 -11    1.67    2.81
   1  -1 -11   30.31    3.36
  -1  -1  11   31.44    4.11
   1  -1 -11   33.14    4.30
  -1  -1  11   31.78    5.61
  -1   1  11   29.72    4.23
   1   1 -11   22.78    3.14
  -1   1  11   33.53    5.43
   0  -1 -11   16.98    3.73
   0  -1 -11   15.19    2.84
   0  -1  11   13.75    3.78
   0  -1  11   17.03    4.86
   0   1  11   19.58    5.11
   0   1 -11   23.29    3.85
   0   1 -11   19.52    2.99
   0   1  11   18.00    3.94
   1  -1  11   -2.40    3.28
   1  -1  11    4.11    3.49
  -1  -1 -11   -0.88    3.23
  -1  -1 -11    0.51    2.37
   1  -1  11    7.18    4.74
   1   1  11    3.39    3.24
  -1   1 -11    0.20    2.34
   1   1  11    0.80    3.57
  -1   1 -11    0.59    3.50
   2  -1  11    3.14    4.09
  -2  -1 -11    0.09    4.08
   2  -1  11   -1.29    3.55
  -2   1 -11    2.43    3.83
   2   1  11    3.83    4.05
   2   1  11    6.23    3.58
  -3  -1 -11    6.52    3.70
   3  -1  11    5.94    3.96
  -3  -1 -11    9.07    4.93
   3  -1  11    7.32    4.72
  -3   1 -11    7.40    4.31
  -3   1 -11   10.40    3.55
   3   1  11    4.70    3.67
   3   1  11   11.87    4.84
  -4  -1 -11   -2.01    3.64
  -4  -1 -11  -12.62    5.36
   4  -1  11    6.61    5.33
   4  -1  11    0.09    4.05
  -4   1 -11   -6.39    5.01
   4   1  11   -0.67    5.15
   4   1  11   -0.33    3.56
  -4   1 -11    3.44    3.55
  -4  -2  11    0.24    4.24
  -4  -2  11    0.37    6.53
   4  -2 -11   -2.11    4.28
   4   2 -11    0.39    3.63
  -4   2  11   -7.74    4.52
  -3  -2  11    2.07    6.05
   3  -2 -11   -4.90    3.43
  -3  -2  11    1.71    3.85
  -3   2  11    5.14    4.30
   3   2 -11   -1.33    3.19
  -3   2  11   -1.02    5.14
   2  -2 -11    0.55    3.09
   2  -2 -11    0.93    4.38
  -2  -2  11   -0.41    5.67
  -2  -2  11    4.10    3.68
  -2   2  11   -2.94    5.03
  -2   2  11   -1.15    4.02
   2   2 -11   -1.39    2.76
  -1  -2  11    4.12    5.06
   1  -2 -11    0.57    4.05
   1  -2 -11    0.02    2.90
  -1  -2  11    4.72    3.85
  -1   2  11    3.27    3.94
  -1   2  11   -2.65    5.09
   1   2 -11   -0.49    2.69
   0  -2  11    6.41    3.52
   0  -2 -11    0.84    3.63
   0  -2  11    7.90    4.84
   0  -2 -11    3.04    2.79
   0   2  11    2.91    4.91
   0   2  11    0.14    3.75
   0   2 -11    3.56    2.57
   0   2 -11    6.11    3.61
  -1  -2 -11   18.80    4.02
   1  -2  11   15.70    3.71
   1  -2  11   21.31    5.03
   1  -2  11   21.54    3.73
  -1  -2 -11   19.31    2.81
  -1   2 -11   14.89    2.55
   1   2  11   17.76    3.75
   1   2  11   16.08    3.58
  -1   2 -11   17.44    3.83
   2  -2  11    7.66    3.74
   2  -2  11    8.27    4.20
  -2  -2 -11   11.55    4.44
  -2   2 -11   13.61    4.06
   2   2  11   12.21    4.21
   2   2  11   13.11    3.61
  -3  -2 -11   -2.28    5.27
   3  -2  11    3.14    4.72
  -3  -2 -11    5.22    3.76
   3  -2  11    5.13    4.02
   3   2  11   12.74    4.69
  -3   2 -11    3.66    3.56
  -3   2 -11    8.68    4.30
   3   2  11    3.45    3.55
  -4  -2 -11   -2.06    3.65
   4  -2  11    3.04    4.18
  -4  -2 -11   -9.56    5.61
   4  -2  11   11.95    5.84
   4   2  11    3.01    3.42
   4   2  11   13.17    5.71
  -4   2 -11    3.49    3.52
  -4  -3  11   -0.33    4.18
   4  -3 -11   -8.23    4.34
  -4  -3  11    8.86    7.07
  -4   3  11   -2.34    4.69
   4   3 -11    0.26    3.50
   3  -3 -11   21.61    5.12
   3  -3 -11    8.06    4.06
  -3  -3  11    8.66    3.91
  -3  -3  11   11.89    6.68
   3   3 -11   10.94    3.38
  -3   3  11    4.22    4.54
  -3   3  11   10.37    5.20
   2  -3 -11    5.09    3.32
   2  -3 -11    1.06    4.35
  -2  -3  11   -6.09    5.69
  -2  -3  11    7.86    3.70
   2   3 -11    1.67    2.91
  -2   3  11   -3.03    4.96
  -2   3  11    3.43    4.27
   1  -3 -11    7.09    4.00
  -1  -3  11    5.43    5.23
   1  -3 -11    3.39    3.04
  -1  -3  11    7.52    3.77
  -1   3  11    3.30    4.10
  -1   3  11   13.07    5.23
   1   3 -11    6.00    2.75
   0  -3 -11    2.67    2.85
   0  -3  11    7.08    4.93
   0  -3  11    2.68    3.43
   0  -3 -11    3.37    3.58
   0   3 -11    1.64    2.72
   0   3  11    6.48    3.84
   0   3 -11    6.27    4.03
   0   3  11   -2.13    4.89
  -1  -3 -11   10.34    3.97
   1  -3  11   11.23    4.80
  -1  -3 -11    8.27    2.76
   1  -3  11    8.64    3.63
   1  -3  11   12.17    3.61
  -1   3 -11   13.22    2.65
   1   3  11   12.83    3.73
  -1   3 -11   12.55    3.92
   1   3  11   12.57    3.73
   2  -3  11    4.52    4.50
   2  -3  11    4.45    3.72
  -2  -3 -11    2.28    4.33
   2   3  11    5.58    3.46
  -2   3 -11    7.92    3.38
  -2   3 -11    3.68    3.72
   2   3  11    5.14    4.20
  -2   3 -11   -0.39    3.23
  -3  -3 -11   13.53    3.88
   3  -3  11   10.76    5.01
  -3  -3 -11    9.98    5.63
   3  -3  11   10.97    4.00
  -3   3 -11    9.00    3.51
   3   3  11   13.75    4.79
   3   3  11    9.49    3.60
  -3   3 -11    9.99    4.24
  -4  -3 -11   -4.94    5.98
  -4  -3 -11    1.39    3.66
   4  -3  11    1.41    4.31
   4  -3  11    0.43    5.79
   4   3  11   -2.43    3.22
   4   3  11    3.72    5.40
  -4   3 -11    1.53    3.56
   4  -4 -11  -10.36    4.54
  -4  -4  11    7.36    7.49
  -4  -4  11   -0.13    4.20
   4   4 -11   -0.72    3.59
  -4   4  11   -7.36    4.83
   3  -4 -11    2.82    4.86
   3  -4 -11   -0.46    4.06
  -3  -4  11    0.20    6.84
  -3  -4  11   -1.15    3.75
   3   4 -11    1.63    3.34
  -3   4  11   -1.29    4.51
  -3   4  11   -6.10    4.96
   2  -4 -11   29.68    4.78
  -2  -4  11   34.64    6.57
   2  -4 -11   16.45    4.02
  -2  -4  11   16.49    3.92
  -2   4  11   28.02    5.29
   2   4 -11   18.50    3.28
  -2   4  11   20.68    4.60
   1  -4 -11    4.03    4.13
  -1  -4  11    4.42    3.71
   1  -4 -11    1.97    3.37
  -1  -4  11    0.48    5.39
   1   4 -11    0.47    2.79
  -1   4  11    5.35    4.23
  -1   4  11   -2.25    5.07
   0  -4  11   12.79    3.56
   0  -4 -11    5.41    3.93
   0  -4 -11    3.27    3.21
   0  -4  11    6.38    5.29
   0   4  11    0.53    3.77
   0   4 -11    4.29    2.85
  -1  -4 -11    6.62    4.17
   1  -4  11    4.08    4.63
   1  -4  11    8.16    3.64
   1  -4  11    0.27    3.56
  -1  -4 -11   -3.64    2.95
   1   4  11    0.69    3.58
  -1   4 -11    1.93    3.92
  -1   4 -11    2.61    3.10
  -1   4 -11    3.84    2.64
   1   4  11    4.07    3.88
   2  -4  11   10.93    4.68
  -2  -4 -11   17.81    4.91
   2  -4  11   18.22    4.63
   2  -4  11   26.00    4.01
  -2   4 -11   15.70    3.47
  -2   4 -11   19.88    4.15
   2   4  11   19.36    4.61
  -2   4 -11   12.50    2.72
   2   4  11   16.55    3.63
   3  -4  11    0.74    3.82
  -3  -4 -11   -0.52    5.76
   3  -4  11    4.47    5.01
  -3  -4 -11   10.27    3.91
   3   4  11    7.21    3.46
  -3   4 -11    8.85    4.16
   3   4  11   11.67    5.00
  -3   4 -11    9.56    3.50
   4  -4  11   -4.51    5.54
  -4  -4 -11    3.69    3.80
  -4  -4 -11  -16.24    6.41
  -4   4 -11   -2.24    3.47
   4   4  11    6.77    5.44
   4   4  11   -0.36    3.18
   4  -5 -11   -5.51    4.69
  -4  -5  11   -3.51    7.53
  -4   5  11    1.75    5.01
   4   5 -11    0.56    3.63
   3  -5 -11   -3.01    4.31
  -3  -5  11   10.15    7.27
  -3  -5  11    6.87    4.01
  -3   5  11    2.54    4.70
   3   5 -11    4.39    3.41
  -2  -5  11   13.51    6.50
  -2  -5  11    9.61    3.76
   2  -5 -11   24.75    4.86
   2  -5 -11   10.29    4.07
  -2   5  11    9.16    5.04
  -2   5  11   11.09    4.55
   2   5 -11   13.13    3.22
   1  -5 -11   -1.12    3.56
   1  -5 -11   -0.01    4.07
  -1  -5  11    1.18    3.51
  -1  -5  11    6.46    5.62
   1   5 -11    3.08    2.99
  -1   5  11    1.57    4.13
   0  -5  11   85.08    8.40
   0  -5 -11   79.86    6.98
   0  -5  11   78.63    4.99
   0  -5 -11   73.89    5.68
   0   5  11   80.52    5.77
   0   5  11   68.96    5.87
   0   5 -11   81.14    5.05
  -1  -5 -11   -1.73    3.12
  -1  -5 -11   -0.68    4.33
   1  -5  11    2.79    4.75
   1  -5  11    2.30    4.66
   1  -5  11    5.29    3.45
   1  -5  11    3.42    3.90
  -1   5 -11    8.11    3.39
  -1   5 -11    3.90    2.63
   1   5  11    4.19    3.64
  -1   5 -11    6.97    4.08
   1   5  11   11.17    4.18
  -2  -5 -11   34.37    5.60
   2  -5  11   34.62    5.02
   2  -5  11   18.52    5.26
   2  -5  11   21.64    4.83
   2  -5  11   29.25    4.01
   2   5  11   21.61    3.70
  -2   5 -11   26.79    3.52
  -2   5 -11   22.92    2.94
   2   5  11   28.79    5.02
  -2   5 -11   26.33    3.86
  -2   5 -11   39.70    4.52
  -3  -5 -11    9.14    3.97
   3  -5  11    2.88    3.87
   3  -5  11    6.04    5.06
  -3  -5 -11    9.87    6.43
   3   5  11    6.80    3.43
  -3   5 -11   14.59    3.63
  -3   5 -11   10.01    4.26
   3   5  11   12.42    5.14
  -4  -5 -11    6.87    3.83
  -4  -5 -11  -18.01    7.02
   4  -5  11    1.50    5.58
   4   5  11    8.70    5.59
   4   5  11    1.10    3.29
  -4   5 -11    4.13    3.37
  -4  -6  11   17.98    8.37
   4  -6 -11    9.26    5.05
  -4   6  11    3.30    5.07
   4   6 -11   12.90    3.96
   3  -6 -11    7.45    4.52
  -3  -6  11   16.08    7.64
   3   6 -11    9.32    3.48
  -3   6  11   11.47    4.81
   2  -6 -11   36.45    4.88
  -2  -6  11   23.83    6.95
   2  -6 -11   18.72    4.43
  -2   6  11   29.93    4.75
   2   6 -11   22.11    3.57
   1  -6 -11    4.31    3.87
   1  -6 -11    9.34    4.45
  -1  -6  11   10.07    5.81
  -1   6  11   12.67    4.26
   1   6 -11   10.04    3.27
   0  -6 -11   -6.72    3.36
   0  -6  11    1.11    4.52
   0  -6 -11   -0.35    4.35
   0  -6  11    6.88    5.35
   0  -6  11    0.58    3.21
   0   6  11    2.23    3.86
   0   6 -11   -0.28    2.72
   0   6  11   14.16    4.39
   1  -6  11   33.17    5.43
   1  -6  11   28.92    5.24
  -1  -6 -11   32.45    3.60
   1  -6  11   30.22    3.78
   1  -6  11   38.99    4.96
  -1  -6 -11   36.53    5.14
  -1   6 -11   32.40    4.32
  -1   6 -11   41.30    4.84
   1   6  11   24.45    3.92
   1   6  11   31.14    4.93
  -1   6 -11   41.20    4.35
   2  -6  11   21.64    4.94
  -2  -6 -11   29.12    5.89
   2  -6  11   18.24    5.36
   2  -6  11   27.86    4.06
   2  -6  11   26.09    5.19
  -2   6 -11   19.73    4.04
  -2   6 -11   27.48    4.57
   2   6  11   19.76    3.60
  -2   6 -11   26.72    3.39
  -2   6 -11   20.77    3.15
   2   6  11   25.20    4.94
  -3  -6 -11   -2.36    3.79
  -3  -6 -11  -14.17    6.18
   3  -6  11    1.94    3.89
   3  -6  11   -5.36    5.07
  -3   6 -11   -1.81    3.07
  -3   6 -11   -2.80    3.59
   3   6  11    1.55    3.26
   3   6  11    0.53    4.96
  -4  -7  11    7.54    8.44
   4  -7 -11   -2.71    4.63
   4   7 -11   -1.38    3.82
  -4   7  11    9.26    5.53
   3  -7 -11   -0.29    4.52
  -3  -7  11    3.99    7.54
   3   7 -11    4.39    3.46
  -3   7  11   -1.85    4.65
   2  -7 -11    2.48    4.07
   2  -7 -11    1.43    4.37
  -2  -7  11    9.82    7.01
  -2   7  11    6.09    4.44
   2   7 -11    6.00    3.41
   1  -7 -11   -1.09    3.72
   1  -7 -11    0.38    4.39
  -1  -7  11    1.18    6.00
  -1   7  11   -1.59    4.01
   1   7 -11   -0.49    2.81
   0  -7 -11   36.08    4.97
   0  -7  11   26.24    5.21
   0  -7 -11   33.14    4.03
   0  -7  11   36.56    5.80
   0   7  11   28.36    4.24
   0   7 -11   26.11    3.46
   0   7  11   37.92    5.21
   1  -7  11    9.54    3.56
   1  -7  11   27.38    7.39
   1  -7  11   12.57    5.29
   1  -7  11    9.14    5.04
  -1  -7 -11   14.27    3.22
  -1  -7 -11   14.01    5.18
  -1   7 -11   13.03    4.73
  -1   7 -11   15.76    4.87
  -1   7 -11   13.25    2.86
   1   7  11   26.24    5.07
  -1   7 -11   16.51    3.19
   1   7  11   11.04    3.69
   2  -7  11    6.08    5.12
  -2  -7 -11    8.72    5.84
   2  -7  11    2.82    5.25
   2  -7  11    9.75    4.85
   2  -7  11    5.76    3.66
   2   7  11    9.09    3.43
  -2   7 -11    9.03    3.92
  -2   7 -11    5.79    2.92
  -2   7 -11    7.38    4.22
   2   7  11   10.55    4.82
  -2   7 -11    7.70    2.85
   3  -7  11    8.37    5.58
   3  -7  11   12.90    4.16
  -3  -7 -11    8.22    6.83
  -3  -7 -11   15.05    4.01
  -3   7 -11   15.29    4.18
   3   7  11   13.12    5.37
  -3   7 -11   12.08    3.18
   3   7  11    8.63    3.38
  -3  -8  11    8.67    7.78
   3  -8 -11    1.92    4.40
   3   8 -11    4.81    3.60
  -3   8  11    8.27    4.82
   2  -8 -11    0.52    4.10
  -2  -8  11   -0.85    6.93
  -2   8  11    0.29    4.26
   2   8 -11    2.61    3.40
  -1  -8  11    3.72    4.75
   1  -8 -11   -2.31    4.36
   1  -8 -11   -3.13    3.70
  -1  -8  11    6.21    6.24
   1   8 -11   -0.25    2.89
  -1   8  11    4.23    4.17
   0  -8 -11   -1.39    4.58
   0  -8  11   -2.73    4.67
   0  -8  11   -1.54    5.54
   0  -8 -11   -0.24    3.32
   0   8  11    4.09    4.96
   0   8  11    1.87    3.74
   0   8 -11    2.05    2.95
  -1  -8 -11   10.75    5.43
   1  -8  11   14.05    5.46
   1  -8  11    7.23    5.09
  -1   8 -11    9.24    3.08
   1   8  11   16.66    5.20
   1   8  11    7.86    3.64
   2  -8  11   -2.22    5.10
   2  -8  11    3.04    5.28
   2  -8  11   -4.78    4.59
   2  -8  11   -0.19    3.61
  -2  -8 -11   -9.28    5.99
  -2   8 -11    2.92    4.25
   2   8  11    3.28    5.13
  -2   8 -11   -0.44    4.03
  -2   8 -11    1.54    2.80
  -2   8 -11    1.32    3.14
   2   8  11    2.73    3.32
   3  -8  11   -4.20    5.71
  -3  -8 -11  -10.40    6.87
  -3  -8 -11   -4.00    3.74
   3   8  11    4.50    5.30
   3   8  11    1.52    3.28
  -3   8 -11    0.70    4.13
  -3   8 -11    2.78    2.85
   3  -9 -11   10.66    4.29
  -3  -9  11   14.09    7.91
   3   9 -11    4.50    3.69
  -3   9  11    2.11    4.75
  -2  -9  11    7.04    7.05
   2  -9 -11    3.39    3.83
   2   9 -11    7.62    3.61
  -2   9  11    5.82    4.42
   1  -9 -11    6.79    4.55
  -1  -9  11   -3.99    4.66
  -1  -9  11   13.84    6.45
   1  -9 -11    1.67    3.50
  -1   9  11    8.59    4.18
   1   9 -11    5.55    3.12
   0  -9 -11   11.48    5.19
   0  -9 -11   15.92    3.45
   0  -9  11   11.78    5.83
   0  -9  11    8.08    5.17
   0   9  11   17.82    4.02
   0   9  11   11.85    5.38
   0   9 -11    9.37    3.26
  -1  -9 -11   -0.47    5.46
   1  -9  11    2.19    5.44
   1  -9  11   -0.43    4.95
  -1   9 -11    5.45    3.34
   1   9  11    3.20    3.52
   1   9  11   10.73    5.34
   2  -9  11    4.55    5.31
  -2  -9 -11   -9.32    6.31
   2  -9  11    0.20    5.45
   2   9  11    8.64    5.34
   2   9  11   -0.34    3.31
  -2   9 -11    4.86    4.19
  -2   9 -11    5.27    3.42
   3  -9  11   -6.08    5.83
  -3  -9 -11    3.69    3.83
  -3  -9 -11  -18.49    7.27
   3   9  11   10.28    5.57
  -3   9 -11   -1.10    4.51
   3   9  11    3.44    3.39
  -3 -10  11   13.75    8.13
   3 -10 -11    2.98    4.02
  -3  10  11   -0.09    4.85
   3  10 -11    1.47    3.82
  -2 -10  11   -5.13    7.11
   2 -10 -11    6.08    3.79
  -2  10  11    3.51    4.39
   2  10 -11    0.67    3.49
  -1 -10  11   -5.17    6.26
  -1 -10  11    1.01    4.97
   1 -10 -11    9.60    3.59
   1 -10 -11   -9.68    4.68
   1  10 -11    2.39    3.06
  -1  10  11    3.28    4.13
   0 -10  11    6.13    5.86
   0 -10 -11   -6.43    5.17
   0 -10 -11    8.91    3.21
   0 -10  11    3.48    5.05
   0  10 -11    1.00    3.14
   0  10  11   -3.65    5.48
   0  10  11    8.09    3.85
   1 -10  11    2.64    5.65
  -1 -10 -11   -9.53    5.80
   1 -10  11    2.54    5.13
   1  10  11   15.53    5.70
  -1  10 -11    7.45    3.55
   1  10  11    3.74    3.53
   2 -10  11    3.68    5.44
  -2 -10 -11  -12.67    6.72
  -2  10 -11   -0.34    4.33
  -2  10 -11    3.01    3.46
   2  10  11    3.80    3.37
   2  10  11   15.71    5.54
  -2 -11  11   -5.64    5.01
   2 -11 -11   11.26    3.83
  -2 -11  11   -0.21    7.33
  -2  11  11    4.53    4.47
   2  11 -11    4.06    3.56
   1 -11 -11   11.87    3.51
  -1 -11  11    1.44    5.06
  -1 -11  11   12.93    6.85
   1  11 -11    8.22    3.40
  -1  11  11   13.41    4.29
   0 -11 -11    4.30    5.58
   0 -11 -11   26.87    3.54
   0 -11  11   15.72    6.21
   0 -11  11   -1.48    5.00
   0  11 -11   12.26    3.57
   0  11  11    9.48    6.00
   0  11  11    8.27    3.87
   1 -11  11   -0.78    5.15
   1 -11  11   -4.17    5.79
  -1 -11 -11  -12.99    6.07
   1  11  11    2.85    3.62
   1  11  11   10.79    5.95
  -1  11 -11   -1.09    3.53
   2 -11  11    3.36    5.67
  -2 -11 -11  -16.60    6.81
  -2  11 -11    7.39    5.01
   2  11  11   21.73    6.07
   2  11  11    5.64    3.41
  -2  11 -11    4.53    3.93
  -2 -12  11    2.14    5.35
  -2 -12  11   -0.97    7.40
  -2  12  11    4.71    4.72
   2  12 -11    1.39    3.61
  -1 -12  11    1.99    5.25
   1 -12 -11   15.75    3.58
  -1 -12  11   12.34    7.05
  -1  12  11   11.75    4.43
   1  12 -11    1.56    3.26
   0 -12 -11  -10.65    5.77
   0 -12  11    7.43    6.29
   0 -12  11    1.88    5.15
   0  12  11    2.06    3.76
   0  12  11    6.37    6.28
   0  12 -11   12.67    3.74
   1 -12  11    8.36    5.69
  -1 -12 -11  -15.81    6.33
   1  12  11   10.77    6.30
   1  12  11   -0.40    3.61
  -1  12 -11    7.59    3.96
   1 -13 -11   13.58    3.72
  -1 -13  11    0.07    5.35
  -1 -13  11   -0.48    7.14
   1  13 -11   -1.62    3.29
   0 -13  11    0.77    5.32
   0 -13 -11  -15.90    8.32
   0 -13  11    5.76    6.49
   0 -13 -11   18.26    3.57
   0  13  11    3.61    6.60
   0  13 -11    6.71    3.66
  -4   0  12    2.56    4.51
   4   0 -12   -5.35    3.91
  -4   0  12    5.26    6.26
  -3   0  12    0.99    4.08
  -3   0  12   -4.22    5.85
   3   0 -12   -0.46    3.53
   2   0 -12    0.87    3.14
  -2   0  12    6.70    5.91
  -2   0  12    6.09    4.06
   1   0 -12  128.26    7.35
   1   0 -12  102.45    5.90
  -1   0  12  119.07    9.19
   0   0  12   82.75    8.21
   0   0 -12   66.23    4.81
   0   0  12   64.89    5.43
   0   0 -12   68.16    6.37
  -1   0 -12   59.91    4.28
  -1   0 -12   69.71    6.38
   1   0  12   74.88    8.17
   1   0  12   68.44    5.39
  -2   0 -12   12.07    4.54
   2   0  12   14.94    4.12
   2   0  12   13.03    4.25
   3   0  12   17.23    4.91
  -3   0 -12   15.16    5.14
   3   0  12   16.77    4.15
  -3   0 -12   13.84    3.93
   4   0  12   -3.43    4.06
  -4   0 -12    0.14    3.84
   4   0  12   -0.54    5.56
  -4   0 -12   -5.92    5.47
   4  -1 -12   -6.46    4.08
  -4  -1  12    0.70    4.44
  -4  -1  12    0.32    6.35
   4   1 -12   -5.01    3.91
  -4   1  12    0.09    4.67
   3  -1 -12    5.08    3.79
  -3  -1  12   12.97    4.16
  -3  -1  12   19.26    6.41
   3   1 -12    8.06    3.52
  -3   1  12    3.53    4.26
  -3   1  12    7.78    5.75
  -2  -1  12   20.37    4.24
  -2  -1  12   25.99    6.42
   2  -1 -12   22.21    3.83
  -2   1  12   28.55    6.10
  -2   1  12   21.32    4.34
   2   1 -12   22.57    3.62
  -1  -1  12   18.90    5.80
  -1  -1  12   19.02    4.47
   1  -1 -12   11.02    3.29
   1  -1 -12   20.73    4.56
   1   1 -12   15.61    3.26
  -1   1  12   21.96    5.86
  -1   1  12   19.28    4.32
   0  -1  12   19.55    4.16
   0  -1 -12   29.51    4.42
   0  -1  12   22.76    5.43
   0  -1 -12   24.41    3.23
   0   1  12   23.62    5.78
   0   1 -12   23.78    3.26
   0   1 -12   31.21    4.57
   0   1  12   26.09    4.34
   1  -1  12   17.50    3.99
  -1  -1 -12    5.78    2.70
   1  -1  12   11.90    5.27
  -1  -1 -12    9.16    3.94
  -1   1 -12   11.97    4.05
   1   1  12   11.60    4.28
  -1   1 -12   13.82    2.75
   1   1  12   21.73    4.02
  -2  -1 -12   -0.43    4.63
   2  -1  12    0.61    3.79
   2  -1  12    3.38    4.19
   2   1  12    6.74    3.96
   2   1  12   -2.92    4.18
  -2   1 -12    0.94    4.20
  -3  -1 -12   15.96    4.02
  -3  -1 -12   23.95    5.53
   3  -1  12   13.14    4.92
   3  -1  12   15.41    4.32
   3   1  12   17.33    5.05
  -3   1 -12   22.83    5.07
   3   1  12   14.22    4.13
  -3   1 -12   18.40    3.82
   4  -1  12    5.53    5.64
   4  -1  12   -0.21    4.22
  -4  -1 -12   -3.91    3.69
   4   1  12    4.98    3.91
   4   1  12    1.78    5.22
  -4   1 -12    2.28    3.86
  -4  -2  12   -0.65    6.67
  -4  -2  12   -3.46    4.32
   4  -2 -12  -12.19    4.33
  -4   2  12    1.73    4.78
   4   2 -12   -2.18    3.85
  -3  -2  12    1.63    6.43
   3  -2 -12   -2.43    3.79
  -3  -2  12    6.68    4.12
  -3   2  12    3.19    4.27
   3   2 -12   -4.45    3.34
  -3   2  12   -1.90    5.58
   2  -2 -12    5.12    3.52
  -2  -2  12    7.49    6.27
  -2  -2  12    5.82    4.01
   2  -2 -12   12.53    4.74
  -2   2  12    6.50    4.22
  -2   2  12    8.65    5.68
   2   2 -12    4.43    3.16
  -1  -2  12    4.86    5.85
   1  -2 -12    1.08    4.28
  -1  -2  12   -1.46    4.12
   1  -2 -12    0.30    3.24
   1   2 -12    5.59    3.11
  -1   2  12    9.54    4.24
  -1   2  12    4.44    5.41
   0  -2 -12   23.75    3.37
   0  -2 -12   27.55    4.45
   0  -2  12   22.58    5.59
   0  -2  12   28.56    4.11
   0   2 -12   30.77    4.44
   0   2  12   22.52    4.37
   0   2 -12   24.64    3.32
   0   2  12   19.09    5.71
  -1  -2 -12   10.84    4.23
   1  -2  12   15.36    5.46
   1  -2  12   11.77    3.85
  -1  -2 -12   11.22    2.90
   1   2  12   14.25    3.65
  -1   2 -12    9.30    2.72
   1   2  12   11.73    4.07
  -1   2 -12    7.08    4.18
   2  -2  12    1.67    4.37
  -2  -2 -12    1.65    4.76
   2  -2  12    0.70    3.80
   2   2  12    3.80    3.78
   2   2  12    2.25    4.14
  -2   2 -12   -0.76    4.23
  -3  -2 -12    4.81    5.64
   3  -2  12    0.50    4.12
  -3  -2 -12    6.41    3.93
   3  -2  12    4.83    5.06
   3   2  12    6.74    4.92
  -3   2 -12    7.99    4.70
  -3   2 -12    6.60    3.79
   3   2  12    3.72    3.87
   4   2  12    0.65    3.53
  -4  -3  12   -6.05    7.13
  -4  -3  12   -0.13    4.24
   4   3 -12   -2.02    3.69
  -4   3  12    4.34    4.89
  -3  -3  12    6.60    6.99
   3  -3 -12   -7.85    4.04
  -3  -3  12    1.75    3.91
   3  -3 -12    6.67    5.03
  -3   3  12   -0.24    4.45
  -3   3  12    1.54    5.55
   3   3 -12    1.43    3.43
  -2  -3  12    4.74    6.41
  -2  -3  12    4.43    3.80
   2  -3 -12    3.49    4.79
   2  -3 -12   -2.18    3.48
  -2   3  12    3.90    5.47
  -2   3  12   12.16    4.43
   2   3 -12    1.98    3.15
  -1  -3  12   14.51    6.00
   1  -3 -12    4.60    3.35
   1  -3 -12   10.03    4.55
  -1  -3  12   15.29    4.31
   1   3 -12   11.66    3.20
  -1   3  12   10.89    5.88
  -1   3  12   10.00    4.39
   0  -3 -12   12.26    4.15
   0  -3 -12   10.70    3.23
   0  -3  12    4.69    3.83
   0  -3  12   12.87    5.51
   0   3 -12   12.61    4.32
   0   3 -12   12.74    3.13
   0   3  12   11.61    4.12
  -1  -3 -12    2.42    4.17
   1  -3  12    1.65    5.06
   1  -3  12    0.63    3.72
  -1  -3 -12   -5.08    2.77
  -1   3 -12    2.10    2.63
   1   3  12   -3.17    3.73
   1   3  12    5.01    3.74
  -1   3 -12   -4.48    4.04
   2  -3  12   18.99    4.88
   2  -3  12   13.50    4.08
  -2  -3 -12   14.33    5.02
  -2   3 -12   16.25    3.88
  -2   3 -12   17.79    4.33
   2   3  12    7.83    3.72
   2   3  12   19.03    4.48
   3  -3  12    0.17    4.11
   3  -3  12    0.53    5.18
  -3  -3 -12   -2.33    5.79
  -3  -3 -12   -0.07    3.81
  -3   3 -12    2.66    3.70
   3   3  12    0.69    3.67
  -3   3 -12    4.13    4.42
   3   3  12    1.87    4.73
  -4  -4  12    3.61    7.68
   4  -4 -12   -7.37    4.86
   4   4 -12   -1.08    3.81
  -4   4  12   -5.38    4.89
   3  -4 -12    2.92    5.85
  -3  -4  12    3.66    3.98
   3  -4 -12   -4.99    4.30
  -3  -4  12   11.93    7.40
  -3   4  12    8.00    4.74
   3   4 -12    3.86    3.56
  -3   4  12    1.83    6.42
  -2  -4  12   16.09    4.03
  -2  -4  12   15.56    6.71
   2  -4 -12   11.14    4.21
   2  -4 -12   23.10    4.96
  -2   4  12   15.75    4.73
   2   4 -12   11.76    3.50
  -2   4  12   14.90    5.65
  -1  -4  12    8.39    4.02
   1  -4 -12    2.91    3.61
  -1  -4  12    7.41    6.05
   1  -4 -12    4.74    4.44
   1   4 -12    0.62    3.03
  -1   4  12    2.09    4.26
  -1   4  12   -0.19    5.48
   0  -4  12    1.01    3.72
   0  -4  12   -0.74    5.53
   0  -4 -12    1.25    4.34
   0  -4 -12   -2.60    3.33
   0   4  12    0.91    3.97
   0   4 -12    4.35    3.03
   1  -4  12   19.55    4.01
   1  -4  12   16.36    5.35
  -1  -4 -12    8.31    3.34
  -1  -4 -12   18.86    4.88
  -1   4 -12   15.69    3.06
  -1   4 -12   18.74    4.67
   1   4  12   19.42    4.16
   1   4  12   17.73    4.03
  -2  -4 -12    6.56    5.04
   2  -4  12    4.56    4.84
   2  -4  12    3.28    4.53
   2  -4  12    8.21    4.01
  -2   4 -12    1.80    4.02
   2   4  12    0.49    3.52
  -2   4 -12    0.65    3.42
   2   4  12    4.93    4.55
  -3  -4 -12   -6.03    3.82
   3  -4  12    0.75    4.98
  -3  -4 -12   -5.80    6.00
   3  -4  12    5.22    4.06
   3   4  12   15.77    5.11
   3   4  12    4.50    3.53
  -3   4 -12    7.27    4.42
  -3   4 -12    0.15    3.45
   4  -5 -12   -9.03    4.86
  -4  -5  12    3.74    8.19
   4   5 -12   -7.93    3.64
  -4   5  12   -2.58    5.29
   3  -5 -12   -1.37    4.74
  -3  -5  12   10.89    7.81
  -3   5  12    5.92    4.89
   3   5 -12    2.45    3.52
  -2  -5  12    6.12    3.83
   2  -5 -12   -4.16    4.05
   2  -5 -12    3.09    4.74
  -2  -5  12    5.52    6.71
  -2   5  12   -1.32    5.28
   2   5 -12    2.03    3.16
  -2   5  12    0.23    4.50
   1  -5 -12   15.30    4.11
  -1  -5  12   28.11    4.12
   1  -5 -12   19.17    4.67
  -1  -5  12   20.39    6.53
   1   5 -12   21.58    3.62
  -1   5  12   16.85    4.50
   0  -5  12    4.25    5.75
   0  -5  12    7.41    3.66
   0  -5 -12   -8.65    3.54
   0  -5 -12    1.78    4.47
   0   5 -12    4.21    3.21
   0   5  12    1.54    4.04
   1  -5  12    4.49    3.73
  -1  -5 -12  -10.34    3.34
  -1  -5 -12    4.91    4.82
   1  -5  12   -0.06    5.08
   1   5  12    3.13    3.77
   1   5  12   14.78    4.28
  -1   5 -12    1.32    4.46
  -1   5 -12    5.50    3.01
  -2  -5 -12    5.39    5.36
   2  -5  12    1.87    3.83
   2  -5  12   -3.39    4.86
   2  -5  12    7.74    4.77
   2   5  12    6.99    3.55
  -2   5 -12    2.34    3.33
  -2   5 -12    7.92    4.26
   2   5  12    9.42    4.71
  -2   5 -12    1.13    3.52
   3  -5  12    0.91    5.07
  -3  -5 -12   -5.33    6.33
   3  -5  12    0.17    3.92
  -3  -5 -12   15.21    4.24
  -3   5 -12    7.89    3.62
   3   5  12    1.61    3.51
  -3   5 -12    3.69    4.59
   3   5  12    5.74    5.18
  -3   5 -12    2.51    4.17
  -4  -6  12    3.67    8.84
   4  -6 -12   -9.14    4.95
   4   6 -12   -1.42    3.98
  -4   6  12   -2.52    5.48
   3  -6 -12    3.56    4.75
  -3  -6  12   19.83    8.27
   3   6 -12    6.49    3.70
  -3   6  12   10.00    4.94
   2  -6 -12   -5.79    4.26
  -2  -6  12    2.05    7.03
   2  -6 -12    4.30    4.66
  -2   6  12    7.87    4.64
   2   6 -12    3.09    3.34
  -1  -6  12    3.32    3.70
   1  -6 -12   -4.91    4.02
  -1  -6  12    7.47    6.23
   1  -6 -12    4.05    4.67
  -1   6  12    5.04    4.34
   1   6 -12   -2.62    3.28
   0  -6  12   -0.14    5.87
   0  -6  12    0.86    3.52
   0  -6 -12   -1.79    3.57
   0  -6 -12    4.16    4.76
   0   6  12    3.99    4.00
   0   6 -12    3.06    3.06
   1  -6  12   12.15    3.72
   1  -6  12   14.12    5.57
  -1  -6 -12   12.05    4.98
   1   6  12    9.10    3.80
   1   6  12   20.87    4.64
  -1   6 -12   11.63    3.03
  -1   6 -12   11.75    4.72
   2  -6  12    0.93    5.12
  -2  -6 -12   -0.76    5.62
   2  -6  12   -2.19    4.88
   2  -6  12    3.62    3.97
   2  -6  12   -7.94    5.81
  -2   6 -12   -3.17    2.80
  -2   6 -12    0.29    3.79
   2   6  12    3.41    3.49
  -2   6 -12   -0.92    3.05
  -2   6 -12    1.60    4.24
   2   6  12    5.11    4.84
   3  -6  12    6.83    5.44
  -3  -6 -12  -12.93    6.43
   3  -6  12    2.51    4.11
  -3  -6 -12    3.02    4.13
  -3   6 -12    1.37    3.38
   3   6  12    2.82    3.47
  -3   6 -12   -0.71    3.77
   3   6  12    4.66    5.34
  -3  -7  12    4.22    8.35
   3  -7 -12   -1.38    4.83
  -3   7  12    5.14    4.93
   3   7 -12    7.23    3.67
  -2  -7  12   -5.88    7.15
   2  -7 -12   -4.93    4.26
   2  -7 -12   -4.05    4.81
  -2   7  12    8.75    4.60
   2   7 -12   -1.08    3.42
  -1  -7  12    1.42    6.45
   1  -7 -12    4.38    4.05
   1  -7 -12    3.06    4.83
  -1   7  12    7.12    4.25
   1   7 -12    8.54    3.65
   0  -7  12    1.06    5.06
   0  -7 -12    8.86    4.88
   0  -7 -12    5.49    3.79
   0  -7  12    7.75    5.81
   0   7  12    2.10    3.88
   0   7 -12   10.37    3.35
  -1  -7 -12   -4.60    5.05
   1  -7  12   -3.15    5.11
   1  -7  12    2.38    5.42
   1  -7  12   -0.69    3.75
  -1   7 -12    4.71    2.90
  -1   7 -12    1.89    3.13
  -1   7 -12   -2.21    4.56
   1   7  12    3.28    3.68
   1   7  12    8.91    4.90
   2  -7  12   11.80    5.37
   2  -7  12    8.16    3.96
  -2  -7 -12   15.79    6.25
   2  -7  12    0.61    5.73
   2  -7  12   22.61    7.39
   2   7  12   17.95    5.05
  -2   7 -12   10.79    3.10
  -2   7 -12   21.32    4.80
   2   7  12   14.30    3.69
  -2   7 -12   11.87    4.91
  -2   7 -12   11.71    3.18
  -3  -7 -12  -18.30    6.72
  -3  -7 -12   -0.39    4.00
   3  -7  12   -1.53    4.12
   3  -7  12   -1.98    5.57
  -3   7 -12   -1.25    3.12
   3   7  12    3.70    5.34
   3   7  12   -2.94    3.30
  -3   7 -12    1.29    4.00
   3  -8 -12   -1.87    4.76
  -3  -8  12   12.61    8.34
  -3   8  12    5.61    4.99
   3   8 -12    0.05    3.66
   2  -8 -12    0.77    4.38
  -2  -8  12    6.07    7.37
  -2   8  12    3.14    4.54
   2   8 -12    3.72    3.63
   1  -8 -12   -3.60    3.89
   1  -8 -12   -0.92    4.82
  -1  -8  12    9.10    6.48
  -1   8  12    4.32    4.32
   1   8 -12    4.17    3.38
   0  -8 -12   12.00    3.71
   0  -8  12   15.04    6.08
   0  -8 -12    8.72    5.02
   0  -8  12    6.62    5.19
   0   8  12   16.21    4.12
   0   8 -12   12.61    3.51
   1  -8  12   -3.70    5.60
   1  -8  12   -2.37    5.31
  -1  -8 -12   -6.19    5.38
   1   8  12    0.79    3.67
   1   8  12    6.43    5.01
  -1   8 -12   -1.63    4.90
  -1   8 -12   -2.39    3.12
  -2  -8 -12    3.42    6.48
   2  -8  12   -6.91    5.54
   2  -8  12   -3.88    5.16
  -2   8 -12   -1.04    3.12
   2   8  12    2.90    3.49
  -2   8 -12    5.92    4.71
   2   8  12    7.74    5.11
   3   8  12    4.67    3.53
   3  -9 -12   -4.06    4.37
  -3  -9  12   -1.29    8.33
  -3   9  12    2.62    5.10
   3   9 -12   -1.84    3.72
   2  -9 -12    2.70    4.15
  -2  -9  12    3.76    7.66
  -2   9  12    3.85    4.60
   2   9 -12    3.37    3.76
   1  -9 -12   -3.68    4.81
   1  -9 -12   -0.07    3.70
  -1  -9  12   -2.77    5.10
  -1  -9  12    0.68    6.54
  -1   9  12    5.87    4.39
   1   9 -12   -1.12    3.23
   0  -9  12    4.17    5.38
   0  -9 -12    6.81    3.41
   0  -9 -12    2.15    5.28
   0  -9  12    0.06    6.13
   0   9 -12    4.36    3.40
   0   9  12    6.26    3.92
  -1  -9 -12   -3.84    5.72
   1  -9  12   -0.94    5.48
   1  -9  12    1.54    5.87
  -1   9 -12   -3.20    5.14
   1   9  12    2.21    3.62
   1   9  12   10.69    5.23
  -1   9 -12    2.12    3.28
  -2  -9 -12   -9.61    6.46
   2  -9  12    5.16    6.12
   2   9  12    4.96    5.32
   2   9  12    6.59    3.59
  -2   9 -12    1.17    3.13
  -2 -10  12    8.00    7.89
   2 -10 -12   10.60    4.12
   2  10 -12    4.66    3.93
  -2  10  12    7.77    4.81
   1 -10 -12   10.34    5.55
   1 -10 -12   16.10    3.85
  -1 -10  12   11.30    7.12
  -1 -10  12    1.30    5.33
   1  10 -12    5.07    3.41
  -1  10  12    6.70    4.34
   0 -10  12    0.95    5.44
   0 -10 -12   14.37    3.42
   0 -10  12    0.53    6.23
   0 -10 -12    0.05    5.48
   0  10  12    6.74    3.88
   0  10 -12    9.26    3.55
  -1 -10 -12   -1.96    6.07
   1 -10  12   13.52    6.00
   1 -10  12   12.87    6.21
   1  10  12   11.29    3.95
   1  10  12   12.31    5.61
  -1  10 -12   11.23    3.59
   2 -10  12   -1.99    5.77
   2  10  12   -0.99    3.47
  -2  10 -12    0.26    3.48
   2  10  12    9.38    5.59
   2 -11 -12    9.05    4.03
  -2 -11  12   -5.99    7.87
  -2  11  12   -4.05    4.68
   2  11 -12    3.42    3.86
  -1 -11  12   -5.43    5.33
   1 -11 -12   13.78    3.69
  -1 -11  12    2.14    7.06
   1  11 -12    6.26    3.54
  -1  11  12    3.82    4.37
   0 -11  12    0.93    5.71
   0 -11 -12  -14.08    5.65
   0 -11  12   -2.81    6.37
   0  11  12    1.40    3.89
   0  11 -12   -2.25    3.42
  -1 -11 -12  -17.67    6.20
   1 -11  12   -2.24    6.60
   1 -11  12    5.13    5.89
   1  11  12    2.71    5.66
   1  11  12    3.33    3.79
  -1  11 -12   -0.87    3.62
  -1 -12  12   -2.94    5.62
  -1 -12  12   -3.74    7.10
  -1  12  12    5.58    4.52
   1  12 -12   -0.15    3.48
   0 -12  12    5.90    6.67
   0 -12  12    3.26    5.82
   0  12  12    7.82    4.03
   0  12 -12    5.66    3.66
  -4   0  13   -0.61    4.70
   4   0 -13   -7.59    4.10
  -4   0  13   -2.11    6.53
  -3   0  13   -8.34    6.22
  -3   0  13    1.29    4.23
   3   0 -13   -5.15    3.73
  -2   0  13   10.79    6.56
   2   0 -13   15.86    3.73
  -2   0  13   14.09    4.31
  -1   0  13   17.44    6.30
   1   0 -13   19.28    4.85
  -1   0  13   15.09    4.88
   1   0 -13   10.70    3.42
   0   0 -13    0.18    2.96
   0   0 -13   -0.73    4.23
   0   0  13   -1.21    5.78
   0   0  13   -1.11    4.11
  -1   0 -13    7.72    2.83
  -1   0 -13   19.01    4.40
   1   0  13    8.87    5.68
   1   0  13    9.34    4.15
  -2   0 -13    7.08    4.84
   2   0  13    8.19    4.22
   2   0  13    9.52    5.48
   3   0  13    0.09    4.14
  -3   0 -13   -0.18    3.89
   3   0  13    6.47    5.01
  -3   0 -13   -8.69    5.09
  -4  -1  13    6.35    4.69
   4  -1 -13   -7.80    4.31
  -4  -1  13   15.15    7.09
   4   1 -13   -8.42    4.04
  -4   1  13    7.96    4.88
   3  -1 -13   -1.53    3.97
  -3  -1  13    0.32    4.09
  -3  -1  13    1.20    6.59
  -3   1  13    2.44    6.31
   3   1 -13   -3.08    3.59
  -3   1  13   12.66    4.44
   2  -1 -13    0.09    5.01
   2  -1 -13    1.48    3.58
  -2  -1  13    0.64    6.54
  -2  -1  13   -2.31    3.96
  -2   1  13    6.92    6.08
   2   1 -13    2.08    3.49
  -2   1  13   -0.83    4.26
   1  -1 -13   13.57    4.90
   1  -1 -13    5.99    3.40
  -1  -1  13   10.31    6.18
  -1  -1  13    2.64    4.67
  -1   1  13    9.16    4.84
   1   1 -13    6.93    3.33
  -1   1  13   13.88    6.27
   1   1 -13   12.77    4.96
   0  -1  13    3.42    4.08
   0  -1 -13   -0.61    4.34
   0  -1 -13   -0.94    2.89
   0  -1  13    1.28    5.68
   0   1 -13    0.54    2.93
   0   1  13   -4.62    5.92
   0   1 -13    4.79    4.47
   0   1  13   -0.14    4.25
   1  -1  13   25.18    4.33
   1  -1  13   16.96    5.87
  -1  -1 -13   18.19    4.53
  -1  -1 -13   10.28    2.95
   1   1  13   16.84    4.28
  -1   1 -13   15.31    4.67
  -1   1 -13   10.43    2.84
   2  -1  13   13.81    4.23
  -2  -1 -13   20.08    5.27
  -2   1 -13   13.06    4.97
   2   1  13   12.37    4.28
   2   1  13   18.34    4.70
   3  -1  13    9.93    4.93
   3  -1  13   -2.41    4.25
  -3  -1 -13   -1.68    5.45
  -3  -1 -13    1.02    4.01
  -3   1 -13    4.19    5.18
   3   1  13    0.20    4.17
   3   1  13    5.76    4.82
  -3   1 -13    4.66    3.85
  -4  -2  13    5.90    4.61
  -4  -2  13    2.32    7.08
   4  -2 -13   -9.26    4.61
  -4   2  13   -2.21    4.72
   4   2 -13   -9.15    3.97
   3  -2 -13    7.66    5.49
   3  -2 -13   -6.53    3.92
  -3  -2  13    1.67    6.92
  -3  -2  13    2.48    4.11
  -3   2  13    2.47    4.45
  -3   2  13    5.88    6.01
   3   2 -13    1.21    3.75
  -2  -2  13   14.67    4.12
  -2  -2  13   11.03    6.88
   2  -2 -13    9.85    5.06
   2  -2 -13    4.10    3.80
   2   2 -13    3.33    3.47
  -2   2  13    7.15    4.44
  -2   2  13    4.95    6.08
   1  -2 -13   20.45    4.81
  -1  -2  13   17.40    6.54
  -1  -2  13   11.26    4.66
   1  -2 -13   14.26    3.69
  -1   2  13   23.84    5.26
   1   2 -13   18.57    3.63
  -1   2  13   17.23    6.26
   0  -2 -13   12.21    3.41
   0  -2  13   18.49    5.94
   0  -2 -13   21.27    4.69
   0  -2  13   17.14    4.27
   0   2 -13   21.15    4.84
   0   2  13   20.88    4.58
   0   2 -13   14.95    3.34
   0   2  13   18.20    6.18
  -1  -2 -13   -2.96    4.43
  -1  -2 -13   -6.24    2.84
   1  -2  13    8.06    3.99
   1  -2  13   -4.93    5.54
  -1   2 -13    0.67    2.80
  -1   2 -13   -0.50    4.54
   1   2  13    1.08    4.24
  -2  -2 -13   -2.29    5.04
   2  -2  13    3.82    4.03
   2   2  13   12.98    4.46
  -2   2 -13    3.88    4.61
   2   2  13    2.28    3.99
  -3  -2 -13   19.59    4.38
   3  -2  13   20.11    4.59
  -3  -2 -13   12.89    6.08
   3  -2  13   20.24    5.42
   3   2  13   16.02    5.19
   3   2  13    7.65    4.14
  -3   2 -13   11.19    5.24
  -3   2 -13   10.18    4.08
  -4  -3  13   10.56    7.59
   4  -3 -13   -8.68    4.80
  -4  -3  13    2.66    4.41
   4   3 -13   -2.91    3.91
  -4   3  13    4.10    5.02
   3  -3 -13   -2.57    4.41
   3  -3 -13    6.25    5.38
  -3  -3  13    7.88    4.30
  -3  -3  13    5.58    7.37
   3   3 -13   -0.50    3.68
  -3   3  13    4.41    4.59
  -3   3  13   -0.63    5.89
   2  -3 -13   21.35    5.25
  -2  -3  13   19.11    4.21
  -2  -3  13   23.58    7.32
   2  -3 -13    9.84    4.03
   2   3 -13   14.10    3.73
  -2   3  13   19.58    6.14
  -2   3  13   17.57    4.77
   1  -3 -13    5.76    4.79
  -1  -3  13    5.20    4.40
   1  -3 -13   -0.83    3.44
  -1  -3  13   12.98    6.66
  -1   3  13   10.89    6.38
   1   3 -13    3.44    3.40
  -1   3  13    4.03    4.37
   0  -3 -13   -5.45    3.07
   0  -3  13    4.09    4.10
   0  -3 -13   -1.45    4.19
   0  -3  13   -3.23    5.78
   0   3 -13    6.02    4.60
   0   3 -13    5.19    3.08
   0   3  13    1.53    4.28
   1  -3  13    1.27    5.59
  -1  -3 -13   -5.61    3.22
  -1  -3 -13    5.24    4.58
   1  -3  13    3.17    4.00
   1   3  13    6.46    4.18
  -1   3 -13    4.19    4.60
  -1   3 -13    5.21    2.77
  -2  -3 -13   11.81    5.18
   2  -3  13    9.10    4.14
   2   3  13    3.16    3.85
   2   3  13   11.99    4.52
  -2   3 -13    5.16    3.96
  -2   3 -13    8.24    4.50
  -3  -3 -13    2.46    4.11
  -3  -3 -13   -7.57    5.97
   3  -3  13    3.39    4.37
   3  -3  13    4.80    5.33
  -3   3 -13    1.85    3.94
  -3   3 -13   -0.19    4.82
   3   3  13    4.89    3.91
   3   3  13   -1.15    4.83
   4  -4 -13   -9.60    5.16
   4   4 -13   -6.73    3.87
  -3  -4  13    5.15    7.53
   3  -4 -13   -4.22    4.63
  -3  -4  13    6.85    4.23
   3   4 -13   -3.52    3.64
  -3   4  13    3.46    4.82
  -2  -4  13    5.32    4.02
   2  -4 -13   -1.74    4.24
  -2  -4  13    5.92    7.08
   2  -4 -13    1.43    5.03
  -2   4  13   11.48    4.84
   2   4 -13    4.30    3.51
  -2   4  13    6.10    6.16
   1  -4 -13   -1.99    4.69
  -1  -4  13   11.33    4.27
  -1  -4  13    6.17    6.47
  -1   4  13   -0.52    5.93
  -1   4  13    1.27    4.45
   1   4 -13    1.64    3.25
   0  -4 -13    6.76    4.71
   0  -4  13   11.99    6.24
   0  -4  13    1.99    4.02
   0  -4 -13   -1.50    3.58
   0   4  13   10.04    4.32
   0   4 -13    5.50    5.02
   0   4 -13    4.96    3.19
   1  -4  13    2.84    3.98
  -1  -4 -13    6.36    4.98
   1  -4  13    0.66    5.42
   1   4  13    1.48    3.94
  -1   4 -13    0.11    4.75
  -1   4 -13    0.65    2.88
  -2  -4 -13   -0.24    5.14
   2  -4  13    3.97    4.19
   2   4  13    2.61    3.75
  -2   4 -13    1.84    3.57
  -2   4 -13    2.76    4.41
   2   4  13   11.07    4.65
  -3  -4 -13    1.83    4.15
   3  -4  13    3.18    5.36
   3  -4  13    1.77    4.21
  -3  -4 -13  -12.49    6.04
  -3   4 -13   -1.06    3.71
  -3   4 -13   -3.94    4.55
   3   4  13    8.81    4.91
   3   4  13   -2.79    3.52
   3  -5 -13   -9.53    4.85
  -3  -5  13    4.64    8.02
   3   5 -13   -1.85    3.82
  -3   5  13    2.56    5.04
  -2  -5  13   10.67    4.74
  -2  -5  13    3.74    7.22
   2  -5 -13  -11.43    4.31
   2  -5 -13    6.57    5.07
   2   5 -13    1.71    3.54
  -2   5  13    2.98    5.82
  -2   5  13    2.54    4.83
  -1  -5  13   13.89    4.11
  -1  -5  13   11.02    6.89
   1  -5 -13    0.55    4.11
   1  -5 -13    9.65    4.83
  -1   5  13   11.33    4.53
   1   5 -13   12.41    3.67
   0  -5  13   12.21    6.34
   0  -5  13    1.11    3.93
   0  -5 -13   -7.04    3.70
   0  -5 -13   13.18    4.87
   0   5 -13   13.13    5.46
   0   5 -13    9.20    3.44
   0   5  13    2.83    4.18
   1  -5  13    5.62    5.67
   1  -5  13   19.92    4.19
  -1  -5 -13    9.13    5.26
   1   5  13    9.62    4.02
  -1   5 -13   18.78    5.35
  -1   5 -13    8.98    3.22
   2  -5  13   -1.70    3.93
  -2  -5 -13   -5.77    5.44
   2  -5  13   -3.76    5.17
   2   5  13   10.78    4.84
  -2   5 -13    1.93    4.51
  -2   5 -13   -4.10    3.39
   2   5  13   -0.88    3.60
  -3  -5 -13    3.17    4.32
   3  -5  13    0.68    4.13
   3  -5  13   -6.01    5.53
  -3  -5 -13  -13.65    6.22
   3   5  13    3.14    3.66
  -3   5 -13   -0.01    3.72
  -3   5 -13   -1.36    5.38
  -3   5 -13    2.25    3.68
   3   5  13    5.74    5.19
  -3  -6  13   18.62    8.76
   3  -6 -13    4.21    5.13
   3   6 -13    9.11    4.08
  -3   6  13    6.43    5.13
  -2  -6  13    7.21    7.26
   2  -6 -13   -3.36    4.58
   2  -6 -13   -2.56    4.90
  -2   6  13    9.30    4.82
   2   6 -13    1.14    3.54
  -1  -6  13   -2.08    6.66
   1  -6 -13   -2.70    4.91
   1  -6 -13  -12.17    4.04
   1   6 -13    0.35    3.54
  -1   6  13    4.92    4.46
   0  -6  13   -3.59    6.39
   0  -6  13    1.77    3.83
   0  -6 -13   -9.62    3.73
   0  -6 -13    2.47    5.02
   0   6 -13    2.53    3.52
   0   6  13    3.60    4.09
  -1  -6 -13    2.69    5.03
   1  -6  13    5.35    3.96
   1  -6  13    5.85    5.76
  -1   6 -13    8.45    5.09
   1   6  13    5.29    3.87
  -1   6 -13    6.92    3.30
   2  -6  13  -10.31    5.23
   2  -6  13    1.98    4.13
  -2  -6 -13   -4.91    5.79
   2   6  13   11.37    4.88
  -2   6 -13   -0.22    3.26
  -2   6 -13    5.50    4.63
   2   6  13    1.78    3.70
   3  -6  13    4.30    4.24
   3   6  13    4.20    3.67
   3  -7 -13   -6.27    5.09
  -3  -7  13   10.16    8.57
  -3   7  13    0.42    5.07
   3   7 -13    3.32    3.96
   2  -7 -13   -1.02    4.59
  -2  -7  13    3.15    7.61
   2  -7 -13    0.15    6.83
   2   7 -13    2.60    3.72
  -2   7  13    5.81    4.78
   1  -7 -13   18.11    5.34
   1  -7 -13    1.98    4.22
  -1  -7  13   26.14    7.28
   1   7 -13   22.24    4.26
  -1   7  13   22.64    4.79
   0  -7  13    7.77    6.48
   0  -7 -13    3.72    5.14
   0  -7 -13   -2.43    3.91
   0   7  13    7.10    4.16
   0   7 -13    0.92    3.64
  -1  -7 -13    2.10    5.36
   1  -7  13   11.67    5.13
   1  -7  13    2.33    5.92
  -1   7 -13    3.72    3.70
   1   7  13    7.05    3.93
  -1   7 -13   15.19    5.31
  -1   7 -13    5.55    3.22
  -2  -7 -13   -3.61    6.14
   2  -7  13   -3.66    5.54
   2  -7  13    3.29    4.11
   2   7  13   -3.72    3.58
   2   7  13   11.08    5.15
  -2   7 -13    3.66    4.68
  -2   7 -13   -1.27    3.15
  -3  -8  13   -5.26    8.68
   3  -8 -13   -1.60    5.13
  -3   8  13    2.29    5.08
   3   8 -13   -1.80    3.79
   2  -8 -13   -8.71    4.50
  -2  -8  13    6.05    7.81
  -2   8  13    5.66    4.84
   2   8 -13    3.15    3.86
   1  -8 -13   -0.26    5.19
   1  -8 -13   -0.32    4.15
  -1  -8  13    1.57    6.96
   1   8 -13    6.06    3.99
  -1   8  13    8.69    4.54
   0  -8  13    1.92    6.53
   0  -8 -13   -3.15    5.09
   0  -8 -13    0.00    3.67
   0   8 -13    0.16    3.41
   0   8  13    9.39    4.12
   1  -8  13   -0.25    6.05
   1  -8  13   -3.62    5.63
  -1  -8 -13   -8.05    5.59
  -1   8 -13    0.55    3.16
   1   8  13   -0.36    3.74
  -1   8 -13   -0.20    5.21
   2  -8  13   -2.99    6.10
   2   8  13    0.71    3.64
  -2   8 -13   -2.62    5.15
   2   8  13   11.51    5.08
   2  -9 -13   -1.35    4.36
  -2  -9  13    0.84    7.93
  -2   9  13    6.03    5.00
   2   9 -13   -5.15    3.83
   1  -9 -13   -2.28    5.09
  -1  -9  13   10.69    7.12
   1  -9 -13    5.52    3.99
  -1   9  13    9.55    4.61
   1   9 -13    9.37    3.75
   0  -9  13   -8.40    6.27
   0  -9 -13   -7.06    5.47
   0  -9  13  -11.31    5.45
   0  -9 -13    3.39    3.49
   0   9 -13    2.45    3.56
   0   9  13    0.21    4.03
  -1  -9 -13   -3.87    6.00
   1  -9  13    1.30    6.20
   1  -9  13   -1.47    5.91
   1   9  13    2.22    3.88
  -1   9 -13    2.42    3.50
  -1   9 -13    5.83    5.39
  -2  -9 -13  -12.72    6.87
   2   9  13   -1.18    3.66
  -2   9 -13    2.11    5.64
   2 -10 -13    7.71    4.25
  -2 -10  13   -6.07    8.02
   2  10 -13    1.80    3.98
  -2  10  13   11.63    5.10
   1 -10 -13    9.67    3.95
  -1 -10  13    7.22    7.27
   1  10 -13    0.78    3.71
  -1  10  13    3.89    4.51
   0 -10 -13   11.23    3.52
   0 -10 -13   -9.65    5.62
   0 -10  13    7.06    6.06
   0 -10  13   -2.34    6.63
   0  10 -13   -0.56    3.65
   0  10  13    0.22    3.98
  -1 -10 -13  -12.32    6.34
   1 -10  13   -5.01    6.05
   1 -10  13    4.19    6.49
  -1  10 -13    4.86    3.78
  -1  10 -13    1.93    5.65
   1  10  13    7.59    3.95
  -1 -11  13    2.79    5.91
   1 -11 -13   20.05    4.03
   1  11 -13    6.47    3.85
   0 -11  13    2.17    6.82
   0 -11 -13   -7.75    6.23
   0 -11  13    2.02    6.04
   0  11  13    0.10    4.00
   0  11 -13   -0.53    3.77
   3   0 -14   -5.97    4.04
  -3   0  14    4.59    6.84
  -3   0  14    6.46    4.45
  -2   0  14    0.47    4.14
   2   0 -14    2.91    5.51
   2   0 -14   -1.37    3.66
  -2   0  14    1.95    6.91
   1   0 -14    2.48    3.37
  -1   0  14    4.47    5.01
  -1   0  14    1.35    6.55
   1   0 -14    8.28    5.12
   0   0 -14   41.82    4.86
   0   0 -14   54.30    5.78
   0   0  14   44.59    7.16
   0   0  14   52.77    5.18
   1   0  14    5.46    4.39
  -1   0 -14    7.44    4.62
  -1   0 -14   -0.59    2.79
   2   0  14   63.16    5.44
  -2   0 -14   77.28    8.24
  -3   0 -14   -1.39    5.56
   3   0  14    0.46    4.39
  -3   0 -14    8.25    4.30
  -3  -1  14   -1.90    6.99
   3  -1 -14    3.45    6.14
   3  -1 -14   -9.59    4.08
  -3  -1  14    1.72    4.27
  -3   1  14    0.85    6.60
  -3   1  14   -0.42    4.45
   3   1 -14   -6.44    3.90
  -2  -1  14   12.32    4.40
  -2  -1  14    8.53    7.28
   2  -1 -14    3.03    3.93
   2  -1 -14   10.99    5.32
  -2   1  14   10.72    4.47
  -2   1  14   10.56    6.72
   2   1 -14    6.48    3.77
  -1  -1  14    6.05    4.90
   1  -1 -14    1.76    4.84
  -1  -1  14    1.63    6.65
   1  -1 -14    1.07    3.51
   1   1 -14   -0.61    3.46
  -1   1  14   10.63    5.17
   1   1 -14    4.55    4.98
  -1   1  14    3.72    6.61
   0  -1  14   17.06    6.48
   0  -1  14   27.28    4.70
   0  -1 -14   27.46    5.28
   0  -1 -14   15.39    3.49
   0   1  14   20.40    4.72
   0   1 -14   19.62    5.21
   0   1  14   14.89    6.62
   0   1 -14   19.43    3.53
  -1  -1 -14    5.24    4.73
   1  -1  14    4.32    5.98
  -1  -1 -14    0.83    3.59
   1  -1  14    6.53    4.30
  -1   1 -14    1.13    4.80
   1   1  14    3.66    4.31
  -1   1 -14    0.78    2.82
  -2  -1 -14   -1.77    5.32
   2  -1  14    6.52    4.27
  -2   1 -14    1.72    5.07
   2   1  14    7.87    4.53
  -3  -1 -14    8.07    4.32
  -3  -1 -14   -7.23    5.60
   3  -1  14    7.08    4.47
   3   1  14    7.24    7.20
  -3   1 -14   -0.72    4.13
  -3   1 -14    4.85    5.50
   3   1  14    2.67    4.42
  -3  -2  14    6.31    7.52
  -3  -2  14    6.33    4.42
   3  -2 -14    7.32    5.59
   3  -2 -14   -7.49    4.36
  -3   2  14    7.18    6.68
  -3   2  14    4.30    4.66
   3   2 -14   -2.95    3.83
   2  -2 -14   -5.94    3.81
  -2  -2  14   -1.68    7.30
  -2  -2  14   -1.17    4.36
   2  -2 -14    1.47    5.37
  -2   2  14    2.74    4.37
   2   2 -14   -0.88    3.71
  -2   2  14   -6.61    6.41
   1  -2 -14    2.57    4.92
  -1  -2  14   -2.94    6.79
   1  -2 -14   -2.36    3.58
  -1  -2  14    6.55    4.74
  -1   2  14    5.29    6.75
   1   2 -14    1.68    3.51
   1   2 -14   11.91    5.46
  -1   2  14    2.77    5.09
   0  -2 -14    2.59    4.72
   0  -2 -14   -5.84    3.25
   0  -2  14    4.03    4.43
   0  -2  14    0.41    6.35
   0   2 -14    0.18    3.22
   0   2  14    5.01    4.58
   0   2  14   -0.06    6.26
   0   2 -14    6.87    5.20
   1  -2  14    8.59    4.31
  -1  -2 -14    2.05    4.81
   1  -2  14   -2.18    5.85
  -1   2 -14    2.90    4.97
   1   2  14    4.92    4.42
  -1   2 -14   -2.17    2.92
  -2  -2 -14    2.77    5.36
   2  -2  14    9.27    4.32
  -2   2 -14    7.52    5.15
   2   2  14   -2.13    4.27
  -3  -2 -14    1.19    4.19
  -3  -2 -14   -9.40    5.98
   3  -2  14    4.05    4.49
   3   2  14   -1.92    4.30
   3   2  14   10.37    6.23
  -3   2 -14   -0.50    5.60
  -3   2 -14   -4.67    4.10
  -3  -3  14    3.40    4.29
   3  -3 -14    4.76    5.80
  -3  -3  14   -4.53    7.90
  -3   3  14   -7.08    6.27
  -3   3  14    2.86    4.66
   3   3 -14   -7.07    3.84
  -2  -3  14   -1.51    7.37
   2  -3 -14   -7.95    3.98
   2  -3 -14    2.93    5.16
  -2  -3  14    2.63    4.11
  -2   3  14   -4.60    6.33
   2   3 -14   -0.57    3.72
  -2   3  14   -0.03    4.54
  -1  -3  14   -3.42    6.90
  -1  -3  14    1.04    4.64
   1  -3 -14   -0.22    4.97
   1  -3 -14   -6.63    3.57
  -1   3  14    5.09    5.17
  -1   3  14   -4.34    6.50
   1   3 -14    3.18    3.63
   0  -3  14   11.25    4.48
   0  -3  14    6.62    6.41
   0  -3 -14   -3.34    3.39
   0  -3 -14    6.65    4.58
   0   3  14   -0.33    4.56
   0   3 -14   15.38    5.26
   0   3 -14    4.30    3.34
   1  -3  14    2.06    5.98
   1  -3  14    4.12    4.24
  -1  -3 -14    2.00    4.97
  -1   3 -14    3.37    5.18
  -1   3 -14    6.13    3.12
   1   3  14    5.90    4.49
   2  -3  14   -0.61    4.21
  -2  -3 -14   -2.05    5.23
  -2   3 -14    5.47    4.99
   2   3  14    2.34    4.09
  -2   3 -14    3.16    4.05
   3  -4 -14   -3.64    4.93
  -3  -4  14    9.30    6.86
  -3  -4  14    0.57    8.19
   3   4 -14    1.77    3.94
  -3   4  14    4.82    4.95
  -2  -4  14    9.14    7.61
  -2  -4  14   11.44    4.93
   2  -4 -14   -3.51    5.29
   2  -4 -14   -2.81    4.42
   2   4 -14   -1.30    3.80
  -2   4  14    6.28    4.80
  -2   4  14    1.72    6.42
  -1  -4  14   16.87    4.52
  -1  -4  14    2.21    7.11
   1  -4 -14   -5.80    3.94
   1  -4 -14    3.86    4.91
  -1   4  14   -6.50    6.25
  -1   4  14    6.05    5.24
   1   4 -14    0.23    3.69
   0  -4 -14    5.56    3.90
   0  -4  14   21.18    4.58
   0  -4 -14   16.93    5.17
   0  -4  14   20.33    6.73
   0   4 -14   18.04    3.58
   0   4 -14   15.88    5.47
   0   4  14   15.14    4.71
   1  -4  14    1.07    6.00
  -1  -4 -14   10.67    5.34
   1  -4  14    7.50    4.29
  -1   4 -14    6.34    3.10
  -1   4 -14    4.43    5.21
   1   4  14    3.25    4.36
  -2  -4 -14    2.99    5.46
   2  -4  14    2.78    4.33
  -2   4 -14    5.64    3.89
   2   4  14   -0.70    3.95
  -2   4 -14    9.65    4.84
  -3  -5  14    2.06    8.37
   3   5 -14   -4.50    3.91
  -3   5  14    2.70    5.02
   2  -5 -14   10.14    5.37
   2  -5 -14    1.63    4.73
  -2  -5  14    6.06    7.69
  -2   5  14   -2.64    6.12
   2   5 -14    3.80    3.99
  -2   5  14   12.80    5.12
  -1  -5  14   13.49    7.52
   1  -5 -14    2.62    4.22
  -1  -5  14   19.19    4.51
   1  -5 -14   16.19    5.24
   1   5 -14   11.73    3.91
  -1   5  14   13.78    5.11
   0  -5  14    9.86    4.33
   0  -5 -14   -8.15    3.92
   0  -5  14   -5.89    6.57
   0  -5 -14    1.80    4.96
   0   5  14   12.29    4.51
   0   5 -14    4.68    3.44
   0   5 -14   10.16    5.68
   1  -5  14    5.30    6.04
  -1  -5 -14    3.27    5.47
   1  -5  14    6.77    4.24
   1   5  14   10.67    4.22
  -1   5 -14   16.08    5.59
  -1   5 -14    7.53    3.29
   2  -5  14    6.20    4.20
  -2  -5 -14   -6.68    5.53
   2  -5  14   -4.60    5.68
  -2   5 -14   -2.60    3.60
   2   5  14   -1.22    3.76
  -2   5 -14    4.55    4.79
   3  -6 -14  -13.52    5.13
  -3  -6  14   -3.10    8.64
   3   6 -14   -4.94    4.01
  -3   6  14   13.75    5.56
   2  -6 -14    7.59    5.46
  -2  -6  14    1.74    7.79
   2  -6 -14   -4.48    4.81
  -2   6  14   12.80    5.07
   2   6 -14    7.82    4.05
   1  -6 -14    4.00    5.33
   1  -6 -14   -8.43    4.24
  -1  -6  14   15.38    7.40
   1   6 -14    6.45    3.87
  -1   6  14   11.54    4.90
   0  -6 -14   -5.10    3.98
   0  -6  14   -3.20    6.63
   0  -6 -14   -1.23    5.23
   0  -6  14    6.57    5.05
   0   6  14    9.58    4.35
   0   6 -14    7.12    3.66
   0   6 -14   15.34    6.28
  -1  -6 -14   -5.92    5.20
   1  -6  14   -2.68    6.03
   1  -6  14   -0.80    4.05
  -1   6 -14    1.28    3.37
  -1   6 -14    2.80    5.55
   1   6  14    6.02    4.11
   2  -6  14   -4.50    5.81
   2  -6  14    2.96    4.34
  -2  -6 -14   -7.18    5.98
   2   6  14    5.06    3.91
  -2   6 -14    0.13    3.48
  -2   6 -14    3.34    4.95
   2  -7 -14   -4.95    4.74
  -2  -7  14    6.12    8.05
  -2   7  14    7.33    5.05
   2   7 -14   -1.25    3.88
   1  -7 -14    5.95    5.35
  -1  -7  14    2.01    7.34
   1  -7 -14   -7.68    4.25
   1   7 -14    5.43    4.05
  -1   7  14    4.16    4.64
   0  -7  14    2.26    7.03
   0  -7 -14   -8.73    3.93
   0  -7 -14   -5.40    5.24
   0   7 -14    7.08    3.85
   0   7  14    4.82    4.22
  -1  -7 -14   -1.03    5.59
   1  -7  14   -3.11    6.11
  -1   7 -14    1.67    5.66
   1   7  14    4.23    4.16
  -1   7 -14    1.28    3.43
   2  -7  14    2.98    5.65
  -2  -7 -14   -7.62    6.38
   2  -7  14   -3.87    5.90
   2   7  14   -3.49    3.80
  -2   7 -14   -0.59    4.95
  -2   7 -14    0.64    3.90
   2  -8 -14   -5.23    4.76
  -2  -8  14   -9.54    7.75
  -2   8  14   -0.34    4.90
   2   8 -14    2.70    4.16
   1  -8 -14    2.73    4.49
  -1  -8  14    7.76    7.40
   1  -8 -14    8.39    5.56
   1   8 -14    7.32    4.25
  -1   8  14   17.12    5.03
   0  -8  14   12.20    7.22
   0  -8 -14    0.33    3.96
   0  -8 -14   -3.86    5.34
   0   8 -14    0.82    3.97
   0   8  14    6.26    4.28
  -1  -8 -14   -8.89    5.91
   1  -8  14    4.32    6.50
  -1   8 -14    4.83    5.63
   1   8  14    0.20    4.11
  -1   8 -14    0.15    3.45
  -1  -9  14   -1.64    7.55
   1  -9 -14   -2.09    4.08
   1  -9 -14  -14.26    5.26
   1   9 -14   -2.15    4.15
  -1   9  14    1.02    4.81
   0  -9  14    0.55    7.22
   0  -9 -14    7.44    3.69
   0  -9 -14   -6.60    5.74
   0   9 -14    4.96    3.96
   0   9  14    0.10    4.31
  -1  -9 -14   -7.25    6.21
   1  -9  14    2.45    6.69
  -1   9 -14    8.04    5.97
  -1   9 -14    6.40    3.79
   1   9  14    4.09    4.04
  -3   0  15    9.21    4.81
  -3   0  15   -0.52    7.17
   3   0 -15  -11.85    4.33
   3   0 -15    0.54    6.49
  -2   0  15    4.70    7.58
   2   0 -15   -6.74    3.76
  -2   0  15    4.08    4.49
   2   0 -15    0.02    5.56
  -1   0  15    6.95    5.26
  -1   0  15   -2.70    7.20
   1   0 -15   -2.83    3.47
   1   0 -15    2.61    5.47
   0   0 -15   -0.91    3.19
   0   0  15    5.36    6.82
   0   0 -15    1.13    5.24
   0   0  15    5.91    4.73
  -1   0 -15    9.43    4.95
   1   0  15    8.04    4.61
  -2   0 -15    5.05    5.54
   2   0  15    2.89    4.51
  -3  -1  15    2.46    4.66
  -3  -1  15    2.74    7.61
   3  -1 -15   12.95    6.09
   3  -1 -15   -4.91    4.47
   3   1 -15   -8.94    4.27
  -3   1  15   11.47    4.95
  -3   1  15    1.54    7.25
  -2  -1  15   -2.51    7.64
  -2  -1  15    4.63    4.45
   2  -1 -15    3.37    5.65
   2  -1 -15   -5.94    3.94
  -2   1  15   -0.90    7.02
   2   1 -15    5.35    6.12
   2   1 -15   -3.05    3.72
  -2   1  15   -4.66    4.46
   1  -1 -15    7.75    5.26
  -1  -1  15   10.21    5.11
  -1  -1  15    5.99    7.18
   1  -1 -15   -4.63    3.65
  -1   1  15    8.73    5.36
  -1   1  15   -4.28    7.09
   1   1 -15   -1.71    3.54
   1   1 -15    4.61    5.55
   0  -1  15    3.14    6.91
   0  -1 -15   -3.66    3.39
   0  -1  15    3.94    4.75
   0  -1 -15    5.85    5.23
   0   1  15   -0.83    6.82
   0   1 -15    4.46    3.37
   0   1  15   10.97    4.81
   0   1 -15    6.87    5.23
  -1  -1 -15   11.02    5.18
   1  -1  15    8.86    6.61
   1  -1  15   17.76    4.70
   1   1  15   18.49    4.84
  -1   1 -15   11.49    5.12
  -2  -1 -15   -1.06    5.56
   2  -1  15    7.54    4.47
  -2   1 -15    7.75    5.56
   2   1  15    7.87    4.72
  -3  -2  15    6.36    4.61
   3  -2 -15   -8.73    4.62
   3  -2 -15    7.03    6.01
  -3  -2  15   -6.44    7.81
  -3   2  15    1.10    4.82
   3   2 -15   -6.74    4.09
  -3   2  15   -3.48    6.94
  -2  -2  15   -7.87    7.90
   2  -2 -15    1.91    5.52
   2  -2 -15   -7.23    3.96
  -2  -2  15    4.59    5.28
   2   2 -15   -4.68    3.84
  -2   2  15    3.91    4.59
  -2   2  15    7.21    6.97
  -1  -2  15    5.39    7.41
   1  -2 -15   -2.01    5.20
  -1  -2  15   11.57    5.01
   1  -2 -15   -7.44    3.71
   1   2 -15    5.61    5.60
  -1   2  15   -2.26    7.25
   1   2 -15   -3.06    3.55
  -1   2  15    4.02    5.34
   0  -2  15   15.16    4.87
   0  -2  15   -3.18    6.72
   0  -2 -15    7.05    4.96
   0  -2 -15   -5.55    3.45
   0   2 -15    4.31    3.40
   0   2  15    6.32    6.80
   0   2 -15   13.65    5.52
   0   2  15    9.31    4.95
  -1  -2 -15   -8.98    4.86
   1  -2  15   -9.80    6.26
   1  -2  15    3.28    4.57
  -1   2 -15   -2.68    5.24
   1   2  15    5.46    4.60
  -1   2 -15   -0.69    3.22
  -2  -2 -15   18.65    5.93
   2  -2  15   11.05    4.65
   2   2  15   13.57    4.84
  -2   2 -15   18.98    5.66
  -3  -3  15   17.09    8.70
   3  -3 -15   10.31    6.25
   3  -3 -15  -14.22    4.93
  -3  -3  15    5.27    4.54
   3   3 -15    0.75    4.30
  -3   3  15    3.89    4.89
  -3   3  15    1.00    6.78
  -2  -3  15    6.77    5.36
  -2  -3  15    4.94    8.14
   2  -3 -15   -7.84    4.27
   2  -3 -15   -1.03    5.43
   2   3 -15   -0.53    3.98
  -2   3  15    7.25    4.88
  -2   3  15    2.05    7.00
  -1  -3  15   10.43    4.90
  -1  -3  15    4.42    7.52
   1  -3 -15    4.12    5.18
   1  -3 -15  -10.58    3.73
  -1   3  15    5.60    7.06
   1   3 -15   11.47    6.04
  -1   3  15    6.08    5.58
   1   3 -15    1.75    3.78
   0  -3  15   18.30    4.84
   0  -3 -15   15.27    5.16
   0  -3 -15    1.48    3.71
   0  -3  15   14.50    7.06
   0   3 -15   13.72    5.83
   0   3 -15   10.83    3.70
   0   3  15   25.44    5.11
   1  -3  15    3.71    4.54
  -1  -3 -15   -5.35    5.12
   1  -3  15    2.21    6.59
  -1   3 -15   -3.60    3.12
  -1   3 -15    2.09    5.51
   1   3  15    2.40    4.59
  -2  -3 -15   -5.81    5.41
   2  -3  15    5.78    4.58
   2   3  15    5.96    4.54
  -2   3 -15   -1.76    4.31
  -2   3 -15    2.24    5.40
  -2  -4  15    9.25    5.34
  -2  -4  15   -2.07    8.09
   2  -4 -15  -13.67    4.50
   2  -4 -15    4.74    5.60
   2   4 -15   -3.10    4.10
  -2   4  15   -1.32    6.65
  -2   4  15    8.72    5.07
   1  -4 -15   -1.77    4.91
   1  -4 -15  -10.66    4.10
  -1  -4  15    2.09    7.53
  -1  -4  15   10.36    4.72
  -1   4  15    9.82    5.65
   1   4 -15    0.66    3.89
   1   4 -15    4.50    6.10
   0  -4 -15   -1.21    5.18
   0  -4 -15  -12.30    3.89
   0  -4  15   -3.82    6.84
   0  -4  15    9.80    4.60
   0   4 -15    0.44    3.51
   0   4  15    5.61    4.71
   0   4 -15   -1.98    5.58
   1  -4  15    2.48    4.48
  -1  -4 -15    5.18    5.55
   1  -4  15    0.44    6.65
  -1   4 -15    3.53    3.25
  -1   4 -15   11.11    5.79
   1   4  15    2.74    4.49
  -2  -4 -15   -2.47    5.51
   2  -4  15    1.32    4.60
  -2   4 -15   -3.96    3.96
  -2   4 -15    5.07    5.25
   2   4  15   -0.69    4.15
  -2  -5  15    2.62    8.37
   2  -5 -15  -13.98    4.74
   2  -5 -15   -6.22    5.25
  -2   5  15   -0.79    5.10
   2   5 -15   -3.57    4.17
   1  -5 -15   -7.40    5.24
  -1  -5  15    7.57    5.64
  -1  -5  15    4.12    7.81
  -1   5  15    4.16    5.29
   1   5 -15   -1.43    3.95
   0  -5  15   10.18    4.54
   0  -5  15    2.95    7.06
   0  -5 -15  -10.82    4.04
   0  -5 -15    0.11    5.26
   0   5 -15   10.61    6.01
   0   5  15    4.35    4.68
   0   5 -15    8.58    3.66
   1  -5  15    4.10    4.42
  -1  -5 -15   -1.93    5.52
   1  -5  15   -6.62    6.50
  -1   5 -15   -2.75    5.66
  -1   5 -15   -1.78    3.18
   1   5  15    2.41    4.31
   2  -6 -15  -14.42    4.87
  -2  -6  15   -2.90    8.10
   2  -6 -15   -5.98    5.60
   2   6 -15   -0.67    4.29
  -2   6  15   -4.92    5.11
  -1  -6  15    6.53    7.95
   1  -6 -15   -4.80    4.64
   1  -6 -15    6.20    5.61
   1   6 -15    4.55    4.10
  -1   6  15   15.88    5.32
   0  -6 -15   -9.40    4.08
   0  -6  15    1.72    7.05
   0  -6 -15   -0.05    5.44
   0   6 -15    1.94    3.71
   0   6 -15    6.01    6.18
   0   6  15    3.38    4.39
  -1  -6 -15   -3.42    5.50
   1  -6  15   -3.40    4.49
   1  -6  15  -10.10    6.36
  -1   6 -15   -1.52    3.35
  -1   6 -15   -2.37    5.75
   1   6  15    5.63    4.29
   1  -7 -15   -8.63    4.42
  -1  -7  15   -4.98    7.72
   1  -7 -15    0.22    5.53
  -1   7  15    7.93    5.08
   1   7 -15    1.86    4.12
   0  -7 -15   -7.26    4.23
   0  -7 -15    3.80    5.65
   0  -7  15   15.01    7.48
   0   7 -15    5.36    3.97
   0   7  15    3.64    4.37
   0   7 -15   11.58    6.82
  -1  -7 -15    7.41    5.98
   1  -7  15    3.84    6.78
  -1   7 -15    3.98    3.60
   1   7  15    7.68    4.32
  -1   7 -15    9.32    6.28
   1  -8 -15   -3.83    5.71
   1  -8 -15   -3.72    4.55
   1   8 -15   -2.25    4.38
   0  -8 -15   -7.34    5.51
   0  -8  15   -0.29    7.52
   0  -8 -15   -9.41    4.74
   0   8  15    1.82    4.28
   0   8 -15   -3.08    3.98
   0   8 -15    0.72    6.92
  -2   0  16    7.36    5.86
  -2   0  16   -7.78    7.87
   2   0 -16    5.55    6.03
   2   0 -16   -5.67    4.13
   1   0 -16   -4.62    3.68
  -1   0  16   -4.13    7.70
   1   0 -16    5.58    5.77
  -1   0  16   13.47    5.51
   0   0 -16   -0.22    5.46
   0   0 -16   -3.27    3.40
   0   0  16    5.07    5.16
   0   0  16    0.38    7.20
  -1   0 -16   46.20    5.96
   1   0  16   32.13    5.36
   2  -1 -16    3.81    6.04
   2  -1 -16   -4.54    4.31
  -2  -1  16    4.72    8.16
  -2  -1  16   14.13    5.90
   2   1 -16   -7.71    3.90
   2   1 -16    0.42    6.01
  -2   1  16   -1.61    7.69
  -2   1  16    7.99    6.02
   1  -1 -16   -2.43    3.87
   1  -1 -16    7.66    5.61
  -1  -1  16    0.92    7.80
  -1  -1  16    3.21    5.30
  -1   1  16    4.59    8.08
  -1   1  16    7.67    5.58
   1   1 -16   -0.70    3.72
   1   1 -16    7.89    6.01
   0  -1 -16    4.99    5.48
   0  -1  16   -8.12    7.27
   0  -1 -16   -8.37    3.48
   0  -1  16   -1.67    4.98
   0   1 -16   -0.07    5.51
   0   1 -16   -5.17    3.30
   0   1  16   -2.53    5.07
   0   1  16   -0.45    7.31
   1  -1  16    6.44    4.87
  -1  -1 -16   -7.48    5.14
   1   1  16    7.43    4.91
  -1   1 -16    3.53    5.16
  -2  -2  16    7.41    8.46
   2  -2 -16    1.92    5.75
   2  -2 -16   -5.78    4.24
  -2  -2  16   12.28    5.85
   2   2 -16    9.81    6.70
   2   2 -16    0.63    4.08
  -2   2  16    4.77    4.78
  -2   2  16   -3.81    7.46
   1  -2 -16    4.31    5.63
   1  -2 -16   -9.33    3.75
  -1  -2  16   -2.88    7.72
  -1  -2  16    9.08    5.16
   1   2 -16    3.71    5.89
  -1   2  16   -4.71    7.75
   1   2 -16   -4.53    3.81
  -1   2  16   12.47    5.76
   0  -2 -16    5.46    5.14
   0  -2  16    3.97    7.41
   0  -2  16    3.59    4.97
   0   2 -16   -3.16    3.45
   0   2 -16    7.17    5.63
   0   2  16   -4.08    5.03
   1  -2  16    1.65    6.83
  -1  -2 -16   13.16    5.54
   1  -2  16    5.77    4.89
   1   2  16    3.38    4.97
  -1   2 -16   10.49    5.64
   2  -3 -16    4.89    5.96
   2  -3 -16  -13.93    4.43
  -2  -3  16   -0.83    8.70
  -2  -3  16   13.05    5.72
  -2   3  16    2.17    4.91
  -2   3  16   -2.04    7.44
   2   3 -16   -3.48    4.22
   1  -3 -16   15.95    5.70
  -1  -3  16   15.31    5.20
   1  -3 -16   -7.89    4.05
  -1  -3  16    5.28    7.81
  -1   3  16   12.86    5.83
  -1   3  16   -3.07    7.36
   1   3 -16    5.18    4.12
   1   3 -16   17.37    6.33
   0  -3 -16   -3.66    5.27
   0  -3  16   -5.88    6.92
   0  -3  16    6.73    4.91
   0   3 -16    1.30    3.71
   0   3  16   18.77    5.38
   0   3 -16    5.01    5.77
   1  -3  16   -1.07    6.97
  -1  -3 -16    0.59    5.60
   1  -3  16    7.87    4.85
   1   3  16    9.95    5.10
  -1   3 -16    2.41    5.83
  -1  -4  16    7.99    5.05
   1  -4 -16    9.12    5.44
  -1  -4  16    3.45    8.07
   1   4 -16    7.30    6.41
  -1   4  16   14.30    6.01
   1   4 -16    4.29    4.22
   0  -4  16    3.71    4.83
   0  -4  16   -6.45    7.21
   0  -4 -16    1.86    5.52
   0   4 -16    0.17    3.73
   0   4 -16   -6.23    5.98
   0   4  16    5.21    5.12
   1  -4  16    6.24    4.89
   1  -4  16    0.07    7.02
  -1  -4 -16    7.33    5.91
  -1   4 -16    8.70    6.08
   1   4  16    9.57    4.92
   1  -5 -16   -4.56    4.64
  -1  -5  16    8.91    8.14
   1  -5 -16    9.18    5.81
   1   5 -16    0.11    4.28
  -1   5  16   20.18    5.90
   1   5 -16   10.62    6.85
   0  -5  16    3.54    4.90
   0  -5 -16    3.13    5.55
   0  -5  16   -9.12    7.35
   0   5 -16    3.68    6.23
   0   5  16    9.33    4.93
   0   5 -16    2.91    3.88
   0   0 -17    8.92    5.96
   0   0   0    0.00    0.00
;
_shelx_hkl_checksum     51447
_shelx_res_file
;
TITL s1 in P21 #4
    s1.res
    created by SHELXL-2017/1 at 13:56:05 on 01-Dec-2021
REM reset to P21 #4
CELL 0.71073 4.7848 13.5228 13.2538 90 93.9404 90
ZERR 2 0.004 0.0112 0.011 0 0.0089 0
LATT -1
SYMM -X,0.5+Y,-Z
SFAC C H N O Cl
UNIT 24 52 2 22 2
SADI N1 H1c N1 H1a N1 H1b
SADI O1W H1Wa O1W H1Wb
SADI 0.05 O1 H1 O3 H3 O6 H6 O7 H7 O8 H8 O2 H2 O9 H9
HTAB O1 Cl1
EQIV $1 -x+1, y+1/2, -z+1
HTAB O1W O3_$1
EQIV $2 -x, y+1/2, -z+1
HTAB O1W Cl1_$2
HTAB O2 O10
EQIV $3 -x, y-1/2, -z+1
HTAB O3 Cl1_$3
EQIV $4 -x, y-1/2, -z
HTAB O6 O9_$4
EQIV $5 -x+1, y-1/2, -z
HTAB O7 O2_$5
EQIV $6 x, y, z-1
HTAB O8 Cl1_$6
EQIV $7 -x+1, y+1/2, -z
HTAB O9 O6_$7
HTAB N1 O1W
EQIV $8 -x, y+1/2, -z
HTAB N1 O7_$8
HTAB N1 O8_$8
HTAB N1 O1
EQIV $9 x-1, y, z
HTAB N1 O1W_$9
L.S. 12
PLAN  20
SIZE 0.01 0.05 0.08
TEMP 0
HTAB
BOND $H
fmap 2
acta
REM <olex2.extras>
REM <HklSrc "%.\\s1.hkl">
REM </olex2.extras>
WGHT    0.047500
FVAR       0.29581
CL1   5   -0.328030    0.753591    0.615894    11.00000    0.03228    0.02300 =
         0.03017    0.00446   -0.00062   -0.00144
O1    4   -0.139370    0.786699    0.401357    11.00000    0.02677    0.02338 =
         0.03168    0.00448    0.00371    0.00202
H1    2   -0.195454    0.765000    0.454572    11.00000   -1.50000
O1W   4    0.624040    1.032905    0.426927    11.00000    0.07543    0.02680 =
         0.03412   -0.00248   -0.01172   -0.00341
H1WA  2    0.711613    1.020981    0.488363    11.00000   -1.50000
H1WB  2    0.575985    1.096202    0.433294    11.00000   -1.50000
O2    4    0.235466    0.855150    0.135099    11.00000    0.03461    0.02076 =
         0.02223    0.00111   -0.00098   -0.00994
H2    2    0.185817    0.830119    0.082487    11.00000   -1.50000
O3    4    0.148671    0.476131    0.386148    11.00000    0.05639    0.01633 =
         0.02975    0.00653    0.00391   -0.00262
H3    2    0.178720    0.416223    0.386508    11.00000   -1.50000
O4    4    0.248222    0.681459    0.391873    11.00000    0.03289    0.01696 =
         0.02561   -0.00017   -0.00095   -0.00213
O5    4    0.101872    0.641293    0.120837    11.00000    0.02675    0.02061 =
         0.01967    0.00109    0.00154   -0.00502
O6    4    0.316140    0.468372    0.030736    11.00000    0.02521    0.02096 =
         0.03302    0.00578    0.00495    0.00065
H6    2    0.175159    0.446307    0.054516    11.00000   -1.50000
O7    4    0.323699    0.474245   -0.183794    11.00000    0.03152    0.01647 =
         0.03142   -0.00104   -0.00145    0.00507
H7    2    0.430673    0.433814   -0.156937    11.00000   -1.50000
O8    4   -0.040878    0.629167   -0.212046    11.00000    0.02505    0.01904 =
         0.02435    0.00389   -0.00123   -0.00068
H8    2   -0.091437    0.657543   -0.261377    11.00000   -1.50000
O9    4    0.163519    0.915715   -0.104646    11.00000    0.02603    0.01851 =
         0.03179   -0.00341    0.00107    0.00043
H9    2    0.320954    0.933468   -0.082291    11.00000   -1.50000
O10   4    0.142049    0.728021   -0.024983    11.00000    0.02421    0.01732 =
         0.02648    0.00266    0.00335    0.00275
N1    3    0.149451    0.945957    0.324931    11.00000    0.03493    0.02120 =
         0.02279    0.00424   -0.00609   -0.00517
H1A   2    0.269975    0.977850    0.369089    11.00000   -1.50000
H1B   2    0.104101    0.980321    0.268001    11.00000   -1.50000
H1C   2   -0.022614    0.946099    0.349569    11.00000   -1.50000
C1    1    0.148888    0.779134    0.402373    11.00000    0.03008    0.01803 =
         0.02649    0.00260   -0.00053   -0.00195
AFIX  13
H1D   2    0.231817    0.807016    0.465797    11.00000   -1.20000
AFIX   0
C2    1    0.240873    0.841795    0.313398    11.00000    0.02535    0.01635 =
         0.02617    0.00390   -0.00071   -0.00294
AFIX  13
H2A   2    0.445983    0.840893    0.315433    11.00000   -1.20000
AFIX   0
C3    1    0.129167    0.796768    0.213463    11.00000    0.02348    0.02120 =
         0.02359    0.00756    0.00161   -0.00176
AFIX  13
H3A   2   -0.076034    0.799022    0.208350    11.00000   -1.20000
AFIX   0
C4    1    0.227000    0.690598    0.209516    11.00000    0.01966    0.01873 =
         0.02854   -0.00020   -0.00002   -0.00392
AFIX  13
H4    2    0.431371    0.689282    0.207687    11.00000   -1.20000
AFIX   0
C5    1    0.141936    0.631532    0.301262    11.00000    0.02858    0.01581 =
         0.02301    0.00160   -0.00061   -0.00921
AFIX  13
H5    2   -0.062765    0.627481    0.300031    11.00000   -1.20000
AFIX   0
C6    1    0.264136    0.529207    0.305107    11.00000    0.03714    0.02314 =
         0.02848    0.00268   -0.00037   -0.00350
AFIX  23
H6A   2    0.219239    0.495436    0.241483    11.00000   -1.20000
H6B   2    0.466372    0.532736    0.316291    11.00000   -1.20000
AFIX   0
C7    1    0.253407    0.645841    0.034137    11.00000    0.02288    0.02054 =
         0.02320    0.00396    0.00178    0.00134
AFIX  13
H7A   2    0.453220    0.655704    0.052771    11.00000   -1.20000
AFIX   0
C8    1    0.208126    0.551770   -0.025792    11.00000    0.02360    0.01465 =
         0.02643    0.00490   -0.00183    0.00311
AFIX  13
H8A   2    0.007235    0.542472   -0.042707    11.00000   -1.20000
AFIX   0
C9    1    0.359619    0.560368   -0.123025    11.00000    0.02118    0.01601 =
         0.02398   -0.00072    0.00232    0.00156
AFIX  13
H9A   2    0.559991    0.570369   -0.105595    11.00000   -1.20000
AFIX   0
C10   1    0.246364    0.648313   -0.183448    11.00000    0.02021    0.01944 =
         0.02457    0.00311    0.00356   -0.00222
AFIX  13
H10   2    0.350340    0.656234   -0.244111    11.00000   -1.20000
AFIX   0
C11   1    0.285296    0.740187   -0.116829    11.00000    0.02071    0.01958 =
         0.02653   -0.00203    0.00729   -0.00148
AFIX  13
H11   2    0.485554    0.750477   -0.099407    11.00000   -1.20000
AFIX   0
C12   1    0.164346    0.831345   -0.169180    11.00000    0.02609    0.01407 =
         0.03247    0.00012    0.00401    0.00071
AFIX  23
H12A  2    0.272384    0.846504   -0.226525    11.00000   -1.20000
H12B  2   -0.026310    0.817433   -0.194879    11.00000   -1.20000
AFIX   0
HKLF 4
REM  s1 in P21 #4
REM R1 =  0.0658 for    2216 Fo > 4sig(Fo)  and  0.1519 for all    3787 data
REM    262 parameters refined using     26 restraints
END
WGHT      0.0472      0.0000
REM Instructions for potential hydrogen bonds
HTAB O1 Cl1
HTAB O1W O3_$1
HTAB O1W Cl1_$2
HTAB O2 O10
HTAB O3 Cl1_$3
HTAB O6 O9_$4
HTAB O7 O2_$5
HTAB O8 Cl1_$6
HTAB O9 O6_$7
HTAB N1 O1W
HTAB N1 O7_$8
HTAB N1 O8_$8
HTAB N1 O1
HTAB N1 O1W_$9
EQIV $10 x+1, y, z
HTAB C1 Cl1_$10
HTAB C2 O1_$10
HTAB C3 O7_$8
HTAB C9 O8_$10
EQIV $11 x+1, y, z-1
HTAB C10 Cl1_$11
HTAB C12 Cl1_$6
REM Highest difference peak  0.440,  deepest hole -0.370,  1-sigma level  0.075
Q1    1  -0.5357  0.7542  0.6738  11.00000  0.05    0.44
Q2    1   0.2374  1.0067  0.4963  11.00000  0.05    0.37
Q3    1  -0.0998  0.7622  0.5645  11.00000  0.05    0.32
Q4    1  -0.2371  0.7002  0.6099  11.00000  0.05    0.31
Q5    1  -0.2428  0.8147  0.6188  11.00000  0.05    0.29
Q6    1  -0.3230  0.7570  0.6609  11.00000  0.05    0.29
Q7    1   0.1633  0.6001 -0.1736  11.00000  0.05    0.28
Q8    1   0.4935  0.8203 -0.2965  11.00000  0.05    0.26
Q9    1   0.8265  1.0698  0.4216  11.00000  0.05    0.26
Q10   1  -0.2314  0.6227  0.3974  11.00000  0.05    0.26
Q11   1   0.3515  0.8036  0.1410  11.00000  0.05    0.25
Q12   1  -0.3113  0.8424  0.2542  11.00000  0.05    0.25
Q13   1  -0.1401  0.6743 -0.2087  11.00000  0.05    0.25
Q14   1   0.4921  0.6821  0.3555  11.00000  0.05    0.25
Q15   1  -0.6046  0.8500  0.6232  11.00000  0.05    0.24
Q16   1   0.3985  0.7592 -0.2360  11.00000  0.05    0.24
Q17   1  -0.5073  0.8082  0.5626  11.00000  0.05    0.24
Q18   1  -0.5480  0.7137  0.5630  11.00000  0.05    0.24
Q19   1   0.5056  0.9077  0.4596  11.00000  0.05    0.24
Q20   1  -0.1827  0.5578  0.0341  11.00000  0.05    0.24
;
_shelx_res_checksum     49693
