# Supplementary material for: β-d-Galacto­pyranosyl-(1→4)–2-amino-2-de­oxy-α-d-gluco­pyran­ose hydro­chloride monohydrate (lactosamine)
Source: IUCrdata. 2022 Jan 28;7(Pt 1):x220061. doi: 10.1107/S241431462200061X (PMC9028551; doi:10.1107/S241431462200061X)
Supplement: Supplementary file 2 [file x-07-x220061-Isup2.hkl]

data_I                                                                          
_shelx_title ' s1 in P21 No4' 
_shelx_refln_list_code          4                                               
_shelx_F_calc_maximum      107.74                                               
_exptl_crystal_F_000       420.00                                               
_reflns_d_resolution_high  0.7778                                               
                                                                                
loop_                                                                           
 _space_group_symop_operation_xyz                                               
 'x, y, z'                                                                      
 '-x, y+1/2, -z'                                                                
                                                                                
_cell_length_a     4.7848                                                       
_cell_length_b    13.5228                                                       
_cell_length_c    13.2538                                                       
_cell_angle_alpha  90.000                                                       
_cell_angle_beta   93.940                                                       
_cell_angle_gamma  90.000                                                       
                                                                                
_shelx_F_squared_multiplier     1.000                                           
                                                                                
loop_                                                                           
 _refln_index_h                                                                 
 _refln_index_k                                                                 
 _refln_index_l                                                                 
 _refln_F_squared_calc                                                          
 _refln_F_squared_meas                                                          
 _refln_F_squared_sigma                                                         
 _refln_observed_status                                                         
   1 -17   0         36.96         57.65        31.48 o                         
   0 -16   0         11.99         28.23        41.25 o                         
   1 -16   0          6.67         60.48        40.73 o                         
   2 -16   0         16.86         49.84        26.26 o                         
   1 -15   0         72.08        179.08        43.91 o                         
   2 -15   0         41.45         81.05        44.96 o                         
   3 -15   0          0.34         45.99        52.40 o                         
   0 -14   0        327.32        364.16        32.16 o                         
   1 -14   0        206.68        279.12        26.78 o                         
   2 -14   0         93.46        125.61        45.80 o                         
   3 -14   0        208.15        342.23       122.51 o                         
   1 -13   0        393.25        444.58        27.18 o                         
   2 -13   0         12.96         29.65        29.02 o                         
   3 -13   0         68.90         81.78        56.34 o                         
   4 -13   0         44.45        137.44        55.25 o                         
   0 -12   0        120.35        137.53        25.23 o                         
   1 -12   0        178.18        226.62        22.55 o                         
   2 -12   0         76.96        116.40        24.17 o                         
   3 -12   0         66.49         85.28        33.40 o                         
   4 -12   0         65.25        111.67        37.00 o                         
   1 -11   0        521.02        564.84        29.43 o                         
   2 -11   0        129.25        155.12        31.53 o                         
   3 -11   0         28.31         38.39        31.18 o                         
   4 -11   0          8.35         47.27        55.31 o                         
   0 -10   0       1760.55       1716.10        46.14 o                         
   1 -10   0        193.33        191.38        18.48 o                         
   2 -10   0        417.30        410.14        25.59 o                         
   3 -10   0        224.67        230.23        32.17 o                         
   4 -10   0         12.28         27.50        26.05 o                         
   5 -10   0         16.29        -11.88        51.31 o                         
   1  -9   0        139.35        141.30        16.08 o                         
   2  -9   0        226.42        249.55        25.07 o                         
   3  -9   0         10.74         10.70        20.61 o                         
   4  -9   0         86.23        127.58        26.33 o                         
   5  -9   0        132.66        263.64        82.28 o                         
   0  -8   0        276.18        244.63        19.19 o                         
   1  -8   0         49.87         55.51        13.73 o                         
   2  -8   0         34.04         35.36        14.81 o                         
   3  -8   0        313.58        305.09        23.77 o                         
   4  -8   0         10.81         47.35        29.73 o                         
   5  -8   0         81.10        116.33       126.85 o                         
   1  -7   0        688.04        676.53        25.40 o                         
   2  -7   0        205.47        197.45        13.71 o                         
   3  -7   0         82.11         86.74        19.26 o                         
   4  -7   0          4.47         22.41        17.57 o                         
   5  -7   0         38.79         57.94       103.36 o                         
   0  -6   0       1799.58       1755.47        48.34 o                         
   1  -6   0       1304.72       1297.88        28.27 o                         
   2  -6   0        174.68        172.07        12.59 o                         
   3  -6   0         43.74         61.11        14.07 o                         
   4  -6   0        430.28        465.51        26.26 o                         
   5  -6   0        105.62        101.63        29.65 o                         
   1  -5   0       4070.60       4041.34        56.73 o                         
   2  -5   0        121.91        122.39        11.48 o                         
   3  -5   0        325.33        346.35        17.95 o                         
   4  -5   0        109.54        139.35        17.28 o                         
   5  -5   0          2.72         14.11        27.59 o                         
   0  -4   0       1591.60       1584.16        33.82 o                         
   1  -4   0       1083.13       1111.47        21.25 o                         
   2  -4   0        520.01        514.24        18.27 o                         
   3  -4   0        280.52        275.65        16.00 o                         
   4  -4   0        274.86        286.15        18.32 o                         
   5  -4   0        113.43        153.09        49.50 o                         
   1  -3   0       2114.90       1996.37        27.77 o                         
   2  -3   0        420.72        415.64        17.38 o                         
   3  -3   0          2.35         -2.56        12.31 o                         
   4  -3   0         14.72         26.30        20.27 o                         
   5  -3   0         78.00        112.41        25.85 o                         
   6  -3   0         14.79          9.88        32.26 o                         
   0  -2   0       1083.74       1052.50        22.14 o                         
   1  -2   0        545.77        478.58        19.00 o                         
   2  -2   0        326.16        316.97        15.80 o                         
   3  -2   0        285.94        308.69        16.05 o                         
   4  -2   0         63.66         66.61        27.48 o                         
   5  -2   0         39.02         55.02        36.29 o                         
   6  -2   0         56.80         24.27        33.15 o                         
   1  -1   0      11535.55      10739.60       113.14 o                         
   2  -1   0       2747.50       2669.05        46.76 o                         
   3  -1   0        366.16        370.84        20.70 o                         
   4  -1   0        490.08        522.96        31.28 o                         
   5  -1   0         48.67         68.26        28.41 o                         
   6  -1   0          8.33        -18.21        35.65 o                         
   1   0   0       2407.96       2285.36        54.23 o                         
   2   0   0       8633.59       8965.23       113.19 o                         
   3   0   0         95.81        144.02        16.31 o                         
   4   0   0        101.30        100.83        23.15 o                         
   5   0   0         61.95         71.71        28.24 o                         
   6   0   0         37.12         52.30        32.56 o                         
   1   1   0      11607.64      11278.14       168.48 o                         
   2   1   0       2773.27       2691.50        50.90 o                         
   3   1   0        366.34        367.23        25.09 o                         
   4   1   0        495.44        553.15        36.51 o                         
   5   1   0         49.10         50.09        27.23 o                         
   6   1   0          8.52          3.43        35.83 o                         
   0   2   0       1060.49       1080.31        23.99 o                         
   1   2   0        546.21        510.19        50.97 o                         
   2   2   0        333.17        336.35        19.43 o                         
   3   2   0        273.22        274.97        21.92 o                         
   4   2   0         65.87         65.49        30.91 o                         
   5   2   0         38.85         18.48        50.45 o                         
   6   2   0         59.85         84.91        34.85 o                         
   1   3   0       2087.17       2058.73        34.27 o                         
   2   3   0        405.71        456.70        24.60 o                         
   3   3   0          2.35          4.92        19.03 o                         
   4   3   0         12.35         10.33        22.87 o                         
   5   3   0         75.85         89.41        28.44 o                         
   6   3   0         15.11         17.47        54.74 o                         
   0   4   0       1574.55       1669.71        51.65 o                         
   1   4   0       1086.22       1096.36        25.31 o                         
   2   4   0        512.74        537.38        24.86 o                         
   3   4   0        279.34        268.67        24.01 o                         
   4   4   0        276.04        254.91        27.70 o                         
   5   4   0        111.87        144.25        28.81 o                         
   1   5   0       4106.50       4095.91        66.46 o                         
   2   5   0        121.27        155.01        27.14 o                         
   3   5   0        326.19        327.87        21.64 o                         
   4   5   0        110.98         87.75        21.58 o                         
   5   5   0          2.33         13.06        23.02 o                         
   0   6   0       1844.66       1862.49        58.97 o                         
   1   6   0       1287.59       1365.27        29.09 o                         
   2   6   0        170.61        177.28        16.58 o                         
   3   6   0         40.44         32.56        17.73 o                         
   4   6   0        433.21        359.88        42.59 o                         
   5   6   0        108.69        104.27        24.96 o                         
   1   7   0        683.15        703.35        34.19 o                         
   2   7   0        210.46        207.47        17.70 o                         
   3   7   0         82.39         48.05        18.48 o                         
   4   7   0          4.63         10.80        20.45 o                         
   5   7   0         37.67         22.80        23.85 o                         
   0   8   0        284.28        269.01        27.88 o                         
   1   8   0         46.86         35.81        19.54 o                         
   2   8   0         31.46         40.08        15.84 o                         
   3   8   0        307.35        287.18        22.56 o                         
   4   8   0         11.51          4.75        20.98 o                         
   5   8   0         80.66         84.98        25.50 o                         
   1   9   0        142.55        146.68        22.92 o                         
   2   9   0        217.71        233.27        19.63 o                         
   3   9   0         10.47         19.85        14.59 o                         
   4   9   0         83.79         81.93        22.74 o                         
   5   9   0        133.81        135.96        26.93 o                         
   0  10   0       1750.13       1574.74        64.57 o                         
   1  10   0        197.20        150.01        24.11 o                         
   2  10   0        418.62        355.27        34.45 o                         
   3  10   0        227.38        177.25        30.63 o                         
   4  10   0         12.55         16.47        38.49 o                         
   5  10   0         16.47         30.35        32.65 o                         
   1  11   0        535.94        508.22        36.99 o                         
   2  11   0        126.37        120.22        28.74 o                         
   3  11   0         27.85         19.56        21.38 o                         
   4  11   0          8.55         19.22        26.99 o                         
   0  12   0        114.40        125.13        36.23 o                         
   1  12   0        178.60        179.57        28.85 o                         
   2  12   0         77.26         55.43        28.94 o                         
   3  12   0         63.88          3.40        22.99 o                         
   4  12   0         64.22         60.64        45.65 o                         
   1  13   0        384.40        299.37        34.64 o                         
   2  13   0         11.75        -22.33        29.11 o                         
   3  13   0         68.27         67.30        33.60 o                         
   4  13   0         46.49         68.65        33.27 o                         
   0  14   0        338.59        269.12        52.34 o                         
   1  14   0        204.58        186.01        35.53 o                         
   2  14   0         95.11         59.00        33.57 o                         
   3  14   0        205.68        195.31        38.60 o                         
   1  15   0         74.44         68.36        37.70 o                         
   2  15   0         43.84         -9.81        34.41 o                         
   3  15   0          0.36         14.40        36.79 o                         
   0  16   0         11.17        -28.80        53.37 o                         
   1  16   0          6.38        -75.65        75.65 o                         
   2  16   0         16.17        -29.95        36.84 o                         
   1  17   0         35.86        -59.31        59.31 o                         
  -1 -17   1         33.50         64.00        31.17 o                         
   0 -17   1         14.83         35.31        32.63 o                         
   1 -17   1         26.06         30.28        31.26 o                         
  -2 -16   1         30.26         65.86        49.52 o                         
  -1 -16   1         97.12        197.34        56.94 o                         
   0 -16   1         31.47         72.25        62.80 o                         
   1 -16   1         27.43         68.51        32.74 o                         
   2 -16   1         31.04        125.35        66.22 o                         
  -3 -15   1         46.55        131.51        74.68 o                         
  -2 -15   1        152.52        231.08        32.05 o                         
  -1 -15   1         21.91         88.17        38.78 o                         
   0 -15   1         76.55        119.45        29.41 o                         
   1 -15   1          7.86         49.21        29.65 o                         
   2 -15   1        115.21        196.64        35.43 o                         
   3 -15   1         69.98         81.82        46.85 o                         
  -3 -14   1         75.49        184.64        78.51 o                         
  -2 -14   1          3.30         44.85        43.11 o                         
  -1 -14   1         44.75         76.81        23.44 o                         
   0 -14   1        166.60        247.81        22.75 o                         
   1 -14   1         22.76         34.58        22.86 o                         
   2 -14   1        145.73        215.64        53.63 o                         
   3 -14   1         17.54         75.12        92.51 o                         
  -4 -13   1        121.35        220.79        40.78 o                         
  -3 -13   1         50.36        137.10        71.14 o                         
  -2 -13   1         56.45         83.88        33.99 o                         
  -1 -13   1         19.87         45.22        21.73 o                         
   0 -13   1        212.62        272.75        27.20 o                         
   1 -13   1        101.43        138.33        23.03 o                         
   2 -13   1        192.66        233.25        25.19 o                         
   3 -13   1        165.43        208.94        68.00 o                         
  -4 -12   1         12.19         54.38        38.05 o                         
  -3 -12   1        459.59        669.01       151.70 o                         
  -2 -12   1        165.29        160.86        22.96 o                         
  -1 -12   1        272.08        296.10        23.81 o                         
   0 -12   1        696.75        739.94        29.14 o                         
   1 -12   1        322.37        370.16        24.70 o                         
   2 -12   1        713.60        815.40        37.42 o                         
   3 -12   1        154.76        181.43        39.03 o                         
   4 -12   1         82.64        314.61        84.68 o                         
  -4 -11   1         16.79        116.85        82.17 o                         
  -3 -11   1         39.15         43.43        25.37 o                         
  -2 -11   1        678.64        639.17        33.93 o                         
  -1 -11   1        705.42        764.38        33.37 o                         
   0 -11   1        702.91        764.56        27.35 o                         
   1 -11   1        774.11        816.10        32.73 o                         
   2 -11   1        333.69        355.92        36.22 o                         
   3 -11   1         85.53        108.20        33.74 o                         
   4 -11   1        209.72        309.38        55.31 o                         
  -5 -10   1          3.22        -28.23        48.91 o                         
  -4 -10   1         92.61        143.80        41.25 o                         
  -3 -10   1        106.37        130.52        22.26 o                         
  -2 -10   1         44.35         49.56        18.32 o                         
  -1 -10   1        394.46        388.18        25.43 o                         
   0 -10   1        308.49        330.82        16.95 o                         
   1 -10   1        488.53        504.11        28.23 o                         
   2 -10   1         52.50         66.97        18.38 o                         
   3 -10   1        379.36        400.15        36.08 o                         
   4 -10   1        101.21        171.00        28.54 o                         
  -5  -9   1          8.91         37.03        39.80 o                         
  -4  -9   1         25.48         53.40        24.39 o                         
  -3  -9   1          7.78         23.37        19.33 o                         
  -2  -9   1         31.37         14.58        16.21 o                         
  -1  -9   1         97.50        116.81        16.12 o                         
   0  -9   1        115.18        126.45        13.30 o                         
   1  -9   1        261.91        281.46        18.09 o                         
   2  -9   1         10.38         10.20        16.15 o                         
   3  -9   1        196.12        215.52        28.98 o                         
   4  -9   1          2.37         26.57        25.06 o                         
   5  -9   1         14.40         71.39        59.25 o                         
  -5  -8   1         51.37        110.95        81.31 o                         
  -4  -8   1        293.39        382.17        61.57 o                         
  -3  -8   1          8.90          6.55        15.76 o                         
  -2  -8   1         21.10          9.04        14.82 o                         
  -1  -8   1        324.91        321.44        21.82 o                         
   0  -8   1        355.79        375.83        18.08 o                         
   1  -8   1        114.14        113.09        14.59 o                         
   2  -8   1        113.12        105.13        15.84 o                         
   3  -8   1        356.05        316.27        24.49 o                         
   4  -8   1          2.91          3.01        23.65 o                         
   5  -8   1         64.11        100.19        46.11 o                         
  -5  -7   1        138.93        199.33        70.11 o                         
  -4  -7   1        702.72        756.52        53.39 o                         
  -3  -7   1        185.07        181.68        20.89 o                         
  -2  -7   1       1319.83       1333.22        37.89 o                         
  -1  -7   1        852.27        841.38        25.82 o                         
   0  -7   1       1290.74       1295.73        25.28 o                         
   1  -7   1       1286.11       1230.88        29.17 o                         
   2  -7   1         30.38         20.11        11.97 o                         
   3  -7   1        404.72        433.08        37.26 o                         
   4  -7   1        166.07        186.16        19.71 o                         
   5  -7   1         10.10         29.69        34.16 o                         
  -5  -6   1        161.61        188.83        28.15 o                         
  -4  -6   1        122.92        166.17        18.71 o                         
  -3  -6   1       1628.45       1657.40        40.25 o                         
  -2  -6   1        567.34        605.32        21.16 o                         
  -1  -6   1        323.18        330.89        19.33 o                         
   0  -6   1         71.49         50.08        10.38 o                         
   1  -6   1        872.24        898.95        24.72 o                         
   2  -6   1        552.74        535.82        26.21 o                         
   3  -6   1        279.08        317.12        17.01 o                         
   4  -6   1         43.18         52.84        17.51 o                         
   5  -6   1        161.46        194.57        36.81 o                         
  -5  -5   1        139.59        104.96        27.38 o                         
  -4  -5   1        137.08        164.99        18.23 o                         
  -3  -5   1         78.91         75.26        13.84 o                         
  -2  -5   1        184.56        177.99        12.39 o                         
  -1  -5   1         85.09         72.99        12.17 o                         
   0  -5   1        779.55        784.77        18.91 o                         
   1  -5   1        464.76        458.64        17.19 o                         
   2  -5   1        376.06        350.44        21.28 o                         
   3  -5   1         46.59         29.79        13.54 o                         
   4  -5   1        153.81        171.37        18.08 o                         
   5  -5   1         21.05         49.48        24.88 o                         
  -5  -4   1         86.96         92.37        54.01 o                         
  -4  -4   1         79.58        124.05        17.17 o                         
  -3  -4   1         77.29         82.96        13.49 o                         
  -2  -4   1         47.54         28.78        10.75 o                         
  -1  -4   1         73.63         72.95        11.19 o                         
   0  -4   1       2831.42       2857.77        35.87 o                         
   1  -4   1        194.67        170.28        15.04 o                         
   2  -4   1        471.61        471.12        18.34 o                         
   3  -4   1         49.41         72.37        13.17 o                         
   4  -4   1         27.90         22.61        20.18 o                         
   5  -4   1         54.10         51.92        24.87 o                         
  -6  -3   1         36.60         30.17        32.61 o                         
  -5  -3   1        184.59        233.23        27.52 o                         
  -4  -3   1        215.30        223.52        17.90 o                         
  -3  -3   1        287.75        296.04        21.03 o                         
  -2  -3   1        973.95        946.08        21.06 o                         
  -1  -3   1         34.17         27.49         9.01 o                         
   0  -3   1         19.81         17.77        23.13 o                         
   1  -3   1       1752.93       1747.08        25.58 o                         
   2  -3   1         95.77         93.69        11.72 o                         
   3  -3   1        144.32        115.36        16.94 o                         
   4  -3   1        219.71        228.81        22.87 o                         
   5  -3   1         10.21         15.30        24.05 o                         
   6  -3   1         58.87         51.20        48.91 o                         
  -6  -2   1         26.15         -4.94        32.57 o                         
  -5  -2   1          4.54         30.82        29.29 o                         
  -4  -2   1        102.94        104.56        16.38 o                         
  -3  -2   1        354.37        364.63        17.70 o                         
  -2  -2   1        656.24        663.92        18.85 o                         
  -1  -2   1       1638.59       1654.83        40.07 o                         
   0  -2   1        675.51        593.33        18.26 o                         
   1  -2   1        181.09        203.80        12.18 o                         
   2  -2   1       1904.34       1819.59        27.77 o                         
   3  -2   1        413.51        438.99        24.61 o                         
   4  -2   1         46.22         34.46        19.82 o                         
   5  -2   1         33.16         63.07        24.03 o                         
   6  -2   1         84.00        131.11        35.06 o                         
  -6  -1   1          7.33         -9.19        32.19 o                         
  -5  -1   1         71.60         81.16        39.25 o                         
  -4  -1   1         81.93         86.06        21.00 o                         
  -3  -1   1        763.07        800.74        22.58 o                         
  -2  -1   1        519.86        558.67        17.50 o                         
  -1  -1   1       1270.72       1294.24        19.93 o                         
   0  -1   1        722.82        637.85         9.67 o                         
   1  -1   1       6633.23       6479.23        81.55 o                         
   2  -1   1        232.33        238.51        15.48 o                         
   3  -1   1        967.22       1019.66        29.39 o                         
   4  -1   1         60.66         56.90        19.88 o                         
   5  -1   1         32.58          9.05        26.34 o                         
   6  -1   1         88.79         55.85        32.73 o                         
  -6   0   1         11.03          9.40        52.22 o                         
  -5   0   1         36.39         21.79        26.82 o                         
  -4   0   1        104.36        109.90        23.57 o                         
  -3   0   1         51.67         51.85        15.57 o                         
  -2   0   1        425.93        452.91        21.33 o                         
  -1   0   1       4432.21       4266.57        47.26 o                         
   0   0   1        817.23        701.24         7.79 o                         
   1   0   1       1642.95       1540.31        24.73 o                         
   2   0   1       1360.77       1282.46        27.51 o                         
   3   0   1          4.87         -5.73        14.48 o                         
   4   0   1          4.83         21.60        19.00 o                         
   5   0   1         11.53         16.41        36.40 o                         
   6   0   1          3.99        -18.07        46.40 o                         
  -6   1   1          7.15        -11.54        30.68 o                         
  -5   1   1         72.56         96.29        28.20 o                         
  -4   1   1         79.51         74.32        23.49 o                         
  -3   1   1        757.79        766.14        40.05 o                         
  -2   1   1        513.67        547.17        25.25 o                         
  -1   1   1       1271.03       1337.64        32.92 o                         
   0   1   1        707.41        624.13         9.62 o                         
   1   1   1       6609.92       6471.00       121.92 o                         
   2   1   1        228.66        238.53        17.77 o                         
   3   1   1        954.67       1015.89        34.54 o                         
   4   1   1         56.09         53.33        22.34 o                         
   5   1   1         32.50         -1.32        26.91 o                         
   6   1   1         88.93        123.27        68.11 o                         
  -6   2   1         24.83         11.51        36.17 o                         
  -5   2   1          4.57         28.45        27.48 o                         
  -4   2   1        101.62        109.50        53.14 o                         
  -3   2   1        359.87        414.77        29.49 o                         
  -2   2   1        659.33        678.49        24.87 o                         
  -1   2   1       1617.80       1699.98        24.57 o                         
   0   2   1        688.91        647.03        15.21 o                         
   1   2   1        183.80        195.19        11.59 o                         
   2   2   1       1915.05       1796.90        53.02 o                         
   3   2   1        405.33        403.44        26.73 o                         
   4   2   1         45.36         35.70        22.00 o                         
   5   2   1         33.17         33.62        27.86 o                         
   6   2   1         83.27         84.77        32.77 o                         
  -6   3   1         37.51         12.22        31.37 o                         
  -5   3   1        186.39        218.40        31.67 o                         
  -4   3   1        212.97        185.76        25.80 o                         
  -3   3   1        284.88        271.03        22.95 o                         
  -2   3   1        975.57        971.37        20.98 o                         
  -1   3   1         32.38         29.93        12.29 o                         
   0   3   1         17.62         29.40        12.48 o                         
   1   3   1       1769.21       1827.10        31.77 o                         
   2   3   1         97.02         82.66        17.84 o                         
   3   3   1        150.02        143.93        21.05 o                         
   4   3   1        225.78        216.33        28.57 o                         
   5   3   1         10.49         74.02        27.80 o                         
   6   3   1         59.56         89.59        46.63 o                         
  -5   4   1         86.56         60.14        27.33 o                         
  -4   4   1         84.93         63.65        24.34 o                         
  -3   4   1         82.23         91.09        17.78 o                         
  -2   4   1         48.64         41.48         9.90 o                         
  -1   4   1         70.24        102.12        13.17 o                         
   0   4   1       2848.69       2934.29        52.85 o                         
   1   4   1        191.51        237.71        16.14 o                         
   2   4   1        482.04        440.64        23.66 o                         
   3   4   1         47.41         60.31        19.79 o                         
   4   4   1         27.34         27.88        23.62 o                         
   5   4   1         55.33         56.98        27.49 o                         
  -5   5   1        135.74         95.44        25.35 o                         
  -4   5   1        140.34        139.53        22.28 o                         
  -3   5   1         82.01         84.26        18.29 o                         
  -2   5   1        185.36        193.13        13.95 o                         
  -1   5   1         83.54        128.60        19.00 o                         
   0   5   1        774.94        827.83        28.73 o                         
   1   5   1        468.30        477.00        48.57 o                         
   2   5   1        376.58        354.47        18.42 o                         
   3   5   1         49.66         52.58        17.98 o                         
   4   5   1        146.14        149.03        22.41 o                         
   5   5   1         21.28         -5.20        29.13 o                         
  -5   6   1        161.60        158.17        25.87 o                         
  -4   6   1        128.34        118.17        22.15 o                         
  -3   6   1       1600.51       1414.29        40.35 o                         
  -2   6   1        563.62        601.44        25.87 o                         
  -1   6   1        307.97        347.44        19.79 o                         
   0   6   1         77.22         64.12        15.07 o                         
   1   6   1        878.03        963.05        35.68 o                         
   2   6   1        536.90        504.28        24.65 o                         
   3   6   1        279.01        280.64        20.87 o                         
   4   6   1         41.82         43.66        21.00 o                         
   5   6   1        163.25        161.41        25.76 o                         
  -5   7   1        134.16        120.98        25.92 o                         
  -4   7   1        707.63        640.17        35.42 o                         
  -3   7   1        189.84        202.41        20.80 o                         
  -2   7   1       1322.50       1307.87        33.23 o                         
  -1   7   1        846.18        829.62        34.74 o                         
   0   7   1       1281.50       1299.03        46.51 o                         
   1   7   1       1289.71       1289.13        41.46 o                         
   2   7   1         29.42         30.55        15.07 o                         
   3   7   1        410.38        380.25        32.47 o                         
   4   7   1        158.28        124.18        21.62 o                         
   5   7   1         10.46        -22.38        22.38 o                         
  -5   8   1         51.40         55.53        26.09 o                         
  -4   8   1        298.83        254.67        24.78 o                         
  -3   8   1         10.07         12.61        13.94 o                         
  -2   8   1         20.69         17.83        16.75 o                         
  -1   8   1        327.12        334.57        24.05 o                         
   0   8   1        368.29        378.55        27.68 o                         
   1   8   1        111.75         94.57        21.25 o                         
   2   8   1        121.25        146.30        25.00 o                         
   3   8   1        359.98        334.36        32.35 o                         
   4   8   1          3.32         -2.35        20.30 o                         
   5   8   1         66.89         77.97        35.67 o                         
  -5   9   1          8.53          3.93        36.60 o                         
  -4   9   1         25.75         38.57        23.04 o                         
  -3   9   1          8.87          8.90        14.89 o                         
  -2   9   1         36.00         35.69        18.09 o                         
  -1   9   1         95.86         67.50        20.71 o                         
   0   9   1        113.30        106.74        17.97 o                         
   1   9   1        270.40        320.62        26.99 o                         
   2   9   1         10.18         12.61        16.00 o                         
   3   9   1        196.68        170.64        21.31 o                         
   4   9   1          2.21         -2.68        20.86 o                         
   5   9   1         14.60         21.94        39.24 o                         
  -5  10   1          3.20         10.52        80.28 o                         
  -4  10   1         90.66         75.73        24.75 o                         
  -3  10   1        100.66         98.26        16.87 o                         
  -2  10   1         43.72         27.87        19.38 o                         
  -1  10   1        380.62        369.06        31.65 o                         
   0  10   1        319.95        321.23        24.16 o                         
   1  10   1        493.38        465.95        31.02 o                         
   2  10   1         53.94         51.60        18.05 o                         
   3  10   1        370.79        345.65        30.32 o                         
   4  10   1         99.26         76.92        22.33 o                         
  -4  11   1         16.10         35.88        25.21 o                         
  -3  11   1         41.68         16.29        17.39 o                         
  -2  11   1        674.81        700.96        44.16 o                         
  -1  11   1        699.06        631.03        41.28 o                         
   0  11   1        690.58        642.61        39.23 o                         
   1  11   1        760.25        711.60        44.94 o                         
   2  11   1        337.23        283.28        31.76 o                         
   3  11   1         84.72         62.98        21.56 o                         
   4  11   1        211.33        213.19        25.93 o                         
  -4  12   1         12.49          1.10        51.75 o                         
  -3  12   1        465.22        424.27        35.81 o                         
  -2  12   1        164.16        127.93        32.40 o                         
  -1  12   1        283.46        250.16        35.60 o                         
   0  12   1        711.78        672.36        44.87 o                         
   1  12   1        325.81        309.79        33.65 o                         
   2  12   1        721.45        652.33        75.65 o                         
   3  12   1        149.62        124.28        31.68 o                         
   4  12   1         82.03         43.12        44.65 o                         
  -4  13   1        120.45        173.76        37.63 o                         
  -3  13   1         51.60         29.91        78.22 o                         
  -2  13   1         51.59         -3.06        30.56 o                         
  -1  13   1         19.24        -23.11        28.09 o                         
   0  13   1        208.00        213.15        34.40 o                         
   1  13   1        100.30         64.36        31.66 o                         
   2  13   1        194.97        158.29        34.13 o                         
   3  13   1        168.90        196.54        37.35 o                         
   4  13   1        198.35        217.24        50.62 o                         
  -3  14   1         75.55         91.95        39.25 o                         
  -2  14   1          3.18        -22.18        32.83 o                         
  -1  14   1         44.87         39.64        33.81 o                         
   0  14   1        164.55        160.50        34.58 o                         
   1  14   1         23.53        -35.90        46.97 o                         
   2  14   1        143.26        103.00        35.11 o                         
   3  14   1         16.22         27.94        62.05 o                         
  -3  15   1         46.11         33.03        36.82 o                         
  -2  15   1        151.03        124.25        38.61 o                         
  -1  15   1         22.63        -36.12        36.12 o                         
   0  15   1         77.08         45.37        40.05 o                         
   1  15   1          6.48        -70.01        81.02 o                         
   2  15   1        115.34         51.36        37.05 o                         
   3  15   1         68.94         99.19        52.22 o                         
  -2  16   1         30.33        -27.89        37.97 o                         
  -1  16   1         97.56          5.74        74.97 o                         
   0  16   1         32.52        -38.44        38.44 o                         
   1  16   1         27.55         -8.34        52.00 o                         
   2  16   1         32.48         16.36        38.56 o                         
  -1  17   1         32.56        -61.94        61.94 o                         
   0  17   1         15.19        -40.49        40.49 o                         
   1  17   1         25.03        -47.94        47.94 o                         
  -1 -17   2          8.95         -2.44        29.97 o                         
   0 -17   2        169.35        246.06        36.32 o                         
  -2 -16   2         55.80        118.98        70.20 o                         
  -1 -16   2        106.14        221.63        72.17 o                         
   0 -16   2         63.54        103.77        36.57 o                         
   1 -16   2         19.06         65.89        34.90 o                         
   2 -16   2        152.34        415.86        74.97 o                         
  -3 -15   2         10.95         28.57        40.45 o                         
  -2 -15   2         11.22         40.37        57.41 o                         
  -1 -15   2         14.68         83.66        27.34 o                         
   0 -15   2          2.25        -27.38        27.38 o                         
   1 -15   2         24.34         69.07        24.66 o                         
   2 -15   2          7.25         66.13        53.48 o                         
  -3 -14   2         53.28        173.75        36.68 o                         
  -2 -14   2          4.35         53.51        43.83 o                         
  -1 -14   2        383.93        463.00        73.44 o                         
   0 -14   2         26.39         38.44        21.31 o                         
   1 -14   2        236.28        314.55        33.82 o                         
   2 -14   2          0.81         19.24        46.59 o                         
   3 -14   2          0.79         52.10        38.59 o                         
  -4 -13   2         54.72         90.74        40.68 o                         
  -3 -13   2         28.75        231.75        75.77 o                         
  -2 -13   2          5.83         25.74        45.85 o                         
  -1 -13   2         29.17         41.20        25.09 o                         
   0 -13   2        175.55        213.72        20.33 o                         
   1 -13   2        147.87        146.63        23.24 o                         
   2 -13   2          6.07         36.71        22.37 o                         
   3 -13   2        231.81        291.81        96.22 o                         
  -4 -12   2         52.26        135.41        70.28 o                         
  -3 -12   2          8.08         37.86        48.19 o                         
  -2 -12   2         74.02        106.27        32.32 o                         
  -1 -12   2        210.84        250.09        23.12 o                         
   0 -12   2         60.38         68.41        17.23 o                         
   1 -12   2        618.70        619.38        34.23 o                         
   2 -12   2        103.34        118.46        22.06 o                         
   3 -12   2         33.30         99.17        58.00 o                         
   4 -12   2         12.85         66.57        70.57 o                         
  -4 -11   2          6.96         86.75        42.05 o                         
  -3 -11   2        102.67        134.21        41.47 o                         
  -2 -11   2         11.57         55.19        20.06 o                         
  -1 -11   2         99.07        111.63        19.56 o                         
   0 -11   2         39.38         60.23        15.52 o                         
   1 -11   2        145.88        171.97        20.56 o                         
   2 -11   2        105.16         95.88        20.76 o                         
   3 -11   2         52.25         93.54        39.37 o                         
   4 -11   2         13.92         80.83        36.64 o                         
  -4 -10   2         37.02        101.67        52.97 o                         
  -3 -10   2         29.98         12.72        22.37 o                         
  -2 -10   2        122.75        132.45        38.57 o                         
  -1 -10   2        341.14        298.89        22.59 o                         
   0 -10   2         52.98         49.92        14.17 o                         
   1 -10   2        181.02        189.64        18.68 o                         
   2 -10   2        219.28        229.90        20.76 o                         
   3 -10   2         33.52         51.70        31.53 o                         
   4 -10   2        110.93        181.62        41.49 o                         
  -5  -9   2         16.64         38.00        80.45 o                         
  -4  -9   2         85.07        181.56        67.94 o                         
  -3  -9   2         43.68         35.12        20.17 o                         
  -2  -9   2        235.21        222.17        19.96 o                         
  -1  -9   2         12.75         24.43        15.16 o                         
   0  -9   2       1190.42       1090.49        26.66 o                         
   1  -9   2         87.82         95.09        19.88 o                         
   2  -9   2         74.03         72.85        17.84 o                         
   3  -9   2         98.18        113.30        24.62 o                         
   4  -9   2        120.88        141.11        50.59 o                         
   5  -9   2          3.50         12.79        63.48 o                         
  -5  -8   2          7.45         86.69        88.28 o                         
  -4  -8   2        138.42        187.93        33.84 o                         
  -3  -8   2         88.62         97.63        19.95 o                         
  -2  -8   2        128.06        134.19        17.30 o                         
  -1  -8   2         30.70         15.81        14.08 o                         
   0  -8   2         17.12         15.65        11.53 o                         
   1  -8   2         78.80         84.25        14.83 o                         
   2  -8   2        467.60        481.27        20.91 o                         
   3  -8   2        176.72        162.37        31.62 o                         
   4  -8   2         31.93         53.85        20.21 o                         
   5  -8   2         84.84        155.05        87.59 o                         
  -5  -7   2        109.06        193.50        82.28 o                         
  -4  -7   2         16.93         43.50        21.80 o                         
  -3  -7   2        367.54        383.49        21.09 o                         
  -2  -7   2        770.54        807.36        28.59 o                         
  -1  -7   2        492.87        509.37        24.08 o                         
   0  -7   2        362.83        351.30        16.12 o                         
   1  -7   2        400.63        438.35        22.57 o                         
   2  -7   2          1.53         -7.78        16.27 o                         
   3  -7   2        175.34        186.26        20.85 o                         
   4  -7   2          8.83         -3.11        18.14 o                         
   5  -7   2         16.07         28.66        44.06 o                         
  -5  -6   2         70.25         98.37        28.84 o                         
  -4  -6   2        251.83        290.26        20.40 o                         
  -3  -6   2        146.88        147.76        19.18 o                         
  -2  -6   2         21.04         12.84        13.73 o                         
  -1  -6   2        656.84        647.64        24.15 o                         
   0  -6   2       1315.47       1365.89        25.27 o                         
   1  -6   2       1163.64       1090.27        26.42 o                         
   2  -6   2        568.03        560.57        19.79 o                         
   3  -6   2          2.31          9.44        14.18 o                         
   4  -6   2         73.24         71.56        18.21 o                         
   5  -6   2         57.21         68.80        25.69 o                         
  -5  -5   2        108.82        152.29        27.45 o                         
  -4  -5   2         99.17        107.05        17.87 o                         
  -3  -5   2        436.49        486.02        21.79 o                         
  -2  -5   2         35.77         27.58        11.78 o                         
  -1  -5   2        903.26        826.78        24.62 o                         
   0  -5   2         51.92         56.70        10.28 o                         
   1  -5   2        118.92         96.88        10.09 o                         
   2  -5   2        316.15        296.45        14.93 o                         
   3  -5   2        266.40        260.07        16.38 o                         
   4  -5   2         91.86         87.90        21.30 o                         
   5  -5   2         31.11         24.32        24.71 o                         
  -5  -4   2         15.69         71.65        36.31 o                         
  -4  -4   2        375.77        437.49        22.43 o                         
  -3  -4   2          3.18         12.71        14.13 o                         
  -2  -4   2        340.35        314.65        17.57 o                         
  -1  -4   2        950.74        903.47        24.50 o                         
   0  -4   2       1583.10       1631.54        27.00 o                         
   1  -4   2       3584.54       3496.02        43.88 o                         
   2  -4   2        172.69        181.45        12.84 o                         
   3  -4   2          5.09         13.34        13.03 o                         
   4  -4   2        166.65        193.28        22.77 o                         
   5  -4   2         41.85         39.19        24.54 o                         
  -6  -3   2        121.62        145.02        35.39 o                         
  -5  -3   2         30.19         65.45        43.37 o                         
  -4  -3   2        155.16        153.83        17.83 o                         
  -3  -3   2        384.37        425.05        24.23 o                         
  -2  -3   2        151.11        147.88        11.77 o                         
  -1  -3   2        129.24        138.91        12.50 o                         
   0  -3   2        485.77        437.30        16.22 o                         
   1  -3   2        340.59        353.49        19.07 o                         
   2  -3   2        170.85        185.74        13.84 o                         
   3  -3   2        256.82        255.78        18.71 o                         
   4  -3   2         54.54         82.61        24.51 o                         
   5  -3   2          8.88          2.51        23.89 o                         
  -6  -2   2         13.56          9.60        32.40 o                         
  -5  -2   2         20.64         77.41        46.05 o                         
  -4  -2   2        242.00        265.93        18.77 o                         
  -3  -2   2        123.16        141.95        16.43 o                         
  -2  -2   2       1286.85       1332.21        24.13 o                         
  -1  -2   2         27.94         36.57        12.75 o                         
   0  -2   2         27.24         59.37         8.63 o                         
   1  -2   2        394.33        377.36        15.29 o                         
   2  -2   2       1792.76       1761.07        33.75 o                         
   3  -2   2        560.30        538.63        25.89 o                         
   4  -2   2         68.13         88.01        20.38 o                         
   5  -2   2         23.49         62.22        28.43 o                         
  -6  -1   2          0.08        -32.08        32.08 o                         
  -5  -1   2         40.72         77.44        30.40 o                         
  -4  -1   2         90.50         97.90        16.73 o                         
  -3  -1   2        441.43        436.28        21.22 o                         
  -2  -1   2         23.02         28.96        10.06 o                         
  -1  -1   2        469.62        413.07        16.66 o                         
   0  -1   2        933.80        870.45        12.27 o                         
   1  -1   2       2463.47       2318.32        44.29 o                         
   2  -1   2        275.02        295.92        16.97 o                         
   3  -1   2        865.65        856.01        28.38 o                         
   4  -1   2         43.03         71.60        19.72 o                         
   5  -1   2         10.07        -13.30        26.06 o                         
   6  -1   2         11.00         45.94        40.34 o                         
  -6   0   2         33.98         81.71        33.45 o                         
  -5   0   2        113.82        141.47        29.88 o                         
  -4   0   2         72.02         74.90        23.60 o                         
  -3   0   2        247.06        281.06        15.84 o                         
  -2   0   2          0.34          7.26         9.34 o                         
  -1   0   2      10452.25       9880.17       193.12 o                         
   0   0   2        196.34        165.02         9.84 o                         
   1   0   2       3186.11       3141.95        37.70 o                         
   2   0   2        287.57        299.33        13.79 o                         
   3   0   2        304.21        301.25        17.97 o                         
   4   0   2          9.45         11.36        18.92 o                         
   5   0   2        166.30        180.42        28.59 o                         
   6   0   2          0.03          8.08        32.00 o                         
  -6   1   2          0.09         33.42        31.82 o                         
  -5   1   2         40.38         61.52        28.99 o                         
  -4   1   2         89.20        105.27        23.65 o                         
  -3   1   2        452.63        478.51        21.33 o                         
  -2   1   2         24.88         38.77        10.43 o                         
  -1   1   2        463.10        435.40        16.98 o                         
   0   1   2        944.67        911.08        21.58 o                         
   1   1   2       2481.93       2310.47        29.88 o                         
   2   1   2        282.05        283.61        15.66 o                         
   3   1   2        870.25        799.94        32.15 o                         
   4   1   2         40.70         38.94        22.14 o                         
   5   1   2          9.99          6.69        25.78 o                         
   6   1   2          9.89         34.54        32.24 o                         
  -6   2   2         13.71         48.48        49.37 o                         
  -5   2   2         21.93         -3.78        27.35 o                         
  -4   2   2        240.47        251.09        26.52 o                         
  -3   2   2        121.45        118.98        13.71 o                         
  -2   2   2       1280.22       1320.45        25.93 o                         
  -1   2   2         22.84         22.10         9.28 o                         
   0   2   2         26.99         40.30        12.42 o                         
   1   2   2        409.59        406.48        18.00 o                         
   2   2   2       1768.24       1597.98        30.53 o                         
   3   2   2        560.49        571.94        30.63 o                         
   4   2   2         67.58         61.98        23.08 o                         
   5   2   2         24.88         33.13        27.34 o                         
  -6   3   2        119.89        135.09        28.55 o                         
  -5   3   2         28.68         32.88        28.18 o                         
  -4   3   2        153.07        156.30        25.35 o                         
  -3   3   2        392.60        408.09        20.57 o                         
  -2   3   2        148.66        143.55        11.58 o                         
  -1   3   2        130.89        181.42        21.31 o                         
   0   3   2        470.43        477.60        33.06 o                         
   1   3   2        349.97        365.75        17.10 o                         
   2   3   2        176.94        188.14        13.74 o                         
   3   3   2        263.37        258.41        44.57 o                         
   4   3   2         52.80         55.87        23.48 o                         
   5   3   2          9.24         -3.10        26.26 o                         
  -5   4   2         16.79         36.73        23.56 o                         
  -4   4   2        376.44        365.36        24.77 o                         
  -3   4   2          2.87          2.60        16.92 o                         
  -2   4   2        352.08        327.81        15.00 o                         
  -1   4   2        927.82        989.89        25.35 o                         
   0   4   2       1583.45       1661.45        29.16 o                         
   1   4   2       3558.35       3604.85        70.78 o                         
   2   4   2        181.64        181.22        13.69 o                         
   3   4   2          5.16         17.08        19.80 o                         
   4   4   2        169.01        154.08        25.65 o                         
   5   4   2         38.96         73.65        28.02 o                         
  -5   5   2        112.74         72.23        24.54 o                         
  -4   5   2         99.97        110.64        21.85 o                         
  -3   5   2        440.23        421.32        19.16 o                         
  -2   5   2         35.31         32.00        11.38 o                         
  -1   5   2        898.65        920.07        25.24 o                         
   0   5   2         60.16         72.99        15.12 o                         
   1   5   2        123.68        109.88        18.88 o                         
   2   5   2        324.24        314.75        15.27 o                         
   3   5   2        260.81        255.73        20.41 o                         
   4   5   2         90.21        101.42        25.26 o                         
   5   5   2         29.80         36.33        26.75 o                         
  -5   6   2         70.30         64.03        25.24 o                         
  -4   6   2        242.97        241.53        24.11 o                         
  -3   6   2        148.26        144.84        15.23 o                         
  -2   6   2         17.84         19.93        11.98 o                         
  -1   6   2        675.40        741.78        24.85 o                         
   0   6   2       1313.74       1398.16        36.77 o                         
   1   6   2       1147.95       1127.21        38.34 o                         
   2   6   2        577.60        567.17        24.35 o                         
   3   6   2          2.28         20.07        16.89 o                         
   4   6   2         73.71         65.76        25.31 o                         
   5   6   2         58.40         29.53        23.26 o                         
  -5   7   2        112.57        108.89        27.17 o                         
  -4   7   2         17.63         15.92        22.09 o                         
  -3   7   2        378.16        374.32        19.62 o                         
  -2   7   2        759.95        776.86        23.63 o                         
  -1   7   2        495.08        546.45        24.48 o                         
   0   7   2        346.09        358.39        27.48 o                         
   1   7   2        412.44        448.21        32.66 o                         
   2   7   2          1.48          0.87        14.54 o                         
   3   7   2        181.53        158.67        19.05 o                         
   4   7   2          8.17         21.60        19.63 o                         
   5   7   2         14.91          4.96        22.83 o                         
  -5   8   2          7.68         27.79        26.57 o                         
  -4   8   2        135.10        127.47        34.84 o                         
  -3   8   2         89.98         85.64        15.83 o                         
  -2   8   2        128.73        110.74        18.89 o                         
  -1   8   2         28.93         15.36        14.62 o                         
   0   8   2         17.52         10.55        16.50 o                         
   1   8   2         72.34         67.58        21.11 o                         
   2   8   2        473.23        474.69        25.64 o                         
   3   8   2        176.46        144.47        20.38 o                         
   4   8   2         31.81         53.05        20.26 o                         
   5   8   2         81.52         62.78        23.63 o                         
  -5   9   2         17.06         37.00        27.09 o                         
  -4   9   2         83.91         95.19        24.57 o                         
  -3   9   2         48.26         48.59        18.84 o                         
  -2   9   2        231.92        230.88        21.23 o                         
  -1   9   2         13.61          6.97        19.66 o                         
   0   9   2       1187.98       1086.01        42.51 o                         
   1   9   2         83.07        128.18        30.11 o                         
   2   9   2         73.34         81.06        22.76 o                         
   3   9   2         93.31         86.40        19.90 o                         
   4   9   2        121.39        107.88        26.07 o                         
   5   9   2          3.80         13.18        27.00 o                         
  -5  10   2         37.79         96.45        42.05 o                         
  -4  10   2         38.60         28.13        24.53 o                         
  -3  10   2         29.37         29.38        16.97 o                         
  -2  10   2        127.14        115.90        21.19 o                         
  -1  10   2        334.99        294.92        53.71 o                         
   0  10   2         53.57         54.93        20.34 o                         
   1  10   2        183.42        205.05        28.29 o                         
   2  10   2        223.33        175.66        45.37 o                         
   3  10   2         33.74         35.24        19.93 o                         
   4  10   2        114.72         80.04        22.73 o                         
  -4  11   2          6.78        -28.36        36.66 o                         
  -3  11   2        102.41         94.14        23.57 o                         
  -2  11   2         12.20          8.82        21.31 o                         
  -1  11   2         96.20         45.59        22.65 o                         
   0  11   2         44.92         38.59        22.40 o                         
   1  11   2        151.46        138.70        29.52 o                         
   2  11   2        108.72        110.68        28.08 o                         
   3  11   2         52.92         58.47        20.20 o                         
   4  11   2         12.99         -5.39        22.09 o                         
  -4  12   2         54.03         41.34        31.14 o                         
  -3  12   2          8.36         26.05        18.43 o                         
  -2  12   2         75.61         54.18        29.72 o                         
  -1  12   2        205.87        179.27        29.73 o                         
   0  12   2         59.65         73.48        26.28 o                         
   1  12   2        611.07        580.19        39.60 o                         
   2  12   2         97.42         79.27        32.23 o                         
   3  12   2         33.45         18.11        28.71 o                         
   4  12   2         11.73         30.24        29.82 o                         
  -4  13   2         54.29         93.74        51.42 o                         
  -3  13   2         30.06         34.41        32.90 o                         
  -2  13   2          4.93        -15.36        30.61 o                         
  -1  13   2         30.47         18.37        31.07 o                         
   0  13   2        170.90        140.43        31.03 o                         
   1  13   2        151.63         92.65        48.00 o                         
   2  13   2          6.88        -11.61        32.80 o                         
   3  13   2        236.62        194.04        34.85 o                         
  -3  14   2         52.80         71.85        34.63 o                         
  -2  14   2          3.48        -31.31        31.31 o                         
  -1  14   2        387.71        342.22        39.87 o                         
   0  14   2         25.97         -4.50        44.34 o                         
   1  14   2        238.15        184.11        39.10 o                         
   2  14   2          0.88        -33.26        33.57 o                         
   3  14   2          0.79         19.86        57.02 o                         
  -3  15   2         11.05         49.79        43.54 o                         
  -2  15   2         12.02        -33.60        33.60 o                         
  -1  15   2         13.85        -60.00        60.00 o                         
   0  15   2          2.40        -35.96        35.96 o                         
   1  15   2         25.30        -23.19       100.74 o                         
   2  15   2          7.73         -7.72        36.79 o                         
  -2  16   2         55.60        -42.24        42.24 o                         
  -1  16   2        106.39        -46.77        61.31 o                         
   0  16   2         63.27        -39.64        39.64 o                         
   1  16   2         17.01        -39.98        39.98 o                         
   2  16   2        149.37         91.34        40.83 o                         
  -1  17   2          9.19        -37.25        67.20 o                         
   0  17   2        169.67         46.56        58.97 o                         
   0 -17   3         68.57        104.44        33.66 o                         
  -2 -16   3         30.06         56.87        51.95 o                         
  -1 -16   3          1.68         59.54        40.86 o                         
   0 -16   3          1.87         15.03        29.82 o                         
   1 -16   3         83.53        144.30        42.47 o                         
   2 -16   3         19.69         67.88        51.65 o                         
  -2 -15   3         36.41         92.42        44.71 o                         
  -1 -15   3         57.88        125.51        47.33 o                         
   0 -15   3         73.14        101.69        42.68 o                         
   1 -15   3          5.53         28.54        29.83 o                         
   2 -15   3        214.41        295.92        77.54 o                         
  -3 -14   3         45.43         76.57        75.10 o                         
  -2 -14   3         49.72        124.92        47.92 o                         
  -1 -14   3         22.13         47.30        24.73 o                         
   0 -14   3         88.25        153.82        22.50 o                         
   1 -14   3         84.80         94.83        27.29 o                         
   2 -14   3          4.08         74.93        54.00 o                         
   3 -14   3         13.56         82.31        60.45 o                         
  -3 -13   3         12.04         39.62        61.67 o                         
  -2 -13   3         97.99        121.06        33.60 o                         
  -1 -13   3         26.21         84.68        22.59 o                         
   0 -13   3        402.65        459.49        23.40 o                         
   1 -13   3         82.61        131.14        23.20 o                         
   2 -13   3          0.67         20.62        30.21 o                         
   3 -13   3         35.01         92.00        39.13 o                         
  -4 -12   3         36.51        235.64        83.31 o                         
  -3 -12   3        189.00        254.84        41.88 o                         
  -2 -12   3          3.45         20.33        33.72 o                         
  -1 -12   3         25.78         46.35        20.96 o                         
   0 -12   3         27.85         49.08        17.50 o                         
   1 -12   3        195.16        246.18        23.40 o                         
   2 -12   3         55.24         67.99        21.83 o                         
   3 -12   3         96.66        160.69        64.97 o                         
   4 -12   3          8.47        105.71        57.14 o                         
  -4 -11   3         95.39        184.16        43.03 o                         
  -3 -11   3        156.37        206.21        27.03 o                         
  -2 -11   3        113.96        119.22        21.54 o                         
  -1 -11   3        135.17        136.31        20.36 o                         
   0 -11   3        130.20        164.01        17.65 o                         
   1 -11   3         37.70         73.52        19.73 o                         
   2 -11   3        162.00        167.46        21.44 o                         
   3 -11   3         55.21         67.61        35.79 o                         
   4 -11   3         27.81         78.44        32.04 o                         
  -4 -10   3          2.60         81.47        46.23 o                         
  -3 -10   3          1.90         24.95        21.94 o                         
  -2 -10   3         45.29         41.78        28.33 o                         
  -1 -10   3        789.07        776.70        31.72 o                         
   0 -10   3        143.32        156.54        16.15 o                         
   1 -10   3        469.14        507.36        27.82 o                         
   2 -10   3         65.79         49.81        18.39 o                         
   3 -10   3          8.69          7.88        26.72 o                         
   4 -10   3         34.22         54.86        31.46 o                         
  -5  -9   3         56.54        131.86        38.63 o                         
  -4  -9   3         88.04        187.08        65.37 o                         
  -3  -9   3        209.63        223.71        23.82 o                         
  -2  -9   3          3.31         29.18        27.46 o                         
  -1  -9   3        432.53        417.63        22.78 o                         
   0  -9   3        266.13        256.16        15.87 o                         
   1  -9   3        148.08        159.40        17.69 o                         
   2  -9   3        494.99        532.25        41.92 o                         
   3  -9   3        300.96        282.85        51.40 o                         
   4  -9   3          4.04         32.52        30.35 o                         
   5  -9   3         29.34         99.70        44.75 o                         
  -5  -8   3        109.27        242.95        57.78 o                         
  -4  -8   3         83.82        154.81        30.63 o                         
  -3  -8   3         14.38         10.10        19.71 o                         
  -2  -8   3        107.62         89.51        17.44 o                         
  -1  -8   3        569.17        560.33        26.01 o                         
   0  -8   3         21.34         27.61        12.24 o                         
   1  -8   3        624.38        614.45        26.05 o                         
   2  -8   3         24.19         41.46        19.58 o                         
   3  -8   3         51.45         57.20        17.10 o                         
   4  -8   3         96.02        142.52        21.77 o                         
   5  -8   3         41.29         83.65        73.08 o                         
  -5  -7   3         45.95        109.37        43.58 o                         
  -4  -7   3         27.11         54.40        22.55 o                         
  -3  -7   3        166.09        151.06        20.38 o                         
  -2  -7   3         53.13         38.55        15.63 o                         
  -1  -7   3        300.25        287.23        17.20 o                         
   0  -7   3        526.43        546.94        21.08 o                         
   1  -7   3         88.77         75.68        13.75 o                         
   2  -7   3        416.27        403.68        24.21 o                         
   3  -7   3         18.79         20.21        16.03 o                         
   4  -7   3         47.41         48.18        22.54 o                         
   5  -7   3          7.55         19.80        26.06 o                         
  -5  -6   3          9.03         42.40        53.36 o                         
  -4  -6   3          3.67         20.30        18.18 o                         
  -3  -6   3         28.21          2.80        18.12 o                         
  -2  -6   3        786.95        732.21        27.92 o                         
  -1  -6   3        225.25        249.84        16.55 o                         
   0  -6   3        404.00        426.01        19.42 o                         
   1  -6   3       1141.52       1235.00        24.97 o                         
   2  -6   3        163.39        185.89        24.07 o                         
   3  -6   3         11.94         -4.32        15.50 o                         
   4  -6   3        170.17        223.74        24.37 o                         
   5  -6   3          9.28         20.70        25.73 o                         
  -5  -5   3         19.64         34.41        44.91 o                         
  -4  -5   3        159.65        179.44        18.93 o                         
  -3  -5   3        234.65        242.44        20.14 o                         
  -2  -5   3         58.79         51.42        14.89 o                         
  -1  -5   3        342.80        375.12        26.02 o                         
   0  -5   3       7332.12       7508.64       140.09 o                         
   1  -5   3        130.70        126.65        10.98 o                         
   2  -5   3       1920.07       1859.86        31.73 o                         
   3  -5   3        410.39        417.56        19.87 o                         
   4  -5   3        114.92        110.57        21.98 o                         
   5  -5   3         70.77         84.75        27.73 o                         
  -5  -4   3         83.68        111.30        37.09 o                         
  -4  -4   3         33.56         56.01        20.09 o                         
  -3  -4   3         16.96         19.19        13.62 o                         
  -2  -4   3        265.16        241.97        13.99 o                         
  -1  -4   3       1222.33       1249.74        29.04 o                         
   0  -4   3       2095.16       2044.47        43.28 o                         
   1  -4   3        451.70        463.51        17.44 o                         
   2  -4   3         74.62         76.60        12.43 o                         
   3  -4   3         40.55         48.48        17.31 o                         
   4  -4   3        280.15        293.31        24.37 o                         
   5  -4   3         37.56         63.76        25.42 o                         
  -6  -3   3         13.46         51.08        50.28 o                         
  -5  -3   3        105.56        146.82        31.48 o                         
  -4  -3   3         48.54         46.39        17.13 o                         
  -3  -3   3        604.53        590.39        23.06 o                         
  -2  -3   3        134.66        144.78        12.17 o                         
  -1  -3   3        743.27        694.07        23.11 o                         
   0  -3   3        252.29        252.20        12.89 o                         
   1  -3   3         83.84         90.79         9.71 o                         
   2  -3   3        129.40        145.39        17.66 o                         
   3  -3   3        422.99        410.70        23.05 o                         
   4  -3   3        146.98        190.92        22.44 o                         
   5  -3   3         71.80         92.79        30.35 o                         
  -6  -2   3         66.89        131.99        39.65 o                         
  -5  -2   3         16.18         29.88        41.33 o                         
  -4  -2   3         19.37         24.45        17.13 o                         
  -3  -2   3        181.47        170.61        14.70 o                         
  -2  -2   3        490.60        499.49        18.27 o                         
  -1  -2   3         14.03         18.19        10.30 o                         
   0  -2   3         71.15         61.50         8.76 o                         
   1  -2   3       1210.83       1099.53        18.75 o                         
   2  -2   3       1361.67       1285.31        29.33 o                         
   3  -2   3        301.10        299.07        19.57 o                         
   4  -2   3        163.52        155.31        21.44 o                         
   5  -2   3          2.18          4.46        23.76 o                         
  -6  -1   3         49.77         17.34        40.57 o                         
  -5  -1   3         28.82         43.01        42.74 o                         
  -4  -1   3        138.78        170.55        18.00 o                         
  -3  -1   3        248.18        253.00        23.42 o                         
  -2  -1   3        307.72        322.20        18.19 o                         
  -1  -1   3       2419.43       2348.85        56.89 o                         
   0  -1   3        411.62        448.83        19.42 o                         
   1  -1   3       1653.63       1650.25        25.83 o                         
   2  -1   3        546.23        538.99        18.81 o                         
   3  -1   3        182.92        182.11        17.60 o                         
   4  -1   3         15.97         27.16        19.41 o                         
   5  -1   3         52.34         32.05        27.19 o                         
  -6   0   3          4.04        -46.28        48.23 o                         
  -5   0   3          6.65         19.33        27.55 o                         
  -4   0   3         66.82         81.18        16.77 o                         
  -3   0   3        400.50        401.08        18.80 o                         
  -2   0   3       1299.13       1356.03        23.57 o                         
  -1   0   3         53.84         53.65        11.98 o                         
   0   0   3        368.81        325.95        15.50 o                         
   1   0   3          7.65          3.15        11.73 o                         
   2   0   3         10.85         20.67        11.11 o                         
   3   0   3         51.72         40.92        15.11 o                         
   4   0   3        222.12        202.35        21.51 o                         
   5   0   3         15.31         36.59        27.11 o                         
  -6   1   3         50.16        -16.46        49.71 o                         
  -5   1   3         29.03         32.73        27.50 o                         
  -4   1   3        136.87        117.70        18.34 o                         
  -3   1   3        250.48        265.23        16.23 o                         
  -2   1   3        307.26        317.02        20.90 o                         
  -1   1   3       2408.51       2357.97        36.50 o                         
   0   1   3        424.92        420.27        15.89 o                         
   1   1   3       1658.78       1670.25        25.51 o                         
   2   1   3        533.71        530.81        23.41 o                         
   3   1   3        175.78        169.25        17.02 o                         
   4   1   3         15.41         43.33        19.04 o                         
   5   1   3         53.27         31.61        45.31 o                         
  -6   2   3         66.90         63.31        53.82 o                         
  -5   2   3         16.89          8.23        41.60 o                         
  -4   2   3         20.33          2.94        16.76 o                         
  -3   2   3        185.73        189.64        15.10 o                         
  -2   2   3        488.30        480.77        17.35 o                         
  -1   2   3         14.36         -0.78        11.37 o                         
   0   2   3         70.51         47.31        18.94 o                         
   1   2   3       1210.94       1142.38        21.45 o                         
   2   2   3       1368.58       1259.92        27.29 o                         
   3   2   3        305.38        305.16        22.49 o                         
   4   2   3        164.74        160.28        24.70 o                         
   5   2   3          2.01         -3.84        26.60 o                         
  -6   3   3         12.25        -21.37        71.65 o                         
  -5   3   3        105.14        132.58        25.06 o                         
  -4   3   3         44.46         31.12        16.92 o                         
  -3   3   3        606.62        588.22        31.27 o                         
  -2   3   3        134.25        154.58        12.07 o                         
  -1   3   3        757.47        738.73        23.26 o                         
   0   3   3        262.84        296.11        17.29 o                         
   1   3   3         83.98        105.43        12.50 o                         
   2   3   3        119.67        119.40        13.86 o                         
   3   3   3        433.16        391.07        23.76 o                         
   4   3   3        147.70        159.91        24.89 o                         
   5   3   3         75.11         70.68        27.34 o                         
  -5   4   3         82.18         73.69        25.61 o                         
  -4   4   3         35.55         39.64        35.18 o                         
  -3   4   3         18.00         20.85        12.71 o                         
  -2   4   3        257.44        256.20        14.93 o                         
  -1   4   3       1205.90       1271.21        23.21 o                         
   0   4   3       2083.06       2050.21        34.28 o                         
   1   4   3        438.81        444.19        17.03 o                         
   2   4   3         71.51         71.05        13.37 o                         
   3   4   3         43.13         48.77        16.69 o                         
   4   4   3        270.30        219.69        26.52 o                         
   5   4   3         37.76          6.50        31.03 o                         
  -5   5   3         19.58        -11.75        24.25 o                         
  -4   5   3        157.88        150.65        20.16 o                         
  -3   5   3        236.96        230.88        15.91 o                         
  -2   5   3         58.68         65.37        12.35 o                         
  -1   5   3        359.31        489.63        65.71 o                         
   0   5   3       7310.44       7466.22        95.83 o                         
   1   5   3        130.02        144.01        11.39 o                         
   2   5   3       1910.21       1737.91        28.93 o                         
   3   5   3        415.42        362.01        20.32 o                         
   4   5   3        114.69        106.24        25.29 o                         
   5   5   3         73.44         69.21        27.37 o                         
  -5   6   3          9.51         40.17        25.06 o                         
  -4   6   3          3.00        -17.43        21.85 o                         
  -3   6   3         26.29         42.12        14.83 o                         
  -2   6   3        802.24        846.44        41.91 o                         
  -1   6   3        230.58        303.33        42.32 o                         
   0   6   3        402.72        413.06        21.42 o                         
   1   6   3       1170.67       1252.98        28.71 o                         
   2   6   3        165.25        153.36        12.67 o                         
   3   6   3         12.49          3.16        17.76 o                         
   4   6   3        172.79        154.26        22.08 o                         
   5   6   3          9.43          9.77        23.03 o                         
  -5   7   3         46.37         46.92        26.93 o                         
  -4   7   3         25.82         -0.15        22.84 o                         
  -3   7   3        163.98        167.48        16.99 o                         
  -2   7   3         53.10         25.33        13.76 o                         
  -1   7   3        306.71        299.95        18.79 o                         
   0   7   3        508.06        563.18        31.00 o                         
   1   7   3         87.69         89.71        19.85 o                         
   2   7   3        412.51        362.82        16.57 o                         
   3   7   3         20.53         20.27        13.55 o                         
   4   7   3         47.33         20.83        19.67 o                         
   5   7   3          7.36         -0.33        22.38 o                         
  -5   8   3        105.96        117.51        30.40 o                         
  -4   8   3         86.47        104.86        24.49 o                         
  -3   8   3         14.70         10.18        15.97 o                         
  -2   8   3        113.07        102.41        15.15 o                         
  -1   8   3        560.38        510.41        25.29 o                         
   0   8   3         19.31         26.64        18.32 o                         
   1   8   3        616.90        524.61        37.09 o                         
   2   8   3         22.84         25.06        19.22 o                         
   3   8   3         54.84         48.33        14.36 o                         
   4   8   3         93.65         73.30        20.77 o                         
   5   8   3         40.72         46.99        35.55 o                         
  -5   9   3         56.49          7.39        39.35 o                         
  -4   9   3         87.48         70.32        25.25 o                         
  -3   9   3        209.21        234.49        20.73 o                         
  -2   9   3          3.30          7.29        19.69 o                         
  -1   9   3        438.84        420.01        23.84 o                         
   0   9   3        259.04        251.66        23.61 o                         
   1   9   3        148.49        139.44        43.48 o                         
   2   9   3        484.28        383.30        29.92 o                         
   3   9   3        307.36        257.02        22.62 o                         
   4   9   3          4.13         -1.26        20.80 o                         
   5   9   3         29.14         53.04        36.25 o                         
  -4  10   3          2.76         11.43        25.61 o                         
  -3  10   3          2.00         -1.36        17.27 o                         
  -2  10   3         41.02         34.15        20.85 o                         
  -1  10   3        797.32        716.45        40.03 o                         
   0  10   3        142.56        158.73        24.09 o                         
   1  10   3        481.23        458.27        33.06 o                         
   2  10   3         66.87         63.06        25.55 o                         
   3  10   3         10.10         21.68        19.31 o                         
   4  10   3         34.47         35.80        23.89 o                         
  -4  11   3         92.57         94.73        37.60 o                         
  -3  11   3        161.31        165.45        19.83 o                         
  -2  11   3        113.55         85.86        22.90 o                         
  -1  11   3        137.95        148.76        27.67 o                         
   0  11   3        122.60        116.13        25.45 o                         
   1  11   3         37.88         50.38        29.07 o                         
   2  11   3        155.10        127.25        29.44 o                         
   3  11   3         57.23         42.79        20.25 o                         
   4  11   3         28.10         25.92        22.63 o                         
  -4  12   3         35.97         22.20        32.65 o                         
  -3  12   3        189.66        223.84        23.19 o                         
  -2  12   3          3.69        -26.89        32.14 o                         
  -1  12   3         24.79         -3.01        28.44 o                         
   0  12   3         30.39          4.35        27.43 o                         
   1  12   3        194.04        191.63        38.11 o                         
   2  12   3         54.77         50.93        33.69 o                         
   3  12   3         98.10         85.13        31.03 o                         
   4  12   3          8.89         49.20        46.57 o                         
  -3  13   3         10.77         13.86        32.87 o                         
  -2  13   3         98.52         19.15        74.91 o                         
  -1  13   3         26.59        -10.75        31.47 o                         
   0  13   3        400.40        411.35        38.06 o                         
   1  13   3         81.75         40.65        35.55 o                         
   2  13   3          0.81         -6.80        34.87 o                         
   3  13   3         35.36         36.79        31.96 o                         
  -3  14   3         44.90         75.23        27.64 o                         
  -2  14   3         50.73          6.08        31.90 o                         
  -1  14   3         22.12        -53.94        53.94 o                         
   0  14   3         86.27         70.56        35.39 o                         
   1  14   3         86.31          0.37        64.91 o                         
   2  14   3          3.95         34.52        36.92 o                         
   3  14   3         12.79         14.41        38.22 o                         
  -2  15   3         36.27        -18.36        63.02 o                         
  -1  15   3         60.70        -30.48        38.26 o                         
   0  15   3         71.80          4.90        38.00 o                         
   1  15   3          5.66        -45.60        45.60 o                         
   2  15   3        213.64        190.56        42.63 o                         
  -2  16   3         29.19        -18.07        42.91 o                         
  -1  16   3          2.02        -70.45        70.45 o                         
   0  16   3          2.34        -39.76        39.76 o                         
   1  16   3         87.94        -39.99        78.28 o                         
   2  16   3         19.03        -39.20        56.34 o                         
   0  17   3         65.70        -51.77        51.77 o                         
  -1 -16   4         61.29        103.94        29.83 o                         
   0 -16   4         12.33         68.86        31.78 o                         
   1 -16   4        443.02        640.76        51.55 o                         
  -2 -15   4         89.66        152.95        56.12 o                         
  -1 -15   4         66.80        105.55        35.40 o                         
   0 -15   4         13.79         19.68        29.44 o                         
   1 -15   4        123.88        173.61        27.29 o                         
   2 -15   4          5.60         70.57        63.94 o                         
  -3 -14   4         25.22         71.55        60.12 o                         
  -2 -14   4          7.50         24.92        31.14 o                         
  -1 -14   4         29.74         48.46        31.68 o                         
   0 -14   4         84.89        121.51        22.86 o                         
   1 -14   4         22.20         41.04        24.09 o                         
   2 -14   4         49.65         97.46        38.38 o                         
   3 -14   4        107.05        182.40       116.16 o                         
  -3 -13   4         91.34        165.42        53.99 o                         
  -2 -13   4        114.50        124.13        31.43 o                         
  -1 -13   4         31.65         40.82        22.75 o                         
   0 -13   4         19.76         36.10        19.29 o                         
   1 -13   4         42.03         60.52        23.84 o                         
   2 -13   4        101.29        156.09        37.93 o                         
   3 -13   4         16.87         77.19        40.07 o                         
  -4 -12   4         46.36        338.95        92.11 o                         
  -3 -12   4        122.16        143.05        40.57 o                         
  -2 -12   4        367.34        400.14        47.96 o                         
  -1 -12   4         23.97         45.28        22.51 o                         
   0 -12   4        394.48        426.13        22.54 o                         
   1 -12   4         67.00         70.85        22.38 o                         
   2 -12   4         15.43        -17.00        33.73 o                         
   3 -12   4         58.82        105.18        43.48 o                         
   4 -12   4          1.43        132.04        49.04 o                         
  -4 -11   4        139.21        253.27        99.48 o                         
  -3 -11   4        103.43        158.13        27.10 o                         
  -2 -11   4         79.11         90.59        26.07 o                         
  -1 -11   4         15.22         13.16        18.78 o                         
   0 -11   4        441.00        456.28        24.10 o                         
   1 -11   4         16.57         25.12        20.08 o                         
   2 -11   4        572.67        686.89        33.42 o                         
   3 -11   4         30.74         80.20        37.13 o                         
   4 -11   4         29.99         40.12        39.93 o                         
  -4 -10   4         87.19        210.37        56.40 o                         
  -3 -10   4        281.12        328.46        40.02 o                         
  -2 -10   4        135.77        119.44        21.29 o                         
  -1 -10   4        570.84        549.56        29.34 o                         
   0 -10   4        462.27        477.96        23.94 o                         
   1 -10   4         59.18         58.76        18.69 o                         
   2 -10   4         31.85         27.75        18.73 o                         
   3 -10   4         52.84         76.60        29.47 o                         
   4 -10   4         73.84        135.40        96.74 o                         
  -5  -9   4         78.75        265.58       105.71 o                         
  -4  -9   4          7.42         75.91        41.83 o                         
  -3  -9   4        124.24        108.89        22.82 o                         
  -2  -9   4          5.57         10.09        18.50 o                         
  -1  -9   4        211.98        209.98        19.40 o                         
   0  -9   4        992.66       1023.51        30.59 o                         
   1  -9   4        317.53        311.81        22.67 o                         
   2  -9   4        172.28        167.68        17.25 o                         
   3  -9   4         93.94        101.16        19.80 o                         
   4  -9   4         12.52         43.99        42.92 o                         
  -5  -8   4        112.66        279.01        82.97 o                         
  -4  -8   4         70.94        151.55        31.28 o                         
  -3  -8   4        192.14        197.99        24.17 o                         
  -2  -8   4         62.96         68.68        17.92 o                         
  -1  -8   4        126.82        121.21        17.20 o                         
   0  -8   4        172.88        148.31        14.82 o                         
   1  -8   4          7.14         -7.19        14.86 o                         
   2  -8   4         97.05        103.92        16.85 o                         
   3  -8   4          1.24         13.47        17.93 o                         
   4  -8   4        104.81        128.80        31.87 o                         
   5  -8   4         10.49         41.68        64.80 o                         
  -5  -7   4         13.08        172.04        32.90 o                         
  -4  -7   4         68.30        106.46        23.56 o                         
  -3  -7   4        428.89        447.59        36.84 o                         
  -2  -7   4        503.78        482.77        26.93 o                         
  -1  -7   4        227.11        218.24        18.15 o                         
   0  -7   4        253.94        253.26        15.06 o                         
   1  -7   4        127.33        152.98        15.49 o                         
   2  -7   4        886.42        916.77        33.83 o                         
   3  -7   4         87.34         98.33        18.27 o                         
   4  -7   4        184.91        206.83        25.66 o                         
   5  -7   4         61.64         92.16        40.15 o                         
  -5  -6   4         52.26        146.07        37.49 o                         
  -4  -6   4         45.36         50.60        21.54 o                         
  -3  -6   4        189.15        196.71        27.12 o                         
  -2  -6   4        108.25        123.12        17.34 o                         
  -1  -6   4        146.91        142.64        15.94 o                         
   0  -6   4        355.14        349.69        20.43 o                         
   1  -6   4       2803.11       2978.57        41.81 o                         
   2  -6   4         74.58         80.50        15.09 o                         
   3  -6   4        899.34       1023.00        56.69 o                         
   4  -6   4        155.42        170.96        24.54 o                         
   5  -6   4         17.34         29.59        30.01 o                         
  -5  -5   4         43.61         99.48        57.63 o                         
  -4  -5   4        106.48        131.80        19.51 o                         
  -3  -5   4         20.24          4.66        17.90 o                         
  -2  -5   4         64.76         46.20        16.55 o                         
  -1  -5   4       1570.60       1494.68        33.68 o                         
   0  -5   4       1109.44       1119.34        24.49 o                         
   1  -5   4        664.27        670.73        18.86 o                         
   2  -5   4        453.50        466.14        22.58 o                         
   3  -5   4        120.92        123.53        17.29 o                         
   4  -5   4          5.75         -9.26        21.33 o                         
   5  -5   4         10.13         24.41        32.28 o                         
  -5  -4   4         36.41         77.91        59.06 o                         
  -4  -4   4         79.18         65.58        20.37 o                         
  -3  -4   4        232.33        247.45        18.89 o                         
  -2  -4   4        133.87        166.23        21.80 o                         
  -1  -4   4        389.48        383.23        21.61 o                         
   0  -4   4        270.25        254.80        20.49 o                         
   1  -4   4        300.47        308.49        12.40 o                         
   2  -4   4        237.28        224.14        15.24 o                         
   3  -4   4        500.16        486.41        33.98 o                         
   4  -4   4         99.10        109.94        23.14 o                         
   5  -4   4         14.25         16.88        25.39 o                         
  -5  -3   4        141.09        213.32        30.19 o                         
  -4  -3   4         55.38         83.19        18.79 o                         
  -3  -3   4         82.72         83.45        14.89 o                         
  -2  -3   4        249.81        250.42        13.81 o                         
  -1  -3   4       4018.91       4092.25        50.82 o                         
   0  -3   4       1336.82       1340.24        21.66 o                         
   1  -3   4        944.05       1009.82        19.87 o                         
   2  -3   4        166.71        146.04        13.85 o                         
   3  -3   4        709.59        696.78        30.95 o                         
   4  -3   4        222.17        253.04        24.41 o                         
   5  -3   4        131.02        155.31        46.79 o                         
  -5  -2   4        150.06        202.92        38.02 o                         
  -4  -2   4        185.91        202.34        19.30 o                         
  -3  -2   4        537.49        557.81        23.17 o                         
  -2  -2   4       1592.26       1711.81        28.52 o                         
  -1  -2   4        609.01        608.07        21.09 o                         
   0  -2   4       1473.05       1470.56        21.86 o                         
   1  -2   4       2847.66       2889.94        33.78 o                         
   2  -2   4         48.70         66.44        12.66 o                         
   3  -2   4        425.24        393.68        29.87 o                         
   4  -2   4         37.54         24.94        20.27 o                         
   5  -2   4         48.66         77.79        27.87 o                         
  -6  -1   4          0.87        -50.62        50.62 o                         
  -5  -1   4        141.85        137.92        31.00 o                         
  -4  -1   4         42.03         30.66        22.10 o                         
  -3  -1   4       1005.35       1056.39        26.31 o                         
  -2  -1   4        232.17        230.07        34.24 o                         
  -1  -1   4        658.64        614.35        21.50 o                         
   0  -1   4       1829.57       1869.32        40.03 o                         
   1  -1   4         18.10         21.05         9.84 o                         
   2  -1   4        103.24        105.60        21.48 o                         
   3  -1   4        190.87        196.25        18.76 o                         
   4  -1   4        124.77        107.16        25.00 o                         
   5  -1   4         83.87         87.70        28.61 o                         
  -6   0   4         73.65        112.33        55.54 o                         
  -5   0   4         25.47          7.58        54.40 o                         
  -4   0   4        150.90        144.28        17.96 o                         
  -3   0   4         37.73         27.78        17.40 o                         
  -2   0   4         58.52         44.07        14.33 o                         
  -1   0   4       1314.40       1353.21        30.85 o                         
   0   0   4       5350.18       5451.40        71.37 o                         
   1   0   4        682.81        667.01        22.42 o                         
   2   0   4       1681.71       1615.49        27.74 o                         
   3   0   4         15.97         18.50        13.59 o                         
   4   0   4         80.80        105.91        20.82 o                         
   5   0   4         43.75         30.42        27.17 o                         
  -6   1   4          0.72         10.63        54.17 o                         
  -5   1   4        144.12        150.00        29.93 o                         
  -4   1   4         45.90         17.58        24.99 o                         
  -3   1   4        996.92       1007.29        27.13 o                         
  -2   1   4        236.17        208.40        15.85 o                         
  -1   1   4        632.85        566.87        21.69 o                         
   0   1   4       1820.11       1877.34        32.30 o                         
   1   1   4         21.49         34.44        10.04 o                         
   2   1   4         96.91        102.89        13.15 o                         
   3   1   4        190.98        198.38        15.62 o                         
   4   1   4        128.47        112.61        20.38 o                         
   5   1   4         81.87         81.43        29.60 o                         
  -5   2   4        147.82        161.49        46.51 o                         
  -4   2   4        186.34        186.45        19.65 o                         
  -3   2   4        525.82        523.28        40.65 o                         
  -2   2   4       1601.97       1715.43        32.69 o                         
  -1   2   4        605.95        665.32        23.06 o                         
   0   2   4       1503.39       1565.68        26.08 o                         
   1   2   4       2831.38       2998.10        47.01 o                         
   2   2   4         50.58         62.00        12.10 o                         
   3   2   4        414.73        356.75        19.89 o                         
   4   2   4         35.29         14.32        22.39 o                         
   5   2   4         47.10         73.26        40.28 o                         
  -5   3   4        140.38        100.20        29.57 o                         
  -4   3   4         58.47         55.88        16.47 o                         
  -3   3   4         84.97         91.67        14.12 o                         
  -2   3   4        240.17        236.73        19.08 o                         
  -1   3   4       4048.73       4089.97        56.71 o                         
   0   3   4       1339.97       1324.59        23.92 o                         
   1   3   4        920.01        980.52        35.13 o                         
   2   3   4        177.91        193.82        15.61 o                         
   3   3   4        710.47        646.34        25.47 o                         
   4   3   4        227.70        205.58        26.44 o                         
   5   3   4        129.81        141.11        28.99 o                         
  -5   4   4         37.42         -6.42        34.64 o                         
  -4   4   4         78.98         73.46        17.08 o                         
  -3   4   4        238.57        221.39        15.62 o                         
  -2   4   4        135.23        161.51        16.04 o                         
  -1   4   4        395.19        451.97        38.84 o                         
   0   4   4        269.21        245.87        15.70 o                         
   1   4   4        303.94        342.34        26.42 o                         
   2   4   4        235.98        248.21        19.02 o                         
   3   4   4        503.28        455.93        22.66 o                         
   4   4   4        102.65         73.96        24.02 o                         
   5   4   4         13.62         27.23        28.57 o                         
  -5   5   4         45.56         21.90        36.48 o                         
  -4   5   4        100.67        109.17        17.64 o                         
  -3   5   4         19.26         11.33        14.20 o                         
  -2   5   4         61.40         64.88        12.95 o                         
  -1   5   4       1566.49       1503.02        26.33 o                         
   0   5   4       1109.80       1184.81        31.16 o                         
   1   5   4        681.75        700.88        24.91 o                         
   2   5   4        448.71        409.62        18.43 o                         
   3   5   4        120.26        125.80        21.22 o                         
   4   5   4          7.02          3.84        23.59 o                         
   5   5   4          8.79         10.48        28.06 o                         
  -5   6   4         50.91          7.87        36.56 o                         
  -4   6   4         45.76         49.67        17.64 o                         
  -3   6   4        182.28        169.67        17.00 o                         
  -2   6   4        110.28        106.01        14.37 o                         
  -1   6   4        149.27        149.95        15.34 o                         
   0   6   4        356.91        400.70        20.96 o                         
   1   6   4       2778.74       2871.08        47.13 o                         
   2   6   4         72.11         92.82        17.28 o                         
   3   6   4        880.60        789.28        36.36 o                         
   4   6   4        159.11        129.84        22.29 o                         
   5   6   4         17.91         -5.22        22.52 o                         
  -5   7   4         12.72          1.33        52.57 o                         
  -4   7   4         65.81         72.00        24.06 o                         
  -3   7   4        433.05        447.29        23.78 o                         
  -2   7   4        509.17        515.77        23.77 o                         
  -1   7   4        227.60        209.41        22.96 o                         
   0   7   4        257.88        271.94        17.47 o                         
   1   7   4        128.50        139.52        18.29 o                         
   2   7   4        902.29        825.79        22.60 o                         
   3   7   4         87.10         66.97        14.51 o                         
   4   7   4        188.68        177.39        28.61 o                         
   5   7   4         60.75         38.65        22.74 o                         
  -5   8   4        115.02         67.71        39.70 o                         
  -4   8   4         71.95        109.69        25.40 o                         
  -3   8   4        190.16        209.32        22.27 o                         
  -2   8   4         60.76         53.83        15.63 o                         
  -1   8   4        124.95        151.06        19.99 o                         
   0   8   4        179.24        149.83        16.98 o                         
   1   8   4          6.77         -0.92        15.21 o                         
   2   8   4         96.22        107.26        13.70 o                         
   3   8   4          0.60         12.34        14.05 o                         
   4   8   4        107.95         90.98        21.36 o                         
   5   8   4          9.94         24.05        23.20 o                         
  -5   9   4         76.95         71.28        41.92 o                         
  -4   9   4          6.82         10.12        35.73 o                         
  -3   9   4        126.63        106.65        23.75 o                         
  -2   9   4          6.81          9.16        16.98 o                         
  -1   9   4        224.33        206.38        19.08 o                         
   0   9   4        988.75       1009.01        42.70 o                         
   1   9   4        310.97        270.63        39.77 o                         
   2   9   4        166.96        150.18        26.84 o                         
   3   9   4         94.32         59.99        19.85 o                         
   4   9   4         13.60          8.29        28.11 o                         
  -4  10   4         87.90        106.24        32.12 o                         
  -3  10   4        274.79        263.15        21.13 o                         
  -2  10   4        133.55        147.05        20.35 o                         
  -1  10   4        566.50        506.75        37.86 o                         
   0  10   4        470.10        433.60        35.26 o                         
   1  10   4         59.74         52.42        60.11 o                         
   2  10   4         33.50         43.47        25.81 o                         
   3  10   4         53.63         79.97        29.55 o                         
   4  10   4         72.04         87.35        22.66 o                         
  -4  11   4        142.69        136.21        33.53 o                         
  -3  11   4        101.17        131.04        20.23 o                         
  -2  11   4         82.26         86.52        18.41 o                         
  -1  11   4         14.52          4.92        27.30 o                         
   0  11   4        438.03        435.13        40.74 o                         
   1  11   4         14.70        -21.93        30.40 o                         
   2  11   4        567.52        532.94        67.65 o                         
   3  11   4         31.25         32.36        29.42 o                         
   4  11   4         29.81         30.61        22.61 o                         
  -4  12   4         46.12         15.32        39.29 o                         
  -3  12   4        116.70        108.91        21.32 o                         
  -2  12   4        370.99        252.45        30.93 o                         
  -1  12   4         23.55        -22.55        29.82 o                         
   0  12   4        396.87        358.67        34.71 o                         
   1  12   4         67.40         63.86        45.88 o                         
   2  12   4         15.76        -22.60        30.42 o                         
   3  12   4         59.16         20.24        32.34 o                         
   4  12   4          1.35         11.21        39.20 o                         
  -3  13   4         92.11         93.32        21.90 o                         
  -2  13   4        117.57         67.84        32.91 o                         
  -1  13   4         30.07         -6.73        33.00 o                         
   0  13   4         20.40         -3.92        46.80 o                         
   1  13   4         38.97         10.93        55.20 o                         
   2  13   4        103.58         68.51        38.42 o                         
   3  13   4         17.07         37.21        49.03 o                         
  -3  14   4         22.90         -2.70        24.29 o                         
  -2  14   4          7.50        -37.37        37.37 o                         
  -1  14   4         29.05        -40.80        40.80 o                         
   0  14   4         89.05         30.93        35.83 o                         
   1  14   4         21.81         20.71        39.37 o                         
   2  14   4         49.94         27.92        40.32 o                         
   3  14   4        105.11        111.87        42.04 o                         
  -2  15   4         90.47        -10.89        41.16 o                         
  -1  15   4         62.13        -42.80        42.80 o                         
   0  15   4         14.39        -21.48        47.77 o                         
   1  15   4        126.35         65.46        75.71 o                         
   2  15   4          6.95          2.13        46.40 o                         
  -1  16   4         62.39        -41.60        41.60 o                         
   0  16   4         11.18        -60.80        60.80 o                         
   1  16   4        436.91        399.57        86.57 o                         
  -1 -16   5         15.98         45.68        28.81 o                         
   0 -16   5          7.94         35.51        31.73 o                         
   1 -16   5         45.65         80.14        29.43 o                         
  -2 -15   5         77.42        128.35        46.76 o                         
  -1 -15   5         49.41         58.52        27.12 o                         
   0 -15   5         27.94         68.36        33.65 o                         
   1 -15   5         45.91         99.63        26.91 o                         
   2 -15   5         36.79         93.13        48.91 o                         
  -3 -14   5        110.03        173.26        30.19 o                         
  -2 -14   5          1.49         16.79        25.08 o                         
  -1 -14   5         42.31         59.74        25.16 o                         
   0 -14   5        172.08        233.26        42.08 o                         
   1 -14   5         17.64         19.75        25.16 o                         
   2 -14   5        109.19        183.71        41.57 o                         
  -3 -13   5        118.98        161.59        31.57 o                         
  -2 -13   5        148.66        193.14        49.00 o                         
  -1 -13   5        213.04        222.09        29.10 o                         
   0 -13   5         65.67         74.73        20.45 o                         
   1 -13   5          6.41         19.33        23.63 o                         
   2 -13   5         47.43        108.42        38.19 o                         
   3 -13   5          5.11         65.38        59.14 o                         
  -4 -12   5        106.11        256.02        38.28 o                         
  -3 -12   5        110.72        136.57        27.57 o                         
  -2 -12   5        198.70        206.92        25.95 o                         
  -1 -12   5        237.30        267.96        25.15 o                         
   0 -12   5         40.66         39.11        19.06 o                         
   1 -12   5        120.47        112.41        23.77 o                         
   2 -12   5        121.00        115.70        42.23 o                         
   3 -12   5         40.34         77.26        55.88 o                         
  -4 -11   5         27.76        129.32        56.22 o                         
  -3 -11   5        118.30        131.73        26.61 o                         
  -2 -11   5        151.59        141.72        23.79 o                         
  -1 -11   5          9.48         44.46        21.24 o                         
   0 -11   5        101.27        114.55        18.72 o                         
   1 -11   5        200.64        236.72        29.59 o                         
   2 -11   5        149.43        158.70        36.29 o                         
   3 -11   5         94.64        159.90        40.19 o                         
   4 -11   5         23.58         10.79        63.82 o                         
  -4 -10   5          9.22         86.11        32.91 o                         
  -3 -10   5         99.27        150.73        28.60 o                         
  -2 -10   5        545.40        554.41        33.22 o                         
  -1 -10   5        388.45        391.65        24.81 o                         
   0 -10   5        657.62        650.02        34.03 o                         
   1 -10   5          0.30         -3.61        19.01 o                         
   2 -10   5        152.74        181.41        34.49 o                         
   3 -10   5        208.22        234.78        33.40 o                         
   4 -10   5         13.69         19.59        53.14 o                         
  -5  -9   5         72.25        205.70        40.45 o                         
  -4  -9   5        213.83        319.39        51.71 o                         
  -3  -9   5        106.34         98.62        23.73 o                         
  -2  -9   5         32.88         55.28        22.44 o                         
  -1  -9   5        610.56        588.35        31.57 o                         
   0  -9   5        247.04        266.34        32.68 o                         
   1  -9   5       1045.84       1104.37        30.85 o                         
   2  -9   5         10.37         -0.73        24.72 o                         
   3  -9   5         74.61         96.11        20.87 o                         
   4  -9   5         83.91        135.43        46.92 o                         
  -5  -8   5         55.02        182.46        35.10 o                         
  -4  -8   5         42.98        127.53        31.44 o                         
  -3  -8   5        127.55        145.46        23.75 o                         
  -2  -8   5         96.64        100.72        20.04 o                         
  -1  -8   5        170.55        161.69        19.11 o                         
   0  -8   5         31.24         30.82        14.58 o                         
   1  -8   5          2.59          0.32        14.32 o                         
   2  -8   5        167.32        161.03        24.67 o                         
   3  -8   5        294.13        312.41        22.55 o                         
   4  -8   5         99.78        117.18        39.26 o                         
   5  -8   5         42.96         43.65        62.85 o                         
  -5  -7   5         23.03        140.57        33.19 o                         
  -4  -7   5         27.03        103.17        30.94 o                         
  -3  -7   5        155.48        156.56        29.01 o                         
  -2  -7   5        251.58        213.64        20.77 o                         
  -1  -7   5          5.68         -7.06        16.14 o                         
   0  -7   5        396.41        420.87        21.17 o                         
   1  -7   5        699.21        737.57        22.60 o                         
   2  -7   5        942.55        978.10        38.65 o                         
   3  -7   5        376.14        406.39        22.89 o                         
   4  -7   5         70.98         31.37        24.04 o                         
   5  -7   5         30.97         48.81        27.91 o                         
  -5  -6   5          0.34         86.64        30.93 o                         
  -4  -6   5         29.53         45.87        23.45 o                         
  -3  -6   5         57.41         63.21        26.47 o                         
  -2  -6   5        107.32         95.56        18.72 o                         
  -1  -6   5        540.42        534.25        34.18 o                         
   0  -6   5        570.50        575.25        22.99 o                         
   1  -6   5        247.78        264.77        14.84 o                         
   2  -6   5         11.12         22.33        19.73 o                         
   3  -6   5        257.67        277.05        20.81 o                         
   4  -6   5          8.05         -5.82        22.97 o                         
   5  -6   5        110.49        198.12        81.23 o                         
  -5  -5   5         61.62         87.81        45.26 o                         
  -4  -5   5         82.04         98.60        20.08 o                         
  -3  -5   5         74.48         70.56        20.44 o                         
  -2  -5   5        390.59        386.35        23.87 o                         
  -1  -5   5       1454.94       1462.81        29.33 o                         
   0  -5   5         87.46         78.99        16.56 o                         
   1  -5   5        956.14       1009.61        19.49 o                         
   2  -5   5        535.36        588.43        24.63 o                         
   3  -5   5        446.10        466.33        45.66 o                         
   4  -5   5        145.31        197.44        28.32 o                         
   5  -5   5          7.21         16.34        26.21 o                         
  -5  -4   5         61.32         28.42        38.77 o                         
  -4  -4   5        687.01        831.31        34.56 o                         
  -3  -4   5        117.67        120.79        16.55 o                         
  -2  -4   5       1230.91       1290.41        46.11 o                         
  -1  -4   5        134.31        163.48        18.61 o                         
   0  -4   5       2640.00       2685.23        38.86 o                         
   1  -4   5        836.00        924.10        18.45 o                         
   2  -4   5        196.81        188.04        15.69 o                         
   3  -4   5        559.96        544.07        35.93 o                         
   4  -4   5        549.18        589.01        48.24 o                         
   5  -4   5         87.42        114.99        27.29 o                         
  -5  -3   5         44.68         38.20        44.52 o                         
  -4  -3   5        388.40        386.58        24.48 o                         
  -3  -3   5        425.39        417.27        26.85 o                         
  -2  -3   5       1637.14       1680.18        39.53 o                         
  -1  -3   5        598.17        623.18        22.59 o                         
   0  -3   5       1168.31       1144.16        21.30 o                         
   1  -3   5        195.11        211.38        12.60 o                         
   2  -3   5        724.57        725.13        23.07 o                         
   3  -3   5        806.96        800.55        33.66 o                         
   4  -3   5        110.40        120.63        23.96 o                         
   5  -3   5        267.61        313.89        30.13 o                         
  -5  -2   5        213.54        236.75        34.43 o                         
  -4  -2   5        658.12        715.41        49.09 o                         
  -3  -2   5        165.44        145.29        15.55 o                         
  -2  -2   5        315.53        327.51        20.67 o                         
  -1  -2   5         65.54         80.84        14.08 o                         
   0  -2   5       1784.48       1873.86        26.39 o                         
   1  -2   5        510.24        505.74        18.04 o                         
   2  -2   5        666.05        707.25        22.48 o                         
   3  -2   5        143.78        159.70        17.05 o                         
   4  -2   5        277.45        261.64        24.83 o                         
   5  -2   5         35.32         44.85        25.19 o                         
  -5  -1   5         51.22         15.43        47.77 o                         
  -4  -1   5        306.37        346.43        27.97 o                         
  -3  -1   5        582.77        566.85        33.00 o                         
  -2  -1   5        481.34        532.33        25.50 o                         
  -1  -1   5       2749.76       3072.86        47.15 o                         
   0  -1   5         41.50         33.79        11.52 o                         
   1  -1   5       1488.60       1533.81        30.41 o                         
   2  -1   5        178.56        179.56        14.20 o                         
   3  -1   5          8.31          1.82        15.29 o                         
   4  -1   5        203.90        245.98        24.12 o                         
   5  -1   5         25.89         37.08        28.49 o                         
  -5   0   5          0.17        -45.60        45.60 o                         
  -4   0   5          0.43        -17.04        17.04 o                         
  -3   0   5         45.65         34.04        18.10 o                         
  -2   0   5        735.29        843.15        30.17 o                         
  -1   0   5         55.43         49.51        14.40 o                         
   0   0   5       4114.36       4200.35        51.01 o                         
   1   0   5        330.56        347.52        19.19 o                         
   2   0   5         60.20         38.89        12.80 o                         
   3   0   5        195.85        199.15        17.06 o                         
   4   0   5         44.29         47.87        25.59 o                         
   5   0   5         18.44         79.93        29.05 o                         
  -5   1   5         50.37         17.14        48.80 o                         
  -4   1   5        302.28        296.93        21.38 o                         
  -3   1   5        575.82        594.77        28.30 o                         
  -2   1   5        467.32        485.28        25.09 o                         
  -1   1   5       2780.02       3086.79        47.50 o                         
   0   1   5         38.66         39.66        13.26 o                         
   1   1   5       1515.12       1555.29        26.02 o                         
   2   1   5        184.38        184.07        18.05 o                         
   3   1   5          9.62         31.13        15.36 o                         
   4   1   5        202.41        185.22        22.44 o                         
   5   1   5         26.45        -13.19        43.71 o                         
  -5   2   5        214.85        257.92        53.94 o                         
  -4   2   5        667.42        664.90        31.93 o                         
  -3   2   5        173.02        177.70        19.05 o                         
  -2   2   5        313.92        313.97        19.66 o                         
  -1   2   5         70.44        109.69        16.10 o                         
   0   2   5       1769.86       1884.96        29.83 o                         
   1   2   5        510.98        491.94        19.13 o                         
   2   2   5        656.00        686.41        21.77 o                         
   3   2   5        138.23        138.12        15.29 o                         
   4   2   5        275.94        237.33        27.38 o                         
   5   2   5         35.95         50.29        28.44 o                         
  -5   3   5         41.26         50.85        52.57 o                         
  -4   3   5        381.59        356.90        20.22 o                         
  -3   3   5        418.19        422.09        24.29 o                         
  -2   3   5       1637.19       1682.52        34.16 o                         
  -1   3   5        605.64        615.76        24.39 o                         
   0   3   5       1169.65       1103.59        39.49 o                         
   1   3   5        189.21        184.03        22.07 o                         
   2   3   5        732.03        679.94        21.72 o                         
   3   3   5        817.91        724.21        27.21 o                         
   4   3   5        114.63         93.63        25.20 o                         
   5   3   5        264.52        239.84        31.38 o                         
  -5   4   5         62.23        -48.11        51.20 o                         
  -4   4   5        695.09        687.33        28.61 o                         
  -3   4   5        114.86        116.21        19.03 o                         
  -2   4   5       1227.69       1234.87        32.61 o                         
  -1   4   5        124.70        133.29        13.35 o                         
   0   4   5       2631.30       2667.17        37.05 o                         
   1   4   5        835.49        882.16        22.65 o                         
   2   4   5        195.16        172.03        14.35 o                         
   3   4   5        544.10        464.94        24.82 o                         
   4   4   5        548.91        498.54        68.40 o                         
   5   4   5         84.25        108.61        29.13 o                         
  -5   5   5         60.10         17.03        53.02 o                         
  -4   5   5         81.61        104.56        20.83 o                         
  -3   5   5         73.30         74.03        19.22 o                         
  -2   5   5        390.78        417.56        22.40 o                         
  -1   5   5       1465.30       1471.56        32.13 o                         
   0   5   5         92.13        104.91        16.54 o                         
   1   5   5        965.42        991.72        23.10 o                         
   2   5   5        534.79        505.33        20.34 o                         
   3   5   5        442.44        396.67        23.71 o                         
   4   5   5        149.13        135.04        27.84 o                         
   5   5   5          7.06         22.80        28.00 o                         
  -5   6   5          0.38        -25.72        52.05 o                         
  -4   6   5         28.79         10.80        21.69 o                         
  -3   6   5         57.86         64.50        16.21 o                         
  -2   6   5        107.78        128.50        18.39 o                         
  -1   6   5        523.64        529.28        20.73 o                         
   0   6   5        590.89        625.60        26.08 o                         
   1   6   5        247.86        264.39        18.83 o                         
   2   6   5         12.02          7.03        12.96 o                         
   3   6   5        266.91        230.28        21.89 o                         
   4   6   5          8.12         12.61        21.12 o                         
   5   6   5        113.36         98.87        24.75 o                         
  -5   7   5         24.23         21.94        82.62 o                         
  -4   7   5         28.38         19.00        22.18 o                         
  -3   7   5        156.90        144.47        18.31 o                         
  -2   7   5        246.39        236.11        17.17 o                         
  -1   7   5          6.89         -3.90        13.31 o                         
   0   7   5        399.01        397.62        27.16 o                         
   1   7   5        701.77        694.51        39.56 o                         
   2   7   5        930.73        825.12        23.66 o                         
   3   7   5        370.27        334.95        32.71 o                         
   4   7   5         65.91         77.16        20.99 o                         
   5   7   5         31.75         30.96        44.39 o                         
  -5   8   5         54.39         42.01        46.96 o                         
  -4   8   5         42.17         10.66        30.21 o                         
  -3   8   5        123.76        161.65        22.52 o                         
  -2   8   5         95.54         97.07        16.66 o                         
  -1   8   5        169.76        171.23        18.79 o                         
   0   8   5         31.82         20.33        16.82 o                         
   1   8   5          2.53         10.30        17.08 o                         
   2   8   5        176.66        152.24        15.11 o                         
   3   8   5        294.04        242.82        25.76 o                         
   4   8   5        100.45        100.95        28.08 o                         
   5   8   5         43.05        109.71        47.65 o                         
  -5   9   5         75.37         -3.03        97.76 o                         
  -4   9   5        213.43        208.64        61.60 o                         
  -3   9   5        108.76        105.54        19.50 o                         
  -2   9   5         35.20         45.54        18.36 o                         
  -1   9   5        604.42        575.73        30.35 o                         
   0   9   5        252.21        263.45        20.69 o                         
   1   9   5       1032.00       1014.99        33.25 o                         
   2   9   5         10.56         28.37        18.07 o                         
   3   9   5         71.79         50.96        15.38 o                         
   4   9   5         85.06         81.55        21.70 o                         
  -4  10   5          9.26        -18.08        36.86 o                         
  -3  10   5         96.36         89.46        20.00 o                         
  -2  10   5        547.11        470.43        23.19 o                         
  -1  10   5        381.41        364.60        23.44 o                         
   0  10   5        677.12        697.17        52.45 o                         
   1  10   5          0.31         60.21        30.33 o                         
   2  10   5        161.00        122.44        30.09 o                         
   3  10   5        202.63        171.65        22.10 o                         
   4  10   5         13.51          6.00        22.03 o                         
  -4  11   5         26.31        -29.97        49.31 o                         
  -3  11   5        116.68        116.83        20.73 o                         
  -2  11   5        148.75        126.79        19.82 o                         
  -1  11   5          9.78          8.65        29.76 o                         
   0  11   5         99.25        105.61        50.28 o                         
   1  11   5        194.92        177.85        34.78 o                         
   2  11   5        153.15        140.40        52.62 o                         
   3  11   5         94.25         91.82        32.45 o                         
   4  11   5         24.13         61.20        33.12 o                         
  -4  12   5        107.71         92.52        41.67 o                         
  -3  12   5        114.22        116.86        27.11 o                         
  -2  12   5        197.44        184.19        40.03 o                         
  -1  12   5        244.06        224.07        34.49 o                         
   0  12   5         39.31        -12.71        32.11 o                         
   1  12   5        120.63         81.19        36.04 o                         
   2  12   5        122.24         97.05        35.37 o                         
   3  12   5         38.05         86.18        59.25 o                         
  -3  13   5        120.23         82.62        24.94 o                         
  -2  13   5        143.01        133.40        55.52 o                         
  -1  13   5        212.96        210.21        71.99 o                         
   0  13   5         63.71         21.44        38.74 o                         
   1  13   5          5.96        -41.91        73.99 o                         
   2  13   5         47.04         86.87        41.20 o                         
   3  13   5          5.24         24.00        34.87 o                         
  -3  14   5        112.86        103.85        32.37 o                         
  -2  14   5          1.61        -24.80        24.80 o                         
  -1  14   5         41.17        -19.81        35.71 o                         
   0  14   5        173.56         81.65        61.54 o                         
   1  14   5         17.74        -38.37        62.74 o                         
   2  14   5        109.40        172.21        45.74 o                         
   3  14   5         40.68        139.42        61.60 o                         
  -2  15   5         76.96         10.70        90.41 o                         
  -1  15   5         51.39        -37.80        37.80 o                         
   0  15   5         28.66        -46.74        46.74 o                         
   1  15   5         48.99         -9.31        42.23 o                         
   2  15   5         35.94         16.08        44.83 o                         
  -1  16   5         15.83        -65.37        65.37 o                         
   0  16   5          6.64        -51.20        51.20 o                         
   1  16   5         45.60        -78.51        78.51 o                         
  -1 -16   6        147.11        208.30        45.65 o                         
   0 -16   6         40.90         85.23        33.01 o                         
  -2 -15   6          0.80         22.47        27.86 o                         
  -1 -15   6         15.15         40.09        27.69 o                         
   0 -15   6         63.05        113.63        31.53 o                         
   1 -15   6         13.20         34.54        27.41 o                         
   2 -15   6          3.89         35.14        42.39 o                         
  -3 -14   6         68.03         96.95        53.81 o                         
  -2 -14   6          0.57         14.13        25.63 o                         
  -1 -14   6        278.62        300.95        34.54 o                         
   0 -14   6          5.13         16.20        24.66 o                         
   1 -14   6        133.57        158.72        27.40 o                         
   2 -14   6         23.69         55.05        41.18 o                         
  -3 -13   6         72.22        108.16        41.52 o                         
  -2 -13   6         46.47         48.89        27.88 o                         
  -1 -13   6        166.56        178.13        26.76 o                         
   0 -13   6          2.95         21.55        20.71 o                         
   1 -13   6         14.16          6.93        26.57 o                         
   2 -13   6          1.94        -17.90        38.08 o                         
   3 -13   6         83.50        112.14        63.42 o                         
  -3 -12   6         56.18         65.03        27.55 o                         
  -2 -12   6         51.68         52.05        24.71 o                         
  -1 -12   6        176.11        285.61        44.28 o                         
   0 -12   6         51.85         44.88        22.67 o                         
   1 -12   6         71.40         87.86        23.80 o                         
   2 -12   6         40.52         11.45        37.49 o                         
   3 -12   6         13.48         33.62        61.48 o                         
  -4 -11   6          0.50         88.97        35.45 o                         
  -3 -11   6        136.20        169.79        33.85 o                         
  -2 -11   6        122.72        103.89        24.50 o                         
  -1 -11   6        343.00        301.73        33.07 o                         
   0 -11   6        145.74        156.28        20.28 o                         
   1 -11   6        236.82        222.23        22.76 o                         
   2 -11   6          1.45         31.18        63.02 o                         
   3 -11   6         32.93         34.18        40.09 o                         
   4 -11   6          9.91         88.66        70.39 o                         
  -4 -10   6        157.64        300.64        38.71 o                         
  -3 -10   6        152.18        155.97        41.96 o                         
  -2 -10   6        865.49        879.18        45.26 o                         
  -1 -10   6         81.74         87.98        25.56 o                         
   0 -10   6        228.33        171.41        19.66 o                         
   1 -10   6        604.87        666.68        31.13 o                         
   2 -10   6        136.45        168.37        36.81 o                         
   3 -10   6        289.32        325.64        60.89 o                         
   4 -10   6         84.16        112.04        51.70 o                         
  -4  -9   6        102.63        196.62        35.51 o                         
  -3  -9   6         62.45         80.83        24.74 o                         
  -2  -9   6         33.87         26.55        21.11 o                         
  -1  -9   6        619.13        607.66        33.56 o                         
   0  -9   6       2356.97       2367.04        66.34 o                         
   1  -9   6         11.06         17.38        17.11 o                         
   2  -9   6        465.44        439.56        31.74 o                         
   3  -9   6         42.23         64.87        27.91 o                         
   4  -9   6          1.95         -5.58        28.14 o                         
  -5  -8   6          2.09        139.17        59.42 o                         
  -4  -8   6        148.95        271.02        36.72 o                         
  -3  -8   6         19.12         36.40        28.58 o                         
  -2  -8   6        172.22        181.26        23.12 o                         
  -1  -8   6          3.07          8.08        18.77 o                         
   0  -8   6        611.06        661.98        27.49 o                         
   1  -8   6         77.08         93.58        16.68 o                         
   2  -8   6        145.81        144.99        26.70 o                         
   3  -8   6         32.40         25.85        22.38 o                         
   4  -8   6        152.52        188.55        51.15 o                         
  -5  -7   6          5.24        124.58        39.25 o                         
  -4  -7   6         23.07         61.22        33.06 o                         
  -3  -7   6        285.41        318.38        33.00 o                         
  -2  -7   6        277.15        240.95        43.86 o                         
  -1  -7   6         39.64         55.92        15.55 o                         
   0  -7   6        176.11        160.83        16.50 o                         
   1  -7   6         69.97         65.69        14.28 o                         
   2  -7   6        420.22        466.02        31.00 o                         
   3  -7   6        237.42        280.54        23.23 o                         
   4  -7   6        173.48        242.93        43.36 o                         
   5  -7   6          8.01        -11.39        32.26 o                         
  -5  -6   6         11.81        128.55        35.72 o                         
  -4  -6   6         73.05         82.58        32.62 o                         
  -3  -6   6         63.21         29.73        29.39 o                         
  -2  -6   6         12.60          6.98        20.47 o                         
  -1  -6   6        423.53        396.74        19.84 o                         
   0  -6   6        241.08        238.70        16.46 o                         
   1  -6   6        553.50        565.21        18.85 o                         
   2  -6   6        485.12        568.60        25.67 o                         
   3  -6   6        160.97        181.38        21.31 o                         
   4  -6   6         95.93         82.55        26.31 o                         
   5  -6   6         43.46         32.29        28.53 o                         
  -5  -5   6         26.93         45.16        42.01 o                         
  -4  -5   6          4.59        -14.95        24.52 o                         
  -3  -5   6         96.15         72.22        29.97 o                         
  -2  -5   6         27.04         22.26        23.34 o                         
  -1  -5   6        457.28        454.32        22.66 o                         
   0  -5   6        219.41        226.55        16.35 o                         
   1  -5   6         60.50         69.92        11.26 o                         
   2  -5   6        457.21        488.36        21.61 o                         
   3  -5   6         10.06          9.57        18.94 o                         
   4  -5   6         86.44         98.59        25.95 o                         
   5  -5   6          3.87         11.23        27.82 o                         
  -5  -4   6         62.40         88.43        29.47 o                         
  -4  -4   6        194.89        200.85        21.90 o                         
  -3  -4   6        246.81        229.72        23.25 o                         
  -2  -4   6         90.18         94.91        23.47 o                         
  -1  -4   6       1198.81       1199.79        28.33 o                         
   0  -4   6        234.27        248.58        13.59 o                         
   1  -4   6       1147.31       1192.28        21.39 o                         
   2  -4   6        235.49        206.22        15.27 o                         
   3  -4   6        431.12        455.13        27.31 o                         
   4  -4   6         51.67         39.35        25.35 o                         
   5  -4   6        168.45        245.15        30.59 o                         
  -5  -3   6         84.23         68.88        36.68 o                         
  -4  -3   6        483.80        525.42        45.43 o                         
  -3  -3   6        396.97        383.28        28.28 o                         
  -2  -3   6        779.73        780.48        29.58 o                         
  -1  -3   6        427.53        469.69        21.66 o                         
   0  -3   6        187.56        213.81        14.63 o                         
   1  -3   6       1763.03       1858.50        25.41 o                         
   2  -3   6        402.35        403.63        21.72 o                         
   3  -3   6        199.49        205.38        20.75 o                         
   4  -3   6        437.59        468.46        40.92 o                         
   5  -3   6         25.31         43.07        27.63 o                         
  -5  -2   6        152.00        134.05        30.53 o                         
  -4  -2   6         77.70         33.99        21.29 o                         
  -3  -2   6        649.08        713.55        33.45 o                         
  -2  -2   6        309.68        269.99        22.21 o                         
  -1  -2   6        342.72        374.65        17.67 o                         
   0  -2   6        402.48        425.71        18.37 o                         
   1  -2   6        140.20        126.34        12.97 o                         
   2  -2   6        828.30        796.23        29.38 o                         
   3  -2   6         70.51         64.86        17.43 o                         
   4  -2   6         67.31         54.17        23.84 o                         
   5  -2   6         92.38        102.41        27.74 o                         
  -5  -1   6         23.80        -40.47        67.82 o                         
  -4  -1   6         40.95         25.93        30.04 o                         
  -3  -1   6        172.71        173.81        21.33 o                         
  -2  -1   6        136.71        113.96        17.79 o                         
  -1  -1   6       1009.54       1098.30        29.45 o                         
   0  -1   6        534.50        544.85        28.71 o                         
   1  -1   6        378.32        405.51        21.55 o                         
   2  -1   6        272.92        245.21        37.59 o                         
   3  -1   6        137.65        141.36        17.80 o                         
   4  -1   6         37.02         37.61        23.01 o                         
   5  -1   6          6.22         28.69        29.57 o                         
  -5   0   6          4.28        -48.23        57.08 o                         
  -4   0   6        428.01        439.11        27.85 o                         
  -3   0   6          9.20         26.50        19.21 o                         
  -2   0   6       1230.59       1376.12        41.96 o                         
  -1   0   6        629.35        625.26        28.06 o                         
   0   0   6          4.91         -2.88        12.01 o                         
   1   0   6        439.75        403.20        16.91 o                         
   2   0   6        211.95        180.64        15.35 o                         
   3   0   6          1.75         -9.05        15.55 o                         
   4   0   6         21.81        -15.43        27.31 o                         
   5   0   6         25.85         42.13        29.71 o                         
  -5   1   6         23.82        -17.37        51.31 o                         
  -4   1   6         41.02         36.21        26.74 o                         
  -3   1   6        179.83        143.95        28.48 o                         
  -2   1   6        141.93        126.15        17.83 o                         
  -1   1   6       1012.75       1037.55        28.60 o                         
   0   1   6        538.03        524.61        23.36 o                         
   1   1   6        391.09        415.90        18.03 o                         
   2   1   6        276.11        263.65        17.15 o                         
   3   1   6        136.99        139.84        16.88 o                         
   4   1   6         34.62         31.50        21.89 o                         
   5   1   6          5.86         36.29        29.60 o                         
  -5   2   6        154.54        106.28        57.02 o                         
  -4   2   6         76.77         51.58        25.24 o                         
  -3   2   6        643.21        631.11        66.45 o                         
  -2   2   6        300.17        320.08        21.73 o                         
  -1   2   6        330.53        335.32        20.70 o                         
   0   2   6        399.94        403.05        27.48 o                         
   1   2   6        140.20        146.38        13.25 o                         
   2   2   6        814.43        839.51        26.19 o                         
   3   2   6         71.55         90.28        16.14 o                         
   4   2   6         65.20         39.93        22.62 o                         
   5   2   6         96.80         67.59        29.98 o                         
  -5   3   6         81.44         59.54        55.20 o                         
  -4   3   6        482.86        479.98        41.56 o                         
  -3   3   6        394.43        423.54        40.63 o                         
  -2   3   6        799.08        834.46        29.15 o                         
  -1   3   6        428.11        504.93        25.54 o                         
   0   3   6        180.71        213.78        22.86 o                         
   1   3   6       1785.04       1778.94        30.31 o                         
   2   3   6        407.39        406.44        16.50 o                         
   3   3   6        207.52        198.03        17.27 o                         
   4   3   6        429.74        371.81        38.61 o                         
   5   3   6         24.85         18.73        29.60 o                         
  -5   4   6         63.53        -18.51        56.34 o                         
  -4   4   6        202.47        263.83        25.49 o                         
  -3   4   6        241.45        228.18        30.01 o                         
  -2   4   6         95.26         95.22        23.77 o                         
  -1   4   6       1177.71       1201.03        26.75 o                         
   0   4   6        235.97        225.28        17.69 o                         
   1   4   6       1131.58       1184.56        26.44 o                         
   2   4   6        233.41        220.73        16.09 o                         
   3   4   6        434.93        414.10        26.89 o                         
   4   4   6         50.02         49.75        19.92 o                         
   5   4   6        173.65        153.31        30.37 o                         
  -5   5   6         25.92        -15.31        56.00 o                         
  -4   5   6          4.49         -7.73        22.27 o                         
  -3   5   6         96.69         88.14        20.74 o                         
  -2   5   6         26.23         20.22        17.03 o                         
  -1   5   6        455.20        488.86        28.38 o                         
   0   5   6        233.30        233.63        15.28 o                         
   1   5   6         63.46         62.21        13.65 o                         
   2   5   6        458.64        461.94        19.30 o                         
   3   5   6         11.94         24.00        17.78 o                         
   4   5   6         82.60         86.46        20.41 o                         
   5   5   6          3.62         45.12        43.25 o                         
  -5   6   6         11.43         -6.86        55.20 o                         
  -4   6   6         74.04         60.09        23.61 o                         
  -3   6   6         61.05         65.37        21.60 o                         
  -2   6   6         11.04        -12.76        17.38 o                         
  -1   6   6        417.97        429.86        28.40 o                         
   0   6   6        240.65        234.88        16.18 o                         
   1   6   6        563.35        521.02        21.42 o                         
   2   6   6        477.34        417.00        20.10 o                         
   3   6   6        158.59        143.71        17.65 o                         
   4   6   6         95.07         92.21        18.77 o                         
   5   6   6         41.66         37.32        24.50 o                         
  -5   7   6          5.32        -51.65        51.65 o                         
  -4   7   6         23.21         23.89        23.86 o                         
  -3   7   6        291.96        287.01        24.78 o                         
  -2   7   6        272.81        224.70        33.46 o                         
  -1   7   6         40.12         36.79        14.14 o                         
   0   7   6        171.78        144.49        18.87 o                         
   1   7   6         70.15         82.20        22.35 o                         
   2   7   6        418.06        368.43        19.79 o                         
   3   7   6        245.68        185.14        17.57 o                         
   4   7   6        174.74        155.33        18.82 o                         
   5   7   6          8.45         11.35        27.84 o                         
  -5   8   6          2.21        -52.91        52.91 o                         
  -4   8   6        151.05        140.35        26.07 o                         
  -3   8   6         18.17         -7.21        22.40 o                         
  -2   8   6        168.93        155.03        17.44 o                         
  -1   8   6          4.54        -14.81        14.97 o                         
   0   8   6        617.88        609.62        31.45 o                         
   1   8   6         82.06         83.54        19.59 o                         
   2   8   6        149.37        137.22        16.04 o                         
   3   8   6         31.27         57.31        16.52 o                         
   4   8   6        147.85        134.14        18.62 o                         
  -4   9   6        101.92         71.84        26.19 o                         
  -3   9   6         65.05         51.01        23.12 o                         
  -2   9   6         34.83         33.87        17.66 o                         
  -1   9   6        622.21        585.59        26.73 o                         
   0   9   6       2335.17       2360.84        47.47 o                         
   1   9   6         10.55         16.53        27.62 o                         
   2   9   6        462.39        402.01        26.67 o                         
   3   9   6         45.16         35.01        16.36 o                         
   4   9   6          1.74         11.24        26.49 o                         
  -4  10   6        156.47        140.36        33.80 o                         
  -3  10   6        149.90        143.05        24.96 o                         
  -2  10   6        858.79        759.76        35.53 o                         
  -1  10   6         85.27         79.56        21.57 o                         
   0  10   6        229.95        245.16        48.06 o                         
   1  10   6        617.59        587.20        45.15 o                         
   2  10   6        134.71        163.35        21.90 o                         
   3  10   6        287.53        247.98        21.08 o                         
   4  10   6         82.45         77.92        24.53 o                         
  -4  11   6          0.47        -39.01        39.01 o                         
  -3  11   6        142.64        102.89        24.93 o                         
  -2  11   6        124.04         71.00        20.51 o                         
  -1  11   6        345.59        312.87        25.39 o                         
   0  11   6        138.28        164.55        23.76 o                         
   1  11   6        239.53        263.00        58.68 o                         
   2  11   6          1.53        -14.34        33.94 o                         
   3  11   6         34.07         26.28        58.97 o                         
   4  11   6          9.80         28.83        34.07 o                         
  -3  12   6         55.64         41.56        24.83 o                         
  -2  12   6         49.58         14.31        20.62 o                         
  -1  12   6        174.51        186.50        35.74 o                         
   0  12   6         53.46         38.63        59.25 o                         
   1  12   6         69.70         42.88        36.45 o                         
   2  12   6         39.68         90.13        37.95 o                         
   3  12   6         13.96         59.24        35.84 o                         
  -3  13   6         72.51         55.44        27.37 o                         
  -2  13   6         48.27         22.03        32.25 o                         
  -1  13   6        165.79         90.91        35.73 o                         
   0  13   6          3.05        -27.17        33.81 o                         
   1  13   6         14.87         37.49        38.85 o                         
   2  13   6          1.77         63.23        84.51 o                         
   3  13   6         86.40        109.71        89.36 o                         
  -3  14   6         66.86         42.74        62.80 o                         
  -2  14   6          0.74        -53.14        53.14 o                         
  -1  14   6        276.01        209.48        40.53 o                         
   0  14   6          5.34        -65.57        74.05 o                         
   1  14   6        135.02         69.31        89.99 o                         
   2  14   6         22.10         14.27        45.44 o                         
  -2  15   6          0.53        -31.00        31.00 o                         
  -1  15   6         14.76        -64.91        64.91 o                         
   0  15   6         66.53        -50.90        76.17 o                         
   1  15   6         11.76        -26.53        43.18 o                         
   2  15   6          3.80         42.05        73.82 o                         
  -1  16   6        146.04        -42.40        42.40 o                         
   0  16   6         39.80        -18.63        52.57 o                         
  -1 -15   7          8.13         15.60        28.15 o                         
   0 -15   7         27.74         58.59        65.48 o                         
   1 -15   7          4.53          2.40        40.74 o                         
  -2 -14   7         27.83         64.30        27.83 o                         
  -1 -14   7        112.05        132.47        27.90 o                         
   0 -14   7         28.68         62.52        26.94 o                         
   1 -14   7         59.10         73.28        36.28 o                         
   2 -14   7          0.66          4.07        41.90 o                         
  -3 -13   7         17.13         37.75        28.94 o                         
  -2 -13   7          3.23         40.35        26.20 o                         
  -1 -13   7         12.00         38.56        25.39 o                         
   0 -13   7        197.79        232.89        24.15 o                         
   1 -13   7         24.71         52.75        36.62 o                         
   2 -13   7         90.00         98.94        42.15 o                         
  -3 -12   7         10.65        -11.27        64.42 o                         
  -2 -12   7        186.34        163.88        27.63 o                         
  -1 -12   7         14.42         47.18        24.91 o                         
   0 -12   7          8.51         28.48        27.33 o                         
   1 -12   7        169.94        171.48        41.42 o                         
   2 -12   7         95.36         61.40        39.92 o                         
   3 -12   7          5.24        -10.76        43.27 o                         
  -4 -11   7         13.39         93.97        56.17 o                         
  -3 -11   7         93.35        103.60        39.36 o                         
  -2 -11   7        106.14        129.04        40.37 o                         
  -1 -11   7        244.61        243.41        35.15 o                         
   0 -11   7        110.30        140.50        33.53 o                         
   1 -11   7         10.13         10.57        20.32 o                         
   2 -11   7         14.26         50.89        38.60 o                         
   3 -11   7         46.73         82.48        42.97 o                         
  -4 -10   7          5.79         45.18        34.57 o                         
  -3 -10   7        127.95        137.80        27.49 o                         
  -2 -10   7         85.35         84.96        24.32 o                         
  -1 -10   7         69.96         50.53        23.18 o                         
   0 -10   7        179.59        164.26        21.02 o                         
   1 -10   7        252.86        262.98        21.57 o                         
   2 -10   7         57.85         75.24        37.97 o                         
   3 -10   7         29.18         15.95        24.07 o                         
   4 -10   7          9.00         35.54        58.40 o                         
  -4  -9   7         38.19        127.14        55.54 o                         
  -3  -9   7         83.46        111.57        32.63 o                         
  -2  -9   7        388.62        350.01        28.06 o                         
  -1  -9   7        792.68        764.10        32.42 o                         
   0  -9   7        262.17        252.83        20.97 o                         
   1  -9   7        258.84        290.50        22.68 o                         
   2  -9   7         36.03          2.24        28.76 o                         
   3  -9   7        125.57        140.38        24.38 o                         
   4  -9   7         16.07         28.82        28.34 o                         
  -4  -8   7         77.64        129.69        35.76 o                         
  -3  -8   7        316.79        311.50        50.74 o                         
  -2  -8   7        133.02        127.24        24.18 o                         
  -1  -8   7         65.11         49.73        18.06 o                         
   0  -8   7          1.86         14.77        17.82 o                         
   1  -8   7        308.85        305.71        31.22 o                         
   2  -8   7         89.32         67.73        27.98 o                         
   3  -8   7         20.48        -21.96        21.96 o                         
   4  -8   7         28.78         18.98        28.25 o                         
  -5  -7   7          3.98        104.93        52.62 o                         
  -4  -7   7          7.13         22.18        33.40 o                         
  -3  -7   7        151.72        136.35        32.52 o                         
  -2  -7   7        202.95        171.75        24.22 o                         
  -1  -7   7        142.88        146.13        21.81 o                         
   0  -7   7        157.91        162.29        18.23 o                         
   1  -7   7         34.41         37.33        15.40 o                         
   2  -7   7         42.92         70.48        26.18 o                         
   3  -7   7         68.20         75.94        22.38 o                         
   4  -7   7         39.98         72.57        27.51 o                         
  -5  -6   7          9.99         79.12        37.50 o                         
  -4  -6   7         70.33         86.87        35.57 o                         
  -3  -6   7         55.48         74.89        32.65 o                         
  -2  -6   7        389.08        395.85        26.08 o                         
  -1  -6   7         38.68         34.84        16.94 o                         
   0  -6   7        327.89        296.13        18.79 o                         
   1  -6   7         10.19         32.90        12.80 o                         
   2  -6   7        179.66        196.86        18.04 o                         
   3  -6   7         34.13         42.24        21.55 o                         
   4  -6   7         61.76         59.17        27.51 o                         
  -5  -5   7          4.49         23.41        93.02 o                         
  -4  -5   7         32.80        -10.34        26.56 o                         
  -3  -5   7        189.27        183.35        42.00 o                         
  -2  -5   7         23.87          6.80        24.87 o                         
  -1  -5   7        158.01        143.78        17.13 o                         
   0  -5   7        861.75        861.38        28.29 o                         
   1  -5   7         10.64         19.34        12.43 o                         
   2  -5   7        551.67        586.10        25.45 o                         
   3  -5   7         89.55         83.75        25.18 o                         
   4  -5   7         16.25         -1.57        39.53 o                         
   5  -5   7         78.84        141.52        31.11 o                         
  -5  -4   7        155.20        137.76        31.35 o                         
  -4  -4   7         74.27         11.54        33.13 o                         
  -3  -4   7          4.16         -2.91        23.35 o                         
  -2  -4   7        316.00        311.49        25.19 o                         
  -1  -4   7        200.14        196.07        14.86 o                         
   0  -4   7        373.07        376.72        17.41 o                         
   1  -4   7        320.04        308.49        13.85 o                         
   2  -4   7         40.42         40.28        15.67 o                         
   3  -4   7         15.50         22.63        20.10 o                         
   4  -4   7         18.36          6.59        26.48 o                         
   5  -4   7         30.27         47.19        29.61 o                         
  -5  -3   7         45.59        -22.58        29.93 o                         
  -4  -3   7        148.73         83.09        27.71 o                         
  -3  -3   7       1250.83       1333.58        45.77 o                         
  -2  -3   7        179.50        144.96        19.79 o                         
  -1  -3   7        460.31        466.43        22.11 o                         
   0  -3   7        150.86        147.41        13.26 o                         
   1  -3   7        641.86        666.75        19.41 o                         
   2  -3   7        284.04        297.86        18.88 o                         
   3  -3   7        354.57        394.19        22.87 o                         
   4  -3   7        110.17         56.00        26.63 o                         
   5  -3   7         43.66         44.28        29.02 o                         
  -5  -2   7         83.55         46.06        32.58 o                         
  -4  -2   7        110.89        106.06        27.43 o                         
  -3  -2   7         91.17         75.51        22.93 o                         
  -2  -2   7        164.51        141.28        18.99 o                         
  -1  -2   7        256.66        242.59        16.37 o                         
   0  -2   7        109.97        121.71        14.31 o                         
   1  -2   7       1111.58       1132.87        21.27 o                         
   2  -2   7        181.69        180.05        19.96 o                         
   3  -2   7         78.45         87.50        19.33 o                         
   4  -2   7        170.95        145.71        27.07 o                         
   5  -2   7         66.98         65.33        29.08 o                         
  -5  -1   7          5.46        -31.88        50.85 o                         
  -4  -1   7          8.14        -11.15        37.00 o                         
  -3  -1   7        347.02        354.26        28.69 o                         
  -2  -1   7         81.95         65.68        18.36 o                         
  -1  -1   7       2136.09       2284.24        42.24 o                         
   0  -1   7        362.65        376.15        20.34 o                         
   1  -1   7         74.41         56.18        11.49 o                         
   2  -1   7         45.71         49.20        18.53 o                         
   3  -1   7        728.94        695.14        40.97 o                         
   4  -1   7         67.76         61.12        25.10 o                         
   5  -1   7         30.30         22.11        32.26 o                         
  -5   0   7         11.09         10.40        53.71 o                         
  -4   0   7         44.62         18.93        35.59 o                         
  -3   0   7         89.38         65.59        21.72 o                         
  -2   0   7        147.63        125.49        19.06 o                         
  -1   0   7        400.12        376.88        22.40 o                         
   0   0   7        151.88        157.71        14.53 o                         
   1   0   7         90.91         80.85        11.61 o                         
   2   0   7         81.90         58.89        18.13 o                         
   3   0   7         42.29         56.65        17.52 o                         
   4   0   7          0.71        -26.82        26.82 o                         
   5   0   7          7.54         24.40        31.25 o                         
  -5   1   7          5.50        -33.48        54.05 o                         
  -4   1   7          7.27         -7.29        23.74 o                         
  -3   1   7        344.53        343.71        24.41 o                         
  -2   1   7         83.20         65.16        18.05 o                         
  -1   1   7       2117.20       2368.89        43.45 o                         
   0   1   7        379.04        377.94        20.78 o                         
   1   1   7         74.06         56.13        12.93 o                         
   2   1   7         47.73         35.07        15.33 o                         
   3   1   7        716.70        761.30        49.16 o                         
   4   1   7         68.00         79.19        19.94 o                         
   5   1   7         28.74         56.98        53.02 o                         
  -5   2   7         86.01        -18.28        54.51 o                         
  -4   2   7        106.90         81.24        28.18 o                         
  -3   2   7         90.86         91.97        21.84 o                         
  -2   2   7        172.57        161.97        19.30 o                         
  -1   2   7        248.13        242.37        18.84 o                         
   0   2   7        109.96        125.43        16.76 o                         
   1   2   7       1100.98       1070.95        24.95 o                         
   2   2   7        188.33        189.02        17.43 o                         
   3   2   7         76.90         57.59        17.60 o                         
   4   2   7        178.39        188.73        20.65 o                         
   5   2   7         66.74         64.82        31.81 o                         
  -5   3   7         46.43         37.83        57.14 o                         
  -4   3   7        144.55        120.45        49.31 o                         
  -3   3   7       1266.87       1276.04        53.60 o                         
  -2   3   7        177.33        173.83        19.20 o                         
  -1   3   7        473.76        461.83        24.51 o                         
   0   3   7        148.47        151.85        15.31 o                         
   1   3   7        642.08        672.35        22.82 o                         
   2   3   7        293.98        311.31        15.54 o                         
   3   3   7        352.13        333.34        26.77 o                         
   4   3   7        110.17        119.52        21.84 o                         
   5   3   7         42.78         83.44        36.28 o                         
  -5   4   7        158.60        175.07        60.11 o                         
  -4   4   7         70.81         25.27        27.50 o                         
  -3   4   7          4.38        -16.45        37.94 o                         
  -2   4   7        302.97        304.72        21.29 o                         
  -1   4   7        201.29        186.16        18.46 o                         
   0   4   7        366.33        389.30        21.86 o                         
   1   4   7        312.04        353.77        15.92 o                         
   2   4   7         42.96         40.76        13.19 o                         
   3   4   7         15.67          7.40        19.49 o                         
   4   4   7         17.41          2.92        20.73 o                         
   5   4   7         29.98         59.11        31.89 o                         
  -5   5   7          4.66        -56.00        56.00 o                         
  -4   5   7         31.50          8.77        27.73 o                         
  -3   5   7        192.51        159.84        22.12 o                         
  -2   5   7         24.22         19.04        18.16 o                         
  -1   5   7        162.18        166.46        24.85 o                         
   0   5   7        857.27        888.13        24.97 o                         
   1   5   7         10.95         12.50        12.64 o                         
   2   5   7        549.71        544.39        23.77 o                         
   3   5   7         91.66         73.80        19.72 o                         
   4   5   7         16.33         10.23        20.50 o                         
   5   5   7         77.62         88.20        30.89 o                         
  -5   6   7          8.97        -54.28        54.28 o                         
  -4   6   7         72.60         27.00        37.43 o                         
  -3   6   7         56.85         70.83        22.14 o                         
  -2   6   7        394.58        419.66        25.47 o                         
  -1   6   7         37.20         32.59        17.72 o                         
   0   6   7        333.71        302.10        17.35 o                         
   1   6   7          8.02         -5.26        20.29 o                         
   2   6   7        182.42        189.94        15.68 o                         
   3   6   7         35.29         29.35        17.19 o                         
   4   6   7         63.52         56.22        18.98 o                         
  -5   7   7          3.96        -34.97        56.68 o                         
  -4   7   7          8.04        -30.17        30.17 o                         
  -3   7   7        145.60        143.24        31.07 o                         
  -2   7   7        203.91        172.22        22.03 o                         
  -1   7   7        137.04        117.27        19.93 o                         
   0   7   7        156.28        169.15        19.76 o                         
   1   7   7         35.05         13.95        19.81 o                         
   2   7   7         44.14         64.68        15.32 o                         
   3   7   7         67.34         83.43        17.80 o                         
   4   7   7         39.90         32.55        19.51 o                         
  -4   8   7         80.06        105.18        30.02 o                         
  -3   8   7        314.65        297.48        28.41 o                         
  -2   8   7        141.29        138.34        21.86 o                         
  -1   8   7         62.76         46.59        16.24 o                         
   0   8   7          1.64        -16.30        16.30 o                         
   1   8   7        301.92        295.75        29.71 o                         
   2   8   7         90.78         56.10        16.32 o                         
   3   8   7         21.18         24.52        17.20 o                         
   4   8   7         28.52         28.81        17.92 o                         
  -4   9   7         40.25         17.48        29.00 o                         
  -3   9   7         85.40         69.34        24.61 o                         
  -2   9   7        386.99        339.75        25.43 o                         
  -1   9   7        790.08        779.92        28.33 o                         
   0   9   7        256.30        230.27        34.37 o                         
   1   9   7        259.13        266.58        24.61 o                         
   2   9   7         36.43         31.38        16.15 o                         
   3   9   7        128.53        125.51        18.49 o                         
   4   9   7         16.02         11.96        18.39 o                         
  -4  10   7          4.99        -28.43        29.40 o                         
  -3  10   7        125.97         91.93        27.25 o                         
  -2  10   7         90.95         67.60        22.97 o                         
  -1  10   7         73.74         49.51        18.10 o                         
   0  10   7        182.92        167.67        23.73 o                         
   1  10   7        261.54        262.11        25.28 o                         
   2  10   7         55.48         35.87        22.66 o                         
   3  10   7         29.97         21.35        18.35 o                         
   4  10   7          9.84          1.18        25.26 o                         
  -4  11   7         13.60          4.45        33.80 o                         
  -3  11   7         92.84         54.48        25.36 o                         
  -2  11   7        105.08         74.46        24.10 o                         
  -1  11   7        237.76        182.03        20.64 o                         
   0  11   7        107.29        129.96        24.27 o                         
   1  11   7         10.34         28.13        24.08 o                         
   2  11   7         13.26         39.98        37.14 o                         
   3  11   7         44.04         80.48        38.08 o                         
  -3  12   7         10.27        -25.08        25.08 o                         
  -2  12   7        191.06        156.52        31.40 o                         
  -1  12   7         13.03        -14.49        19.82 o                         
   0  12   7          8.38          0.03        59.29 o                         
   1  12   7        165.62        125.03        38.64 o                         
   2  12   7         98.56         90.91        57.54 o                         
   3  12   7          5.82         10.46        73.37 o                         
  -3  13   7         16.82        -11.01        26.62 o                         
  -2  13   7          3.16        -24.69        24.69 o                         
  -1  13   7         13.44        -42.88        46.94 o                         
   0  13   7        197.65        116.10       103.48 o                         
   1  13   7         24.36         60.59        43.25 o                         
   2  13   7         89.52         69.53        45.83 o                         
  -2  14   7         26.58        -16.44       123.19 o                         
  -1  14   7        113.02         18.02        55.80 o                         
   0  14   7         28.34        -71.87        78.74 o                         
   1  14   7         60.58         81.64        43.21 o                         
   2  14   7          0.93         62.25        46.43 o                         
  -1  15   7          9.10        -48.30        82.22 o                         
   0  15   7         28.27        -32.91        47.65 o                         
   1  15   7          4.47        -72.75        82.97 o                         
  -1 -15   8         38.61         35.72        29.19 o                         
   0 -15   8         63.11         84.10        33.57 o                         
  -2 -14   8         41.94         32.86        29.11 o                         
  -1 -14   8          7.45         20.65        36.03 o                         
   0 -14   8         11.44         28.72        27.73 o                         
   1 -14   8         30.44         37.34        40.38 o                         
  -3 -13   8          4.50         38.02        48.63 o                         
  -2 -13   8         28.80         77.21        35.97 o                         
  -1 -13   8        116.61        141.07        31.07 o                         
   0 -13   8         98.80         81.12        23.91 o                         
   1 -13   8         47.90         46.67        32.28 o                         
   2 -13   8         30.23        -42.06        42.06 o                         
  -3 -12   8         90.30        131.59        48.42 o                         
  -2 -12   8          5.53         47.66        27.72 o                         
  -1 -12   8         25.48         18.46        30.21 o                         
   0 -12   8        148.68        167.44        24.44 o                         
   1 -12   8        142.87        171.09        46.25 o                         
   2 -12   8         73.40         28.16        41.89 o                         
   3 -12   8         26.93         32.14        45.66 o                         
  -3 -11   8          9.43         30.61        30.54 o                         
  -2 -11   8         58.24         74.75        27.01 o                         
  -1 -11   8          4.37         24.84        25.21 o                         
   0 -11   8          5.93         -7.19        23.84 o                         
   1 -11   8         22.75         29.68        24.75 o                         
   2 -11   8         46.70         60.01        75.99 o                         
   3 -11   8        121.02        111.64        37.87 o                         
  -4 -10   8          4.39        132.53        37.13 o                         
  -3 -10   8         49.03        101.96        35.08 o                         
  -2 -10   8         67.20        101.94        27.07 o                         
  -1 -10   8         49.00         59.51        24.42 o                         
   0 -10   8        210.26        221.24        23.40 o                         
   1 -10   8        124.12        170.71        31.02 o                         
   2 -10   8         45.06        -16.13        39.63 o                         
   3 -10   8        145.00        110.88        25.92 o                         
  -4  -9   8         47.62        164.01        38.80 o                         
  -3  -9   8         64.16        126.49        34.72 o                         
  -2  -9   8         29.75         34.31        25.51 o                         
  -1  -9   8        195.02        214.61        24.23 o                         
   0  -9   8         83.56         77.73        21.21 o                         
   1  -9   8         75.82         60.41        23.62 o                         
   2  -9   8         88.05         55.76        37.76 o                         
   3  -9   8         34.13          4.58        25.36 o                         
   4  -9   8         87.53         63.90        30.96 o                         
  -4  -8   8         93.98        136.29        40.57 o                         
  -3  -8   8          3.08        -17.07        38.85 o                         
  -2  -8   8         74.97         56.87        25.43 o                         
  -1  -8   8        141.06        119.55        20.60 o                         
   0  -8   8        128.31        142.50        21.01 o                         
   1  -8   8        139.58        184.44        24.94 o                         
   2  -8   8         45.59          8.29        24.10 o                         
   3  -8   8         32.65         26.07        28.72 o                         
   4  -8   8          0.11        -29.09        29.09 o                         
  -4  -7   8         51.37         50.98        36.73 o                         
  -3  -7   8        206.46        268.54        45.20 o                         
  -2  -7   8        332.52        347.77        43.15 o                         
  -1  -7   8        482.91        455.99        27.07 o                         
   0  -7   8        487.68        477.64        24.58 o                         
   1  -7   8         51.96         37.14        16.95 o                         
   2  -7   8        192.14        205.58        20.38 o                         
   3  -7   8         37.88         22.38        28.22 o                         
   4  -7   8         92.97         54.08        30.38 o                         
  -5  -6   8         40.38        130.14        39.85 o                         
  -4  -6   8         19.15        -23.01        36.83 o                         
  -3  -6   8        191.70        167.12        49.65 o                         
  -2  -6   8        205.54        215.68        31.84 o                         
  -1  -6   8         82.00         67.18        18.75 o                         
   0  -6   8        565.23        537.64        27.67 o                         
   1  -6   8        159.61        180.59        15.26 o                         
   2  -6   8        173.17        167.84        19.44 o                         
   3  -6   8         69.12         49.76        28.07 o                         
   4  -6   8         11.24        -29.41        37.16 o                         
  -5  -5   8          1.46         25.17        39.62 o                         
  -4  -5   8         40.13        -10.31        28.37 o                         
  -3  -5   8          6.80        -28.15        28.15 o                         
  -2  -5   8        271.83        282.53        39.83 o                         
  -1  -5   8        111.00        130.13        18.75 o                         
   0  -5   8        572.06        577.32        28.53 o                         
   1  -5   8         92.77         82.94        14.10 o                         
   2  -5   8         94.24         86.00        18.23 o                         
   3  -5   8        120.64        167.99        23.69 o                         
   4  -5   8         61.08         48.86        29.28 o                         
  -5  -4   8         14.44        -28.88        32.92 o                         
  -4  -4   8         90.44         44.21        52.12 o                         
  -3  -4   8         69.90         77.64        25.06 o                         
  -2  -4   8        293.53        289.84        33.21 o                         
  -1  -4   8        388.82        405.41        22.59 o                         
   0  -4   8        170.67        191.50        15.71 o                         
   1  -4   8         79.71         77.70        13.69 o                         
   2  -4   8          9.93          9.55        17.12 o                         
   3  -4   8         10.60         -9.71        21.59 o                         
   4  -4   8         89.23        126.89        30.20 o                         
   5  -4   8          8.34         22.68        34.36 o                         
  -5  -3   8         34.88        -14.33        41.42 o                         
  -4  -3   8         73.97         28.63        29.28 o                         
  -3  -3   8          0.73        -20.71        32.41 o                         
  -2  -3   8        184.53        203.31        19.31 o                         
  -1  -3   8         55.44         57.98        15.97 o                         
   0  -3   8         67.65         64.03        14.79 o                         
   1  -3   8        151.43        153.96        13.61 o                         
   2  -3   8        100.68        106.43        25.86 o                         
   3  -3   8         53.82         58.03        20.89 o                         
   4  -3   8        118.54        129.60        29.07 o                         
   5  -3   8         33.73         32.24        43.15 o                         
  -5  -2   8         31.48        -36.16        36.16 o                         
  -4  -2   8         44.15         -6.87        27.69 o                         
  -3  -2   8         88.22        143.73        24.52 o                         
  -2  -2   8        734.42        776.96        33.46 o                         
  -1  -2   8        265.44        269.70        17.85 o                         
   0  -2   8        634.70        658.44        24.37 o                         
   1  -2   8         85.03        102.16        13.27 o                         
   2  -2   8         23.23         20.33        20.69 o                         
   3  -2   8        363.70        367.47        23.05 o                         
   4  -2   8         36.29         18.04        28.02 o                         
   5  -2   8         85.33         91.59        61.70 o                         
  -5  -1   8         11.09        -41.37        41.37 o                         
  -4  -1   8         44.29         50.25        27.40 o                         
  -3  -1   8         10.61         -4.96        23.10 o                         
  -2  -1   8        184.10        153.72        31.20 o                         
  -1  -1   8        191.87        202.01        19.59 o                         
   0  -1   8         55.12         54.60        14.71 o                         
   1  -1   8          9.98         15.21        12.18 o                         
   2  -1   8        249.67        192.10        21.73 o                         
   3  -1   8        117.17        108.06        20.11 o                         
   4  -1   8         15.73          1.23        23.27 o                         
   5  -1   8         56.01        129.15        63.71 o                         
  -5   0   8         19.79        -42.74        53.37 o                         
  -4   0   8          0.01         -5.18        27.95 o                         
  -3   0   8         77.18         39.90        23.13 o                         
  -2   0   8        650.90        703.04        32.36 o                         
  -1   0   8        102.02         83.50        18.06 o                         
   0   0   8        161.50        193.13        15.84 o                         
   1   0   8         40.62         35.09        12.41 o                         
   2   0   8        103.36         76.96        20.61 o                         
   3   0   8        299.59        295.68        21.41 o                         
   4   0   8        146.21        124.17        40.68 o                         
   5   0   8         20.26         50.60       101.08 o                         
  -5   1   8         10.95        -64.63        66.00 o                         
  -4   1   8         43.44         16.14        32.51 o                         
  -3   1   8         10.06          4.02        22.08 o                         
  -2   1   8        178.98        139.42        20.62 o                         
  -1   1   8        185.81        190.90        19.60 o                         
   0   1   8         58.04         32.70        14.71 o                         
   1   1   8         10.21        -12.21        13.19 o                         
   2   1   8        239.35        223.36        21.59 o                         
   3   1   8        120.21        133.66        19.14 o                         
   4   1   8         15.75        -13.22        20.09 o                         
   5   1   8         58.77         88.29        34.00 o                         
  -5   2   8         29.88        -32.89        32.89 o                         
  -4   2   8         44.39          9.38        28.55 o                         
  -3   2   8         87.96         99.95        22.86 o                         
  -2   2   8        735.32        818.42        33.38 o                         
  -1   2   8        265.25        241.84        19.86 o                         
   0   2   8        634.32        680.88        28.51 o                         
   1   2   8         87.25         71.34        14.34 o                         
   2   2   8         23.69         29.24        13.07 o                         
   3   2   8        361.06        350.08        24.00 o                         
   4   2   8         34.71         23.97        20.11 o                         
   5   2   8         85.47         95.06        33.76 o                         
  -5   3   8         35.01        -38.79        38.79 o                         
  -4   3   8         75.09         73.27        29.88 o                         
  -3   3   8          0.62          4.32        21.59 o                         
  -2   3   8        187.51        166.73        26.37 o                         
  -1   3   8         60.40         43.42        18.08 o                         
   0   3   8         67.87         76.90        16.68 o                         
   1   3   8        154.88        167.29        16.08 o                         
   2   3   8        102.46        105.76        15.79 o                         
   3   3   8         54.85         66.17        18.57 o                         
   4   3   8        121.55        145.88        23.13 o                         
   5   3   8         32.77         11.13        32.81 o                         
  -5   4   8         13.08        -59.54        59.54 o                         
  -4   4   8         90.54         56.28        29.51 o                         
  -3   4   8         73.15         50.50        25.92 o                         
  -2   4   8        295.75        274.84        22.65 o                         
  -1   4   8        389.34        399.29        25.31 o                         
   0   4   8        166.38        173.60        18.87 o                         
   1   4   8         73.61         76.41        14.28 o                         
   2   4   8          9.86          1.25        13.84 o                         
   3   4   8         12.20         28.32        18.02 o                         
   4   4   8         90.23         61.04        23.41 o                         
   5   4   8          8.40         34.16        33.64 o                         
  -5   5   8          1.46        -61.02        61.02 o                         
  -4   5   8         37.39         12.64        31.03 o                         
  -3   5   8          7.76        -24.22        24.22 o                         
  -2   5   8        266.64        253.10        23.41 o                         
  -1   5   8        118.38         82.52        22.27 o                         
   0   5   8        571.39        602.36        29.21 o                         
   1   5   8         92.04         96.61        16.68 o                         
   2   5   8         90.92        100.04        15.10 o                         
   3   5   8        120.47        114.62        18.97 o                         
   4   5   8         59.66         23.49        26.20 o                         
  -5   6   8         40.94        -60.45        60.45 o                         
  -4   6   8         19.06        -28.42        28.96 o                         
  -3   6   8        187.39        154.32        28.07 o                         
  -2   6   8        204.07        168.87        22.47 o                         
  -1   6   8         81.38         75.72        29.11 o                         
   0   6   8        558.19        607.49        30.66 o                         
   1   6   8        163.03        166.35        15.22 o                         
   2   6   8        172.52        164.46        14.98 o                         
   3   6   8         71.10         72.08        26.58 o                         
   4   6   8         10.15         19.48        22.04 o                         
  -4   7   8         50.48         -9.25        29.00 o                         
  -3   7   8        210.73        157.47        29.26 o                         
  -2   7   8        335.00        300.29        28.41 o                         
  -1   7   8        498.85        446.61        30.30 o                         
   0   7   8        480.66        463.48        23.51 o                         
   1   7   8         53.00         39.26        18.00 o                         
   2   7   8        192.83        203.59        17.06 o                         
   3   7   8         38.20         70.85        21.21 o                         
   4   7   8         93.03         96.83        19.99 o                         
  -4   8   8         93.55         68.68        30.12 o                         
  -3   8   8          3.26        -26.19        26.19 o                         
  -2   8   8         70.26         45.66        22.75 o                         
  -1   8   8        141.89        112.93        21.99 o                         
   0   8   8        126.28        129.65        18.04 o                         
   1   8   8        138.58        133.19        23.34 o                         
   2   8   8         45.53         30.52        15.87 o                         
   3   8   8         32.87         39.57        18.02 o                         
   4   8   8          0.25          2.40        20.16 o                         
  -4   9   8         45.73         12.86        30.17 o                         
  -3   9   8         66.19         57.50        26.34 o                         
  -2   9   8         30.97         15.76        38.98 o                         
  -1   9   8        193.39        159.25        18.78 o                         
   0   9   8         80.84         72.51        20.29 o                         
   1   9   8         72.45        101.56        36.08 o                         
   2   9   8         86.37        116.74        23.85 o                         
   3   9   8         35.29         64.86        18.41 o                         
   4   9   8         90.13         99.57        19.86 o                         
  -4  10   8          4.49        -17.82        30.46 o                         
  -3  10   8         48.78         56.51        26.79 o                         
  -2  10   8         67.59         37.45        24.12 o                         
  -1  10   8         48.99         18.92        19.20 o                         
   0  10   8        217.19        185.09        29.38 o                         
   1  10   8        125.63        141.72        25.28 o                         
   2  10   8         45.69         62.32        24.13 o                         
   3  10   8        141.26        144.32        25.62 o                         
  -3  11   8          9.50        -32.36        32.36 o                         
  -2  11   8         57.45         27.39        23.71 o                         
  -1  11   8          5.73        -18.76        35.73 o                         
   0  11   8          5.36          4.97        29.87 o                         
   1  11   8         22.04         51.95        25.48 o                         
   2  11   8         43.63         37.20        25.09 o                         
   3  11   8        123.21        159.29       115.13 o                         
  -3  12   8         90.88         51.52        29.84 o                         
  -2  12   8          4.56         13.30        37.83 o                         
  -1  12   8         25.87          6.42        65.93 o                         
   0  12   8        144.86        107.42        30.11 o                         
   1  12   8        143.23        160.34        40.62 o                         
   2  12   8         73.36         57.11        41.68 o                         
   3  12   8         27.30         78.59        77.82 o                         
  -3  13   8          4.99        -46.04        99.94 o                         
  -2  13   8         29.19          3.84        58.73 o                         
  -1  13   8        121.20         75.36        67.49 o                         
   0  13   8         96.96         39.04        73.59 o                         
   1  13   8         46.83         39.27        39.93 o                         
   2  13   8         31.67        114.90        65.77 o                         
  -2  14   8         39.90          4.80        36.57 o                         
  -1  14   8          7.56         58.28        37.83 o                         
   0  14   8         12.54        -49.19        73.65 o                         
   1  14   8         31.65        -27.12        42.41 o                         
  -1  15   8         41.38        -38.31       143.36 o                         
   0  15   8         62.65        -37.22        46.34 o                         
  -1 -14   9          1.24         40.50        35.73 o                         
   0 -14   9        119.84        172.01        53.47 o                         
   1 -14   9          0.36        -12.03        42.67 o                         
  -2 -13   9        165.16        239.55        65.07 o                         
  -1 -13   9          0.26         34.23        28.12 o                         
   0 -13   9          3.87         -2.53        34.12 o                         
   1 -13   9         56.22        -27.78        41.79 o                         
   2 -13   9         18.45         -2.91        46.31 o                         
  -3 -12   9         24.56         44.86        36.81 o                         
  -2 -12   9         31.65         91.75        34.20 o                         
  -1 -12   9         23.70         59.38        37.70 o                         
   0 -12   9         88.92         79.13        24.77 o                         
   1 -12   9          6.24        -19.81        64.51 o                         
   2 -12   9         18.51        -11.97        59.25 o                         
  -3 -11   9         11.46         78.13        36.40 o                         
  -2 -11   9         13.77         60.24        28.32 o                         
  -1 -11   9          2.48         13.78        35.06 o                         
   0 -11   9         64.45         48.10        24.26 o                         
   1 -11   9         41.76         26.45        38.15 o                         
   2 -11   9        123.71        120.23        45.95 o                         
   3 -11   9         24.46        -81.37        81.37 o                         
  -4 -10   9         28.60        154.39        42.85 o                         
  -3 -10   9         49.07        116.36        37.85 o                         
  -2 -10   9         24.42         41.63        27.90 o                         
  -1 -10   9         79.07         80.02        27.80 o                         
   0 -10   9        300.41        264.34        32.78 o                         
   1 -10   9        161.97        173.20        32.00 o                         
   2 -10   9         63.37         22.67        42.92 o                         
   3 -10   9          2.71         24.70        43.69 o                         
  -4  -9   9         16.95         89.90        39.90 o                         
  -3  -9   9         66.50        136.72        40.51 o                         
  -2  -9   9        164.15        126.25        28.37 o                         
  -1  -9   9         57.87         35.98        22.46 o                         
   0  -9   9          1.58          3.48        21.83 o                         
   1  -9   9        213.27        188.43        31.88 o                         
   2  -9   9         60.66          2.85        33.18 o                         
   3  -9   9         32.16         -9.80        30.55 o                         
  -4  -8   9        113.39        198.00        40.92 o                         
  -3  -8   9         78.76         97.88        42.68 o                         
  -2  -8   9         76.06         79.98        27.68 o                         
  -1  -8   9        244.86        245.71        23.96 o                         
   0  -8   9        102.43         88.91        21.98 o                         
   1  -8   9         11.37         12.08        22.30 o                         
   2  -8   9        110.44         88.25        21.68 o                         
   3  -8   9         14.56         11.58        30.91 o                         
   4  -8   9         49.53         47.10        31.75 o                         
  -4  -7   9         48.94         65.40        59.14 o                         
  -3  -7   9         63.74         31.52        38.22 o                         
  -2  -7   9        122.30         81.38        34.00 o                         
  -1  -7   9         37.45         16.32        26.00 o                         
   0  -7   9        120.50        107.98        21.59 o                         
   1  -7   9         57.50         54.93        16.05 o                         
   2  -7   9        199.42        215.19        21.93 o                         
   3  -7   9        123.30        115.89        37.55 o                         
   4  -7   9         71.82         14.85        30.84 o                         
  -4  -6   9         23.63         16.87        42.18 o                         
  -3  -6   9        133.09        175.68        39.24 o                         
  -2  -6   9         70.90         48.74        25.47 o                         
  -1  -6   9        494.18        518.22        29.24 o                         
   0  -6   9         81.54         62.46        21.01 o                         
   1  -6   9        176.74        198.46        16.86 o                         
   2  -6   9        145.45        144.02        20.64 o                         
   3  -6   9        140.73        147.44        25.30 o                         
   4  -6   9          6.22        -30.92        41.52 o                         
  -5  -5   9         83.79        101.82        46.00 o                         
  -4  -5   9         52.59         -3.95        44.29 o                         
  -3  -5   9          0.77        -11.54        27.61 o                         
  -2  -5   9        466.72        459.71        36.88 o                         
  -1  -5   9       1060.12       1139.89        33.33 o                         
   0  -5   9        928.52        969.62        28.29 o                         
   1  -5   9        506.78        517.65        21.52 o                         
   2  -5   9         43.26         24.41        19.49 o                         
   3  -5   9         14.71         20.85        23.95 o                         
   4  -5   9         81.84         40.05        51.97 o                         
  -5  -4   9          3.87        -47.43        64.05 o                         
  -4  -4   9        156.04         99.79        31.28 o                         
  -3  -4   9        167.39        128.91        27.66 o                         
  -2  -4   9        100.87        115.31        21.20 o                         
  -1  -4   9        381.35        409.81        21.91 o                         
   0  -4   9        513.24        495.14        22.51 o                         
   1  -4   9         11.88         -1.60        14.70 o                         
   2  -4   9        189.30        182.85        20.03 o                         
   3  -4   9        160.99        170.44        24.38 o                         
   4  -4   9         36.71        -10.10        36.32 o                         
  -5  -3   9         31.37        -41.65        41.65 o                         
  -4  -3   9         87.91         77.70        30.35 o                         
  -3  -3   9        103.03         93.59        26.67 o                         
  -2  -3   9        147.11        160.11        20.53 o                         
  -1  -3   9        147.54        135.39        18.29 o                         
   0  -3   9        140.19        146.36        17.16 o                         
   1  -3   9         38.97         16.47        14.82 o                         
   2  -3   9        170.94        182.80        21.77 o                         
   3  -3   9          2.37        -15.28        22.06 o                         
   4  -3   9        138.46        138.74        34.85 o                         
  -5  -2   9         14.69        -53.60        53.60 o                         
  -4  -2   9         40.03         -4.10        46.25 o                         
  -3  -2   9         60.60         42.57        25.06 o                         
  -2  -2   9         94.04        104.55        22.26 o                         
  -1  -2   9         29.74         16.91        17.16 o                         
   0  -2   9        224.53        209.98        17.85 o                         
   1  -2   9        279.71        272.88        16.03 o                         
   2  -2   9        151.87        147.43        23.69 o                         
   3  -2   9         18.12         55.01        21.69 o                         
   4  -2   9         64.69         75.97        24.78 o                         
  -5  -1   9        105.31        -25.71        52.22 o                         
  -4  -1   9         11.67         -7.82        37.78 o                         
  -3  -1   9         25.60          4.78        24.07 o                         
  -2  -1   9        226.39        216.17        23.34 o                         
  -1  -1   9        628.14        657.43        28.36 o                         
   0  -1   9        284.74        280.71        18.15 o                         
   1  -1   9        527.32        505.52        20.65 o                         
   2  -1   9         63.99         79.65        22.69 o                         
   3  -1   9        153.34        137.51        21.72 o                         
   4  -1   9        183.93        168.44        24.89 o                         
  -5   0   9          9.23        -19.31        57.14 o                         
  -4   0   9         74.92         23.67        27.13 o                         
  -3   0   9         78.38         97.90        24.63 o                         
  -2   0   9          1.83        -23.00        26.59 o                         
  -1   0   9        219.53        191.07        21.02 o                         
   0   0   9         16.44         20.71        15.57 o                         
   1   0   9         14.69         -4.47        14.20 o                         
   2   0   9        753.79        754.15        34.65 o                         
   3   0   9         16.21         20.63        19.97 o                         
   4   0   9         49.03         43.64        22.54 o                         
  -5   1   9        106.77        -24.11        48.34 o                         
  -4   1   9         10.47          4.22        26.88 o                         
  -3   1   9         26.28         28.15        23.54 o                         
  -2   1   9        218.66        210.81        23.07 o                         
  -1   1   9        634.09        713.32        32.77 o                         
   0   1   9        285.55        285.73        17.89 o                         
   1   1   9        540.90        459.61        21.84 o                         
   2   1   9         60.06         43.57        21.83 o                         
   3   1   9        156.00        153.51        20.97 o                         
   4   1   9        184.08        165.66        23.04 o                         
  -5   2   9         14.07        -59.77        59.77 o                         
  -4   2   9         41.33          6.93        30.09 o                         
  -3   2   9         62.95         76.72        23.90 o                         
  -2   2   9         92.00        107.62        22.20 o                         
  -1   2   9         32.90         46.60        28.89 o                         
   0   2   9        227.71        218.54        20.92 o                         
   1   2   9        277.81        260.91        17.30 o                         
   2   2   9        145.32        154.93        19.62 o                         
   3   2   9         20.79         33.45        19.32 o                         
   4   2   9         65.03         66.55        21.94 o                         
  -5   3   9         29.30        -35.53        35.53 o                         
  -4   3   9         90.45         47.65        30.65 o                         
  -3   3   9        102.39        104.26        24.61 o                         
  -2   3   9        150.28        133.03        25.62 o                         
  -1   3   9        151.82        165.17        21.24 o                         
   0   3   9        139.86        148.04        20.53 o                         
   1   3   9         35.03         34.39        15.76 o                         
   2   3   9        174.35        168.95        15.46 o                         
   3   3   9          2.71          5.33        19.17 o                         
   4   3   9        136.35        130.23        23.51 o                         
  -5   4   9          3.58        -34.35        34.35 o                         
  -4   4   9        155.83        135.07        40.05 o                         
  -3   4   9        159.12        136.52        28.83 o                         
  -2   4   9        101.05         87.38        22.12 o                         
  -1   4   9        372.66        343.43        24.06 o                         
   0   4   9        510.41        535.99        27.68 o                         
   1   4   9         11.38         35.81        15.04 o                         
   2   4   9        185.37        209.48        16.25 o                         
   3   4   9        158.62        127.38        21.02 o                         
   4   4   9         37.02         13.77        22.06 o                         
  -5   5   9         84.52         45.25        65.82 o                         
  -4   5   9         51.23         39.33        30.98 o                         
  -3   5   9          0.86         36.55        43.77 o                         
  -2   5   9        467.37        424.00        26.92 o                         
  -1   5   9       1059.60       1120.61        42.77 o                         
   0   5   9        928.23        991.27        42.70 o                         
   1   5   9        507.96        513.12        22.14 o                         
   2   5   9         42.98         44.81        14.46 o                         
   3   5   9         14.49          5.55        19.41 o                         
   4   5   9         86.23         61.89        23.02 o                         
  -4   6   9         24.71        -14.49        53.54 o                         
  -3   6   9        137.18        147.19        64.97 o                         
  -2   6   9         72.26         67.44        26.83 o                         
  -1   6   9        506.16        469.75        47.69 o                         
   0   6   9         88.46         95.74        21.08 o                         
   1   6   9        175.79        167.00        15.96 o                         
   2   6   9        151.98        143.46        15.31 o                         
   3   6   9        135.83        133.49        21.90 o                         
   4   6   9          6.08          9.30        20.23 o                         
  -4   7   9         46.29         -8.99        30.29 o                         
  -3   7   9         64.37         29.19        27.94 o                         
  -2   7   9        115.09         66.58        38.16 o                         
  -1   7   9         37.25         19.60        46.83 o                         
   0   7   9        119.75        113.89        18.18 o                         
   1   7   9         55.10         48.77        15.52 o                         
   2   7   9        197.18        192.19        17.50 o                         
   3   7   9        120.87        104.92        20.94 o                         
   4   7   9         72.60         69.38        20.51 o                         
  -4   8   9        110.51        101.59        32.24 o                         
  -3   8   9         78.09         69.36        29.46 o                         
  -2   8   9         77.88         48.84        31.72 o                         
  -1   8   9        244.08        218.02        36.11 o                         
   0   8   9        100.09        134.57        19.14 o                         
   1   8   9         11.86         25.63        19.04 o                         
   2   8   9        110.02        126.76        15.77 o                         
   3   8   9         16.62         47.82        20.75 o                         
   4   8   9         49.32         48.66        20.35 o                         
  -4   9   9         16.62          9.55        31.87 o                         
  -3   9   9         66.99          7.58        36.63 o                         
  -2   9   9        162.08        121.72        27.21 o                         
  -1   9   9         57.13         20.95        33.61 o                         
   0   9   9          1.75        -14.60        18.50 o                         
   1   9   9        211.27        218.44        22.20 o                         
   2   9   9         60.81         63.92        20.44 o                         
   3   9   9         31.13         37.65        30.53 o                         
  -4  10   9         29.41         32.45        41.83 o                         
  -3  10   9         49.16         41.78        31.15 o                         
  -2  10   9         25.36        -24.50        56.92 o                         
  -1  10   9         79.58         41.46        57.59 o                         
   0  10   9        310.83        270.40        41.14 o                         
   1  10   9        160.01        124.50        22.30 o                         
   2  10   9         63.14         52.96        25.43 o                         
   3  10   9          2.21         42.32        25.57 o                         
  -3  11   9         11.49         18.17        32.34 o                         
  -2  11   9         13.39        -32.95        46.42 o                         
  -1  11   9          1.89         40.24        56.45 o                         
   0  11   9         65.91         66.90        20.58 o                         
   1  11   9         40.65         21.30        22.07 o                         
   2  11   9        122.74        151.05        27.55 o                         
   3  11   9         24.87         90.25        42.25 o                         
  -3  12   9         22.90         33.97        32.81 o                         
  -2  12   9         31.45        -16.73        60.56 o                         
  -1  12   9         21.84         88.91        28.61 o                         
   0  12   9         88.57         67.14        23.69 o                         
   1  12   9          6.65        -10.84        29.74 o                         
   2  12   9         18.11         33.24        42.23 o                         
  -2  13   9        167.22        169.84        31.09 o                         
  -1  13   9          0.38         34.34        28.77 o                         
   0  13   9          3.88          2.46        46.00 o                         
   1  13   9         54.54         89.46        41.58 o                         
   2  13   9         18.12         42.86        72.45 o                         
  -1  14   9          0.89        -16.57        38.40 o                         
   0  14   9        120.77         47.09        58.80 o                         
   1  14   9          0.39         18.05        44.29 o                         
   0 -14  10         54.30         60.80        60.57 o                         
  -2 -13  10         41.24         77.02        49.81 o                         
  -1 -13  10         65.79         79.69        33.97 o                         
   0 -13  10          4.70        -35.93        35.93 o                         
   1 -13  10         12.20        -45.37        45.37 o                         
  -2 -12  10          2.14         45.80        37.06 o                         
  -1 -12  10        154.59        195.93        55.31 o                         
   0 -12  10          0.84         48.08        31.56 o                         
   1 -12  10          4.51        -40.04        88.34 o                         
   2 -12  10        113.30         71.37        49.01 o                         
  -3 -11  10         26.26        131.04        77.77 o                         
  -2 -11  10         85.41        105.24        43.02 o                         
  -1 -11  10          5.54         57.10        37.15 o                         
   0 -11  10        168.85        199.89        45.10 o                         
   1 -11  10         37.74        -29.18        34.38 o                         
   2 -11  10          8.63        -67.95        74.34 o                         
  -3 -10  10         40.27        188.33        90.05 o                         
  -2 -10  10        120.75        158.77        35.46 o                         
  -1 -10  10         27.52         13.32        30.80 o                         
   0 -10  10          0.84          8.95        27.97 o                         
   1 -10  10         11.57         -5.97        42.98 o                         
   2 -10  10         72.56         38.50        88.91 o                         
   3 -10  10         83.84         45.67        35.81 o                         
  -4  -9  10          1.57         95.51        43.08 o                         
  -3  -9  10         11.58         62.74        38.06 o                         
  -2  -9  10         49.69         23.26        29.06 o                         
  -1  -9  10         88.70         82.74        24.55 o                         
   0  -9  10         50.43         50.63        23.51 o                         
   1  -9  10         71.79        128.35        45.79 o                         
   2  -9  10         40.49        -15.90        35.39 o                         
   3  -9  10          7.38        -51.50        51.50 o                         
  -4  -8  10         48.79        108.14        53.77 o                         
  -3  -8  10         37.41        -20.40        38.88 o                         
  -2  -8  10         81.43         87.15        37.35 o                         
  -1  -8  10         14.15         -2.46        23.91 o                         
   0  -8  10        134.81        129.88        24.03 o                         
   1  -8  10        146.87        215.00        22.31 o                         
   2  -8  10        150.78        152.92        23.43 o                         
   3  -8  10         95.15         89.23        51.93 o                         
  -4  -7  10         12.03        -21.24        42.66 o                         
  -3  -7  10         98.83         90.73        41.88 o                         
  -2  -7  10        228.12        240.83        30.97 o                         
  -1  -7  10         87.79         58.98        24.16 o                         
   0  -7  10        201.49        180.21        24.34 o                         
   1  -7  10        435.20        466.82        21.41 o                         
   2  -7  10          7.13        -12.66        21.93 o                         
   3  -7  10        351.62        405.38        35.44 o                         
   4  -7  10        107.33        119.30        34.75 o                         
  -4  -6  10        108.90         93.36        86.74 o                         
  -3  -6  10         47.76         12.57        57.48 o                         
  -2  -6  10         39.71         18.04        28.04 o                         
  -1  -6  10       1370.38       1424.04        69.34 o                         
   0  -6  10        137.93        100.77        23.27 o                         
   1  -6  10        424.57        473.30        20.73 o                         
   2  -6  10         37.99         23.55        21.86 o                         
   3  -6  10        102.89        120.15        25.85 o                         
   4  -6  10        100.40        105.43        43.11 o                         
  -4  -5  10         29.24        -41.03        70.17 o                         
  -3  -5  10        134.58        128.21        34.62 o                         
  -2  -5  10         68.92         65.77        23.29 o                         
  -1  -5  10        220.64        231.94        22.72 o                         
   0  -5  10        339.88        322.82        20.72 o                         
   1  -5  10         39.52         37.63        16.81 o                         
   2  -5  10        171.15        174.46        26.33 o                         
   3  -5  10         25.70         21.04        24.23 o                         
   4  -5  10         40.50         57.69        52.53 o                         
  -4  -4  10         80.96         53.78        60.49 o                         
  -3  -4  10         14.67         23.93        30.10 o                         
  -2  -4  10        372.91        392.23        29.43 o                         
  -1  -4  10        843.39        904.51        36.49 o                         
   0  -4  10         91.30         69.26        19.88 o                         
   1  -4  10        291.42        261.49        17.80 o                         
   2  -4  10         55.74         41.23        20.70 o                         
   3  -4  10          4.62         -9.70        23.44 o                         
   4  -4  10          3.85        -33.69        61.47 o                         
  -5  -3  10         23.52        -39.95        50.68 o                         
  -4  -3  10          8.07        -44.10        44.10 o                         
  -3  -3  10        230.53        186.20        29.21 o                         
  -2  -3  10          6.75          0.63        20.66 o                         
  -1  -3  10         41.21         46.06        19.94 o                         
   0  -3  10         92.25         87.99        18.81 o                         
   1  -3  10        288.49        283.16        18.09 o                         
   2  -3  10         25.82         44.08        25.51 o                         
   3  -3  10        204.35        215.82        25.14 o                         
   4  -3  10         39.28         20.27        25.84 o                         
  -5  -2  10         30.16        -56.00        56.00 o                         
  -4  -2  10        225.98        209.10        58.28 o                         
  -3  -2  10         59.17         56.90        26.40 o                         
  -2  -2  10         51.15         63.51        23.65 o                         
  -1  -2  10         88.67         95.37        19.58 o                         
   0  -2  10        244.28        243.89        19.66 o                         
   1  -2  10        171.00        192.86        17.19 o                         
   2  -2  10        211.53        233.37        26.29 o                         
   3  -2  10          1.55         -3.29        22.80 o                         
   4  -2  10         59.44         58.57        25.67 o                         
  -5  -1  10         45.99        -52.29        68.74 o                         
  -4  -1  10         30.43        -35.06        35.06 o                         
  -3  -1  10        112.04         58.40        26.13 o                         
  -2  -1  10        269.93        273.64        25.71 o                         
  -1  -1  10        140.49        141.42        21.61 o                         
   0  -1  10        330.55        315.87        20.23 o                         
   1  -1  10         21.89         42.45        15.09 o                         
   2  -1  10          2.86         21.84        23.62 o                         
   3  -1  10         15.12         34.53        22.45 o                         
   4  -1  10         48.14         30.42        24.85 o                         
  -5   0  10         19.45         38.17        59.88 o                         
  -4   0  10         28.83          5.35        28.10 o                         
  -3   0  10         58.10         30.20        25.55 o                         
  -2   0  10          0.16        -13.36        22.35 o                         
  -1   0  10        171.87        174.58        22.67 o                         
   0   0  10       1643.45       1785.84        36.82 o                         
   1   0  10         82.91         72.57        15.21 o                         
   2   0  10        606.35        602.94        36.58 o                         
   3   0  10          0.02          4.25        21.37 o                         
   4   0  10          5.05         -0.65        41.82 o                         
  -5   1  10         43.81        -36.93        36.93 o                         
  -4   1  10         30.09        -20.52        27.72 o                         
  -3   1  10        107.05         83.06        25.25 o                         
  -2   1  10        268.35        267.46        25.21 o                         
  -1   1  10        141.37        181.80        22.86 o                         
   0   1  10        337.02        338.67        20.51 o                         
   1   1  10         23.96         10.95        15.80 o                         
   2   1  10          2.86         -1.08        22.89 o                         
   3   1  10         13.89         10.83        20.78 o                         
   4   1  10         49.60         73.82        23.06 o                         
  -5   2  10         29.40         31.88        61.82 o                         
  -4   2  10        229.42        171.12        33.36 o                         
  -3   2  10         56.91          2.51        24.83 o                         
  -2   2  10         50.20         51.44        23.50 o                         
  -1   2  10         84.19         63.97        21.53 o                         
   0   2  10        241.49        246.88        20.27 o                         
   1   2  10        167.09        142.94        17.38 o                         
   2   2  10        207.44        165.15        20.59 o                         
   3   2  10          1.65         21.63        20.43 o                         
   4   2  10         59.31         66.07        22.98 o                         
  -5   3  10         24.17         53.14        64.00 o                         
  -4   3  10          7.95        -29.85        29.85 o                         
  -3   3  10        230.21        208.16        27.19 o                         
  -2   3  10          7.58          4.10        22.60 o                         
  -1   3  10         41.35         19.69        21.75 o                         
   0   3  10         94.29         79.71        21.56 o                         
   1   3  10        290.88        282.93        19.92 o                         
   2   3  10         25.99          3.93        15.21 o                         
   3   3  10        206.97        216.90        22.20 o                         
   4   3  10         37.46         13.41        39.39 o                         
  -4   4  10         84.36         28.54        32.06 o                         
  -3   4  10         14.82        -24.51        24.51 o                         
  -2   4  10        377.34        354.37        29.84 o                         
  -1   4  10        846.04        902.19        51.16 o                         
   0   4  10         90.04         87.30        29.20 o                         
   1   4  10        293.01        311.07        17.96 o                         
   2   4  10         58.69         67.77        16.02 o                         
   3   4  10          4.96         19.79        20.46 o                         
   4   4  10          3.67         39.80        23.77 o                         
  -4   5  10         28.56         29.90        31.91 o                         
  -3   5  10        129.46        157.82        31.87 o                         
  -2   5  10         68.44         30.48        24.00 o                         
  -1   5  10        221.83        212.94        28.22 o                         
   0   5  10        345.94        312.29        33.96 o                         
   1   5  10         42.21         40.50        19.37 o                         
   2   5  10        172.05        185.42        16.25 o                         
   3   5  10         23.78         20.71        20.29 o                         
   4   5  10         41.97         38.89        35.70 o                         
  -4   6  10        110.37         96.68        43.54 o                         
  -3   6  10         46.90          2.35        29.32 o                         
  -2   6  10         41.05         49.01        28.09 o                         
  -1   6  10       1349.26       1408.33        75.65 o                         
   0   6  10        142.22        135.81        23.01 o                         
   1   6  10        421.35        405.31        20.55 o                         
   2   6  10         36.20         49.78        15.41 o                         
   3   6  10        100.22         98.07        23.36 o                         
   4   6  10         97.53        101.44        21.85 o                         
  -4   7  10         11.90         -3.46        31.98 o                         
  -3   7  10         97.12         75.58        30.72 o                         
  -2   7  10        234.31        226.64        31.45 o                         
  -1   7  10         87.29         36.93        29.33 o                         
   0   7  10        209.67        221.45        24.66 o                         
   1   7  10        429.88        409.49        19.26 o                         
   2   7  10          7.17         23.49        15.24 o                         
   3   7  10        350.83        292.61        22.38 o                         
   4   7  10        110.09         78.17        40.64 o                         
  -4   8  10         50.23          7.88        32.69 o                         
  -3   8  10         36.33          6.97        32.57 o                         
  -2   8  10         82.62        106.35        37.08 o                         
  -1   8  10         12.44        -30.60        34.07 o                         
   0   8  10        138.83        139.50        24.13 o                         
   1   8  10        150.04        177.06        21.27 o                         
   2   8  10        158.62        192.17        16.91 o                         
   3   8  10         93.05         69.80        19.95 o                         
  -4   9  10          1.65        -15.96        32.73 o                         
  -3   9  10         12.78         -8.82        31.42 o                         
  -2   9  10         48.32         57.12        29.28 o                         
  -1   9  10         89.21         27.00        48.91 o                         
   0   9  10         48.35         50.23        24.57 o                         
   1   9  10         69.70         75.44        21.69 o                         
   2   9  10         40.16         52.12        24.71 o                         
   3   9  10          8.51         38.41        26.68 o                         
  -3  10  10         38.97         58.78        34.51 o                         
  -2  10  10        118.80        152.97        31.40 o                         
  -1  10  10         27.92         26.36        26.46 o                         
   0  10  10          1.07          8.68        24.12 o                         
   1  10  10         11.70        -21.38        21.38 o                         
   2  10  10         70.32         53.39        21.78 o                         
   3  10  10         83.32         96.66        27.21 o                         
  -3  11  10         25.68         37.17        33.58 o                         
  -2  11  10         84.58         84.36        30.90 o                         
  -1  11  10          5.55         26.60        27.35 o                         
   0  11  10        170.56        160.44        26.82 o                         
   1  11  10         37.54         39.61        22.60 o                         
   2  11  10          8.48         24.20        22.54 o                         
  -2  12  10          2.47         -0.52        29.70 o                         
  -1  12  10        152.56        126.42        86.43 o                         
   0  12  10          1.14         -4.41        25.69 o                         
   1  12  10          3.92         49.29        24.87 o                         
   2  12  10        116.75        162.38        33.16 o                         
  -2  13  10         44.20         75.96        69.94 o                         
  -1  13  10         65.33         64.88        46.17 o                         
   0  13  10          5.34        -34.30        34.30 o                         
   1  13  10         11.35         35.49        38.42 o                         
   0  14  10         56.36         58.85        41.71 o                         
  -1 -13  11         17.57         76.66        55.75 o                         
   0 -13  11         66.49         95.35        73.10 o                         
  -2 -12  11         33.95          9.54        49.55 o                         
  -1 -12  11         57.06        132.17        39.15 o                         
   0 -12  11        102.28         -6.50        55.30 o                         
   1 -12  11         50.95        -35.22       138.10 o                         
  -2 -11  11         26.42         34.17        54.14 o                         
  -1 -11  11        100.98        102.87        38.67 o                         
   0 -11  11        125.80        202.25        72.12 o                         
   1 -11  11         12.08        -37.14        37.14 o                         
   2 -11  11         59.99        -65.23       114.05 o                         
  -3 -10  11          4.61         74.78        61.54 o                         
  -2 -10  11          8.01         24.94        64.05 o                         
  -1 -10  11         26.12         -0.23        42.00 o                         
   0 -10  11         23.88         42.74        29.67 o                         
   1 -10  11         40.21        -14.29        42.99 o                         
   2 -10  11         55.56        -41.53        93.42 o                         
  -3  -9  11         63.59        135.60        43.09 o                         
  -2  -9  11         54.02         53.42        38.46 o                         
  -1  -9  11         96.84         42.56        37.85 o                         
   0  -9  11        137.15        146.83        26.36 o                         
   1  -9  11         64.39          4.61        34.75 o                         
   2  -9  11         37.35        -12.57        40.86 o                         
   3  -9  11         26.80        -52.57        63.73 o                         
  -3  -8  11         54.80         49.81        43.77 o                         
  -2  -8  11         31.01          0.12        40.32 o                         
  -1  -8  11         18.54          5.29        25.84 o                         
   0  -8  11         11.54        -15.48        24.54 o                         
   1  -8  11        133.86        121.08        35.09 o                         
   2  -8  11          2.10        -24.02        24.02 o                         
   3  -8  11         19.52        -32.54        32.54 o                         
  -4  -7  11         38.31         10.53        58.57 o                         
  -3  -7  11         28.85         15.02        44.30 o                         
  -2  -7  11         65.05         43.28        31.33 o                         
  -1  -7  11          3.64         -0.17        29.32 o                         
   0  -7  11        383.47        381.47        27.83 o                         
   1  -7  11        160.22        159.02        20.79 o                         
   2  -7  11         93.54         75.00        24.31 o                         
   3  -7  11        145.64        136.76        27.43 o                         
  -4  -6  11        159.47        143.32        49.82 o                         
  -3  -6  11        134.36        121.80        49.31 o                         
  -2  -6  11        281.50        327.74        60.82 o                         
  -1  -6  11        137.35         86.26        29.82 o                         
   0  -6  11         28.47         -3.37        20.13 o                         
   1  -6  11        406.13        380.64        21.01 o                         
   2  -6  11        276.29        290.42        25.40 o                         
   3  -6  11          4.16        -31.52        31.52 o                         
  -4  -5  11         75.78        -45.49        45.49 o                         
  -3  -5  11         46.28         44.51        43.46 o                         
  -2  -5  11        175.04        178.01        37.10 o                         
  -1  -5  11         27.60         13.50        22.76 o                         
   0  -5  11        867.10        897.10        35.12 o                         
   1  -5  11         45.15         20.86        18.16 o                         
   2  -5  11        323.61        331.83        33.19 o                         
   3  -5  11        101.96         76.43        25.98 o                         
   4  -5  11         50.77         -9.86        73.38 o                         
  -4  -4  11         38.49        -25.68        53.43 o                         
  -3  -4  11         22.73          2.50        25.85 o                         
  -2  -4  11        247.50        274.74        51.76 o                         
  -1  -4  11         14.12         32.66        22.69 o                         
   0  -4  11         72.54         82.76        21.74 o                         
   1  -4  11         28.73         30.06        22.40 o                         
   2  -4  11        190.84        230.80        32.05 o                         
   3  -4  11         66.90         46.47        25.31 o                         
   4  -4  11          3.31        -45.29        55.16 o                         
  -4  -3  11         12.19        -13.50        48.33 o                         
  -3  -3  11        125.49        146.99        30.89 o                         
  -2  -3  11         19.85         33.11        29.66 o                         
  -1  -3  11         66.01         65.35        21.69 o                         
   0  -3  11         42.32         41.62        19.98 o                         
   1  -3  11        123.48        114.41        18.28 o                         
   2  -3  11         47.37         43.17        27.32 o                         
   3  -3  11        109.97        132.13        25.53 o                         
   4  -3  11         14.78         -0.61        26.48 o                         
  -4  -2  11         21.05         -6.97        31.26 o                         
  -3  -2  11          6.47        -10.24        26.95 o                         
  -2  -2  11          6.66         16.37        22.33 o                         
  -1  -2  11         31.54         23.83        21.35 o                         
   0  -2  11         25.57         48.51        19.96 o                         
   1  -2  11        204.44        221.35        18.72 o                         
   2  -2  11        119.48        103.51        27.02 o                         
   3  -2  11         61.47         36.13        24.73 o                         
   4  -2  11          2.73          6.69        43.89 o                         
  -4  -1  11         10.02         -9.66        29.89 o                         
  -3  -1  11        277.07        261.53        63.85 o                         
  -2  -1  11         40.06         62.32        25.02 o                         
  -1  -1  11        338.88        359.84        23.64 o                         
   0  -1  11        184.58        178.66        20.59 o                         
   1  -1  11         15.25         14.18        17.49 o                         
   2  -1  11         19.72          6.32        25.60 o                         
   3  -1  11         96.46         81.09        24.21 o                         
   4  -1  11          5.68        -20.98        35.18 o                         
  -4   0  11         68.53         72.58        30.28 o                         
  -3   0  11         19.87          0.29        27.02 o                         
  -2   0  11          3.16        -10.42        23.91 o                         
  -1   0  11        176.94        210.79        22.42 o                         
   0   0  11        517.27        534.99        27.31 o                         
   1   0  11        887.60        898.93        30.54 o                         
   2   0  11        122.79        146.29        26.34 o                         
   3   0  11         40.78         38.97        27.07 o                         
   4   0  11         62.67         63.47        29.82 o                         
  -4   1  11         10.51         -6.51        32.31 o                         
  -3   1  11        276.38        237.21        28.57 o                         
  -2   1  11         41.83         14.67        24.06 o                         
  -1   1  11        337.48        313.46        35.13 o                         
   0   1  11        194.89        231.56        21.52 o                         
   1   1  11         15.19         13.38        17.27 o                         
   2   1  11         21.94         48.19        25.11 o                         
   3   1  11         94.31         96.45        22.85 o                         
   4   1  11          5.86         -6.32        23.53 o                         
  -4   2  11         19.37        -36.92        46.45 o                         
  -3   2  11          6.49          8.95        26.20 o                         
  -2   2  11          7.65        -19.39        23.69 o                         
  -1   2  11         28.85          1.77        23.27 o                         
   0   2  11         25.90         37.28        19.58 o                         
   1   2  11        199.50        185.69        18.76 o                         
   2   2  11        124.60        148.79        25.96 o                         
   3   2  11         62.03         76.33        23.60 o                         
   4   2  11          3.37         63.52        32.94 o                         
  -4   3  11         11.34         -9.73        32.06 o                         
  -3   3  11        128.33        100.19        27.47 o                         
  -2   3  11         19.57         11.23        24.73 o                         
  -1   3  11         68.21         78.49        28.65 o                         
   0   3  11         38.28         36.07        21.84 o                         
   1   3  11        123.20        147.30        19.28 o                         
   2   3  11         50.04         49.32        18.16 o                         
   3   3  11        107.28        118.29        22.52 o                         
   4   3  11         14.30          5.36        24.96 o                         
  -4   4  11         37.97        -37.94        37.94 o                         
  -3   4  11         22.70        -16.25        26.98 o                         
  -2   4  11        242.44        247.45        28.27 o                         
  -1   4  11         12.31         14.28        24.19 o                         
   0   4  11         71.39         30.53        25.98 o                         
   1   4  11         26.19         30.84        16.90 o                         
   2   4  11        190.81        186.33        18.09 o                         
   3   4  11         65.85        104.43        22.29 o                         
   4   4  11          2.57          7.06        26.90 o                         
  -4   5  11         73.86         12.11        33.59 o                         
  -3   5  11         49.96         41.28        31.54 o                         
  -2   5  11        175.41        133.24        26.63 o                         
  -1   5  11         29.63         27.95        27.68 o                         
   0   5  11        865.22        888.35        40.31 o                         
   1   5  11         46.69         74.95        17.54 o                         
   2   5  11        323.39        314.40        22.03 o                         
   3   5  11        107.00        127.22        22.68 o                         
   4   5  11         50.06         45.68        24.79 o                         
  -4   6  11        162.57        101.52        54.85 o                         
  -3   6  11        134.23        116.82        32.22 o                         
  -2   6  11        279.47        291.39        44.68 o                         
  -1   6  11        137.81        127.62        29.64 o                         
   0   6  11         28.19         51.69        45.07 o                         
   1   6  11        417.93        397.78        33.50 o                         
   2   6  11        269.44        266.75        17.74 o                         
   3   6  11          4.38         -8.09        20.25 o                         
  -4   7  11         37.33         33.91        60.80 o                         
  -3   7  11         28.35         19.74        35.65 o                         
  -2   7  11         65.19         69.01        30.91 o                         
  -1   7  11          3.68        -10.78        26.30 o                         
   0   7  11        374.93        342.82        36.22 o                         
   1   7  11        161.83        184.19        18.66 o                         
   2   7  11         90.43         92.10        16.33 o                         
   3   7  11        149.36        139.11        21.66 o                         
  -3   8  11         54.53         71.87        32.96 o                         
  -2   8  11         32.47         18.06        30.37 o                         
  -1   8  11         18.70         18.10        27.14 o                         
   0   8  11         11.17         28.56        23.98 o                         
   1   8  11        135.88        121.85        27.53 o                         
   2   8  11          1.56         20.78        16.59 o                         
   3   8  11         19.45         25.85        20.52 o                         
  -3   9  11         62.39         39.48        33.30 o                         
  -2   9  11         53.58         77.83        31.95 o                         
  -1   9  11         97.15         78.27        28.57 o                         
   0   9  11        133.62        154.46        27.25 o                         
   1   9  11         65.26         67.46        25.21 o                         
   2   9  11         38.17         47.22        22.04 o                         
   3   9  11         28.01         42.94        31.51 o                         
  -3  10  11          4.52          8.94        34.29 o                         
  -2  10  11          6.88         22.03        31.22 o                         
  -1  10  11         27.14         31.64        28.10 o                         
   0  10  11         24.36         26.35        35.14 o                         
   1  10  11         42.37         90.79        33.09 o                         
   2  10  11         55.06         54.49        30.97 o                         
  -2  11  11         26.43         48.78        31.82 o                         
  -1  11  11        102.30        120.76        30.45 o                         
   0  11  11        122.74        117.20        27.47 o                         
   1  11  11         11.77         36.00        32.81 o                         
   2  11  11         57.84        103.56        36.77 o                         
  -2  12  11         33.02         32.33        32.77 o                         
  -1  12  11         58.59         67.19        58.22 o                         
   0  12  11        101.22         84.67        31.38 o                         
   1  12  11         54.40         58.37        36.77 o                         
  -1  13  11         18.80        -18.51        37.60 o                         
   0  13  11         62.87         64.04        36.58 o                         
  -1 -12  12         10.63        -37.64        50.36 o                         
   0 -12  12         30.32         51.31        50.11 o                         
  -2 -11  12          2.04         45.22        85.94 o                         
  -1 -11  12         42.87         67.42        61.87 o                         
   0 -11  12          1.81        -47.52        47.52 o                         
   1 -11  12         15.49        -54.90        68.32 o                         
  -2 -10  12         70.64        110.94        41.73 o                         
  -1 -10  12        103.67        125.05        29.04 o                         
   0 -10  12         80.13         75.10        42.86 o                         
   1 -10  12        122.84         92.89        54.47 o                         
   2 -10  12          2.36        -22.74        65.94 o                         
  -3  -9  12          7.08        -35.50        44.22 o                         
  -2  -9  12         27.33         35.11        41.70 o                         
  -1  -9  12         14.27        -16.90        27.08 o                         
   0  -9  12         26.10         43.82        26.71 o                         
   1  -9  12         44.81        -12.57        37.50 o                         
   2  -9  12         33.85        -23.15        84.39 o                         
  -3  -8  12         13.98         38.76        82.74 o                         
  -2  -8  12         37.67         31.38        43.03 o                         
  -1  -8  12         42.92          5.32        37.94 o                         
   0  -8  12        138.02        121.08        27.20 o                         
   1  -8  12         13.00        -35.80        35.80 o                         
   2  -8  12         19.96        -31.81        37.28 o                         
  -3  -7  12         97.77          7.68        47.78 o                         
  -2  -7  12         26.12        -33.28        33.28 o                         
  -1  -7  12         73.62         36.31        31.96 o                         
   0  -7  12         99.61         65.52        26.91 o                         
   1  -7  12          0.49        -17.21        26.74 o                         
   2  -7  12        159.38        125.54        34.79 o                         
   3  -7  12          8.07        -38.01        38.01 o                         
  -4  -6  12          6.79        -51.90        73.19 o                         
  -3  -6  12        132.44        108.51        92.96 o                         
  -2  -6  12         51.76         -2.80        33.36 o                         
  -1  -6  12         29.82         22.28        26.15 o                         
   0  -6  12         15.92          7.17        23.71 o                         
   1  -6  12        144.11        144.51        30.03 o                         
   2  -6  12         18.47         -9.77        25.25 o                         
   3  -6  12          7.78          8.13        39.37 o                         
  -4  -5  12          3.55        -48.85        72.97 o                         
  -3  -5  12         52.06         37.26        70.05 o                         
  -2  -5  12         27.99         26.93        25.82 o                         
  -1  -5  12        217.08        253.72        29.12 o                         
   0  -5  12         50.54          8.61        33.95 o                         
   1  -5  12         44.33        -10.41        35.47 o                         
   2  -5  12         34.73         32.03        26.27 o                         
   3  -5  12         36.14         47.00        45.67 o                         
  -4  -4  12         12.13        -35.59        62.74 o                         
  -3  -4  12         59.92         27.06        30.95 o                         
  -2  -4  12        158.48        194.30        26.87 o                         
  -1  -4  12         24.36         64.67        24.55 o                         
   0  -4  12         13.90         -4.14        22.94 o                         
   1  -4  12        202.64        182.45        23.97 o                         
   2  -4  12         37.48         65.49        26.01 o                         
   3  -4  12         19.25        -14.47        29.36 o                         
  -4  -3  12          9.67        -26.71        41.65 o                         
  -3  -3  12         29.41         10.48        34.70 o                         
  -2  -3  12          7.84         25.06        24.38 o                         
  -1  -3  12        102.62        121.40        25.02 o                         
   0  -3  12        129.57        113.37        22.63 o                         
   1  -3  12          5.93         -8.12        20.89 o                         
   2  -3  12        162.28        179.52        30.35 o                         
   3  -3  12          6.33         -3.63        25.87 o                         
  -4  -2  12         22.92        -38.10        38.10 o                         
  -3  -2  12         10.29         21.29        29.24 o                         
  -2  -2  12         83.03         85.26        24.77 o                         
  -1  -2  12         50.00          9.82        23.43 o                         
   0  -2  12        292.45        295.78        23.84 o                         
   1  -2  12        107.85        136.46        21.76 o                         
   2  -2  12          9.47         14.86        28.07 o                         
   3  -2  12         52.68         46.65        25.94 o                         
  -4  -1  12         17.65        -25.03        31.03 o                         
  -3  -1  12        113.88        129.47        42.61 o                         
  -2  -1  12        308.87        254.85        29.70 o                         
  -1  -1  12        191.44        196.28        24.35 o                         
   0  -1  12        269.37        280.82        23.39 o                         
   1  -1  12        154.27        127.18        23.85 o                         
   2  -1  12          4.73         13.91        27.46 o                         
   3  -1  12        214.07        196.94        26.25 o                         
   4  -1  12          8.91         -2.15        28.48 o                         
  -4   0  12          0.76          0.71        35.31 o                         
  -3   0  12          0.64         -9.95        27.75 o                         
  -2   0  12         32.90         45.32        26.17 o                         
  -1   0  12       1164.89       1314.67        80.37 o                         
   0   0  12        777.95        786.36        34.79 o                         
   1   0  12        725.71        757.13        34.00 o                         
   2   0  12        147.10        154.19        28.32 o                         
   3   0  12        182.52        179.97        25.42 o                         
   4   0  12         12.68        -25.93        25.93 o                         
  -4   1  12         16.76        -30.69        34.26 o                         
  -3   1  12        114.72         73.76        28.04 o                         
  -2   1  12        307.38        267.94        28.91 o                         
  -1   1  12        200.42        206.95        27.18 o                         
   0   1  12        270.99        299.59        24.09 o                         
   1   1  12        155.44        177.03        25.27 o                         
   2   1  12          3.44         19.22        28.02 o                         
   3   1  12        214.32        209.41        25.22 o                         
   4   1  12          8.80         35.68        27.78 o                         
  -4   2  12         22.98         -4.98        34.26 o                         
  -3   2  12         11.26        -14.84        27.19 o                         
  -2   2  12         81.07         69.95        26.41 o                         
  -1   2  12         49.21         74.95        26.00 o                         
   0   2  12        284.66        289.43        25.03 o                         
   1   2  12        113.02        122.88        19.96 o                         
   2   2  12          9.23         21.07        26.63 o                         
   3   2  12         53.46         70.31        24.20 o                         
   4   2  12         25.44          7.43        40.34 o                         
  -4   3  12          8.50          8.17        36.34 o                         
  -3   3  12         30.28         10.51        27.88 o                         
  -2   3  12          7.96         64.32        32.08 o                         
  -1   3  12        104.62        125.76        27.05 o                         
   0   3  12        125.22        141.76        24.67 o                         
   1   3  12          6.02          1.76        24.35 o                         
   2   3  12        159.99        177.56        23.36 o                         
   3   3  12          6.40         26.07        23.17 o                         
  -4   4  12         12.04        -33.86        34.35 o                         
  -3   4  12         60.21         53.94        29.74 o                         
  -2   4  12        159.76        157.69        28.78 o                         
  -1   4  12         23.70         10.10        25.73 o                         
   0   4  12         12.12         32.69        27.53 o                         
   1   4  12        202.64        201.04        21.91 o                         
   2   4  12         37.85         20.35        21.74 o                         
   3   4  12         20.62         70.09        30.33 o                         
  -4   5  12          3.13        -34.27        34.27 o                         
  -3   5  12         53.79         44.60        32.65 o                         
  -2   5  12         27.57          6.96        26.54 o                         
  -1   5  12        218.98        228.47        32.23 o                         
   0   5  12         53.54         34.60        28.72 o                         
   1   5  12         44.76         72.60        28.92 o                         
   2   5  12         36.52         59.63        19.30 o                         
   3   5  12         35.45         48.58        20.87 o                         
  -4   6  12          6.51        -21.52        36.80 o                         
  -3   6  12        133.66         91.34        33.84 o                         
  -2   6  12         48.08         58.17        30.98 o                         
  -1   6  12         29.31          7.74        43.77 o                         
   0   6  12         17.26         39.58        27.77 o                         
   1   6  12        138.34        154.87        25.56 o                         
   2   6  12         18.68          7.17        16.41 o                         
   3   6  12          7.03         20.97        21.75 o                         
  -3   7  12         99.94         72.43        33.64 o                         
  -2   7  12         26.93         35.56        56.17 o                         
  -1   7  12         75.55         90.10        31.64 o                         
   0   7  12         98.43         75.45        47.25 o                         
   1   7  12          0.44         37.43        18.43 o                         
   2   7  12        161.70        164.73        18.06 o                         
   3   7  12          8.38         -2.98        21.14 o                         
  -3   8  12         13.21         27.46        33.73 o                         
  -2   8  12         38.17         39.57        32.40 o                         
  -1   8  12         43.54         48.41        30.42 o                         
   0   8  12        137.95        163.96        30.53 o                         
   1   8  12         11.23          4.59        22.48 o                         
   2   8  12         20.13         36.81        22.07 o                         
   3   8  12          0.59         53.37        40.34 o                         
  -3   9  12          7.89          0.47        34.35 o                         
  -2   9  12         27.29         40.98        33.27 o                         
  -1   9  12         12.73         21.06        39.94 o                         
   0   9  12         25.92         59.91        29.35 o                         
   1   9  12         43.46         31.65        24.91 o                         
   2   9  12         35.11         45.68        24.65 o                         
  -2  10  12         72.87         69.23        34.78 o                         
  -1  10  12        103.08         66.13        30.64 o                         
   0  10  12         79.55         92.06        29.93 o                         
   1  10  12        122.82        131.62        27.44 o                         
   2  10  12          2.25         22.23        32.47 o                         
  -2  11  12          1.82          0.50        42.68 o                         
  -1  11  12         44.36         59.06        31.43 o                         
   0  11  12          2.23         -6.20        29.35 o                         
   1  11  12         16.06         17.81        27.15 o                         
  -1  12  12         10.19         26.77        32.74 o                         
   0  12  12         28.47         76.43        30.96 o                         
  -1 -11  13         52.05        171.66        98.62 o                         
   0 -11  13         49.75        -14.30        41.82 o                         
  -2 -10  13         21.92         33.56        78.74 o                         
  -1 -10  13         26.51        100.65        39.66 o                         
   0 -10  13          7.12         35.72        49.95 o                         
   1 -10  13          8.38        -45.96        45.96 o                         
  -2  -9  13          5.34         -6.55        43.66 o                         
  -1  -9  13         86.99         47.40        38.63 o                         
   0  -9  13          7.81        -34.58        34.58 o                         
   1  -9  13         75.60        -15.72        39.80 o                         
   2  -9  13         19.86        -78.51        78.51 o                         
  -3  -8  13         14.58        -33.82        50.47 o                         
  -2  -8  13          3.65        -37.88        84.34 o                         
  -1  -8  13         41.51          1.95        33.58 o                         
   0  -8  13         27.24         -5.97        30.95 o                         
   1  -8  13          5.30        -37.91        37.91 o                         
   2  -8  13          4.87        -34.17        69.71 o                         
  -3  -7  13         54.74         -1.69        93.88 o                         
  -2  -7  13         56.02          4.93        38.93 o                         
  -1  -7  13        222.29        160.32        76.07 o                         
   0  -7  13         48.87         24.60        32.06 o                         
   1  -7  13         92.25         63.54        35.90 o                         
   2  -7  13         33.62         -8.73        33.22 o                         
  -3  -6  13        129.68        108.93        82.34 o                         
  -2  -6  13         13.80         -5.36        34.73 o                         
  -1  -6  13          8.29        -37.26        37.26 o                         
   0  -6  13          7.90        -28.24        28.78 o                         
   1  -6  13         44.21         53.06        31.28 o                         
   2  -6  13          1.28        -35.93        35.93 o                         
   3  -6  13         62.30         49.14        48.45 o                         
  -3  -5  13          5.24        -47.88        80.97 o                         
  -2  -5  13         45.17         20.73        47.47 o                         
  -1  -5  13         96.70         99.07        27.50 o                         
   0  -5  13         62.31         38.77        51.66 o                         
   1  -5  13        113.78        157.46        51.04 o                         
   2  -5  13          5.56        -30.99        30.99 o                         
   3  -5  13          9.58        -33.40        38.78 o                         
  -4  -4  13          6.30        -58.97        58.97 o                         
  -3  -4  13          6.09         27.18        37.28 o                         
  -2  -4  13         52.97         28.18        27.16 o                         
  -1  -4  13         15.34         60.42        38.26 o                         
   0  -4  13         57.35         43.56        30.12 o                         
   1  -4  13         31.58         37.92        30.82 o                         
   2  -4  13         31.88         23.76        37.11 o                         
   3  -4  13          3.76         -8.44        34.22 o                         
  -4  -3  13         54.66          3.75        58.10 o                         
  -3  -3  13         33.78         46.37        28.71 o                         
  -2  -3  13        183.64        206.35        29.83 o                         
  -1  -3  13         65.52         53.33        25.46 o                         
   0  -3  13          2.09        -19.59        22.74 o                         
   1  -3  13         40.05          5.03        23.77 o                         
   2  -3  13         67.18        117.75        36.96 o                         
   3  -3  13          7.00         13.91        27.33 o                         
  -4  -2  13         15.69         -7.97        48.96 o                         
  -3  -2  13         28.62          7.95        27.96 o                         
  -2  -2  13         84.49        113.16        26.33 o                         
  -1  -2  13        184.27        181.72        26.49 o                         
   0  -2  13        181.51        194.31        24.67 o                         
   1  -2  13          8.33        -19.65        30.93 o                         
   2  -2  13         25.05         12.63        35.97 o                         
   3  -2  13        161.21        215.32        28.51 o                         
  -4  -1  13         60.55         32.77        71.20 o                         
  -3  -1  13         38.95         -2.20        29.88 o                         
  -2  -1  13         26.71         -0.70        25.24 o                         
  -1  -1  13        101.33         88.44        25.54 o                         
   0  -1  13         17.49          6.85        22.25 o                         
   1  -1  13        161.65        206.17        26.61 o                         
   2  -1  13        155.45        192.47        37.70 o                         
   3  -1  13         28.53         18.28        26.72 o                         
  -4   0  13          4.85        -31.92        31.92 o                         
  -3   0  13          3.31        -30.03        30.03 o                         
  -2   0  13        199.85        163.48        29.61 o                         
  -1   0  13        119.51        174.60        25.87 o                         
   0   0  13          0.46         -6.82        22.45 o                         
   1   0  13        114.98        132.86        26.94 o                         
   2   0  13         50.64         93.84        31.44 o                         
   3   0  13          0.03         -5.63        26.48 o                         
  -4   1  13         59.31        -11.44        93.59 o                         
  -3   1  13         38.95         41.07        45.50 o                         
  -2   1  13         24.44         25.65        28.20 o                         
  -1   1  13         98.72        115.35        25.62 o                         
   0   1  13         17.40          5.22        22.84 o                         
   1   1  13        157.87        155.73        24.12 o                         
   2   1  13        151.60        170.12        30.50 o                         
   3   1  13         28.25         41.42        25.22 o                         
  -4   2  13         15.24        -39.65        39.65 o                         
  -3   2  13         28.98         32.25        29.58 o                         
  -2   2  13         84.77         57.05        28.50 o                         
  -1   2  13        183.80        228.41        30.81 o                         
   0   2  13        186.29        210.98        25.17 o                         
   1   2  13          8.13          5.39        23.74 o                         
   2   2  13         26.82         71.42        35.20 o                         
   3   2  13        160.39        125.98        26.08 o                         
  -4   3  13         54.52          1.82        40.05 o                         
  -3   3  13         33.56         12.44        29.49 o                         
  -2   3  13        186.65        188.53        30.29 o                         
  -1   3  13         62.63         61.21        28.27 o                         
   0   3  13          2.04         49.37        25.10 o                         
   1   3  13         39.42         60.62        23.58 o                         
   2   3  13         70.68         79.01        23.85 o                         
   3   3  13          6.82         17.84        24.60 o                         
  -4   4  13          5.86        -44.23        44.23 o                         
  -3   4  13          6.27         -5.91        39.88 o                         
  -2   4  13         55.07         80.17        29.49 o                         
  -1   4  13         15.77         11.45        27.43 o                         
   0   4  13         59.70         76.39        26.11 o                         
   1   4  13         30.46          8.79        23.86 o                         
   2   4  13         31.44         48.76        22.98 o                         
   3   4  13          3.15         -1.75        26.87 o                         
  -3   5  13          5.33          0.59        34.79 o                         
  -2   5  13         45.15         26.28        29.29 o                         
  -1   5  13         96.98        136.66        32.59 o                         
   0   5  13         62.07         92.25        30.78 o                         
   1   5  13        111.57        136.44        32.64 o                         
   2   5  13          4.77         13.71        29.18 o                         
   3   5  13          9.68         22.23        21.13 o                         
  -3   6  13        125.33         90.54        36.49 o                         
  -2   6  13         12.73         52.51        46.63 o                         
  -1   6  13          7.50         27.11        31.69 o                         
   0   6  13          8.36         34.57        30.49 o                         
   1   6  13         44.45         77.26        25.73 o                         
   2   6  13          0.96         45.02        25.25 o                         
   3   6  13         63.09         48.00        41.94 o                         
  -3   7  13         55.09         23.41        35.66 o                         
  -2   7  13         56.30         45.77        33.55 o                         
  -1   7  13        225.17        256.19        36.38 o                         
   0   7  13         48.72         43.47        35.31 o                         
   1   7  13         90.96         82.43        22.00 o                         
   2   7  13         32.69         16.96        32.54 o                         
  -3   8  13         16.04         -0.60        34.71 o                         
  -2   8  13          4.21         48.72        34.49 o                         
  -1   8  13         42.38         83.31        34.25 o                         
   0   8  13         25.39         49.59        52.74 o                         
   1   8  13          5.66          0.58        25.03 o                         
   2   8  13          4.26         33.51        44.05 o                         
  -2   9  13          6.25         -3.44        63.88 o                         
  -1   9  13         88.36        108.00        33.24 o                         
   0   9  13          7.77         15.99        30.49 o                         
   1   9  13         77.51         36.76        26.75 o                         
   2   9  13         19.38          1.31        35.09 o                         
  -2  10  13         20.74         69.81        56.17 o                         
  -1  10  13         25.16         24.95        32.74 o                         
   0  10  13          8.57         -2.14        30.74 o                         
   1  10  13          8.58         58.38        28.10 o                         
  -1  11  13         51.09         73.94        44.00 o                         
   0  11  13         49.73         -2.56        31.35 o                         
  -1  -9  14         15.04        -44.69        44.69 o                         
   0  -9  14         13.99         18.45        40.69 o                         
   1  -9  14         36.54        -29.49        55.42 o                         
  -2  -8  14          4.07        -46.35        46.35 o                         
  -1  -8  14         76.21         67.28        36.10 o                         
   0  -8  14          5.67         20.75        47.26 o                         
   1  -8  14          8.60        -29.70        75.48 o                         
  -2  -7  14          5.61         -9.68        63.25 o                         
  -1  -7  14         36.88         -8.62        44.16 o                         
   0  -7  14          3.83        -32.80        32.80 o                         
   1  -7  14         31.86        -23.13        47.13 o                         
   2  -7  14         11.92        -30.04        39.28 o                         
  -3  -6  14          2.73        -59.54        59.54 o                         
  -2  -6  14         84.10         15.01        37.42 o                         
  -1  -6  14         47.01         17.20        70.85 o                         
   0  -6  14         57.59        -10.08        28.42 o                         
   1  -6  14          5.00        -32.26        32.26 o                         
   2  -6  14         36.83        -25.94        34.35 o                         
  -3  -5  14          5.10         23.54        95.65 o                         
  -2  -5  14         90.42         65.42        36.83 o                         
  -1  -5  14        120.74        150.88        32.73 o                         
   0  -5  14         52.18         -4.57        42.39 o                         
   1  -5  14         71.03         60.09        33.49 o                         
   2  -5  14         29.68        -10.40        44.63 o                         
  -3  -4  14         42.27         16.68        41.10 o                         
  -2  -4  14         37.61         33.88        44.37 o                         
  -1  -4  14         45.58         55.85        43.50 o                         
   0  -4  14        186.31        181.77        34.75 o                         
   1  -4  14         58.34         76.40        33.38 o                         
   2  -4  14         53.65         32.83        38.77 o                         
  -3  -3  14         15.52         22.33        36.12 o                         
  -2  -3  14          5.36        -13.79        27.06 o                         
  -1  -3  14         35.82        -26.47        26.47 o                         
   0  -3  14         56.88         51.35        31.13 o                         
   1  -3  14         57.62         32.50        32.44 o                         
   2  -3  14         25.18        -14.31        37.48 o                         
  -3  -2  14         39.25         27.74        37.27 o                         
  -2  -2  14         11.78        -25.01        27.32 o                         
  -1  -2  14         29.41         11.04        26.53 o                         
   0  -2  14         14.03         -3.47        24.63 o                         
   1  -2  14         16.07         38.29        32.51 o                         
   2  -2  14         53.02         72.79        38.44 o                         
   3  -2  14          7.53         -7.02        41.09 o                         
  -3  -1  14          1.81        -24.12        28.40 o                         
  -2  -1  14         94.85         96.41        27.67 o                         
  -1  -1  14         31.30         29.02        26.35 o                         
   0  -1  14        180.99        255.06        36.77 o                         
   1  -1  14         50.93         45.98        25.28 o                         
   2  -1  14         19.64         32.33        47.37 o                         
   3  -1  14         32.50         38.96        51.10 o                         
  -3   0  14          8.63         11.92        43.03 o                         
  -2   0  14         10.55          7.47        26.44 o                         
  -1   0  14         45.48         46.71        26.26 o                         
   0   0  14        483.78        559.01        34.08 o                         
   1   0  14         40.85         37.62        27.47 o                         
   2   0  14        666.81        777.90        80.68 o                         
   3   0  14         20.32         31.66        32.19 o                         
  -3   1  14          1.48        -29.21        30.63 o                         
  -2   1  14         97.64        101.93        30.27 o                         
  -1   1  14         32.41         45.96        26.63 o                         
   0   1  14        184.73        218.81        26.58 o                         
   1   1  14         54.51         19.57        24.20 o                         
   2   1  14         19.39         56.77        38.60 o                         
   3   1  14         34.24         33.56        28.38 o                         
  -3   2  14         38.33         22.43        33.58 o                         
  -2   2  14         12.04        -11.20        29.57 o                         
  -1   2  14         26.95         56.08        27.30 o                         
   0   2  14         14.78         31.93        25.14 o                         
   1   2  14         16.38         14.15        25.00 o                         
   2   2  14         50.41         25.65        55.14 o                         
   3   2  14          7.75         -0.14        28.76 o                         
  -3   3  14         14.64        -35.81        35.81 o                         
  -2   3  14          4.35        -15.66        29.93 o                         
  -1   3  14         36.57         21.89        30.88 o                         
   0   3  14         56.06         66.73        46.46 o                         
   1   3  14         58.29         60.99        26.24 o                         
   2   3  14         24.78         40.45        28.49 o                         
  -3   4  14         41.34         35.67        35.23 o                         
  -2   4  14         37.75         22.48        30.88 o                         
  -1   4  14         46.36          3.25        33.95 o                         
   0   4  14        182.58        192.45        28.88 o                         
   1   4  14         58.17         55.93        25.98 o                         
   2   4  14         52.43         52.07        30.80 o                         
  -3   5  14          5.47        -15.40        41.14 o                         
  -2   5  14         89.38         56.66        44.71 o                         
  -1   5  14        121.63        144.20        35.49 o                         
   0   5  14         52.89         97.50        28.16 o                         
   1   5  14         73.24        122.15        26.90 o                         
   2   5  14         29.37         -1.47        26.12 o                         
  -3   6  14          3.27         33.04       106.79 o                         
  -2   6  14         83.31        114.64        36.16 o                         
  -1   6  14         49.64         99.38        34.71 o                         
   0   6  14         59.97        113.71        29.23 o                         
   1   6  14          4.95         37.27        26.96 o                         
   2   6  14         38.07         30.77        26.30 o                         
  -2   7  14          5.13         28.32        49.03 o                         
  -1   7  14         35.98         55.29        34.87 o                         
   0   7  14          3.94         68.59        32.50 o                         
   1   7  14         29.86         27.17        27.40 o                         
   2   7  14         12.28        -13.83        27.25 o                         
  -2   8  14          3.97         14.90        36.24 o                         
  -1   8  14         75.37        138.46        56.00 o                         
   0   8  14          5.26         39.29        33.26 o                         
   1   8  14          8.84         15.27        27.34 o                         
  -1   9  14         15.75         -7.79        35.91 o                         
   0   9  14         14.38         30.09        33.32 o                         
   1   9  14         36.34         68.14        28.66 o                         
  -1  -8  15         16.78        -40.66        40.66 o                         
   0  -8  15          2.44        -37.05        37.05 o                         
  -1  -7  15         23.03        -36.02        36.02 o                         
   0  -7  15         51.83         20.11        65.48 o                         
   1  -7  15         78.89         65.56        51.25 o                         
  -2  -6  15         15.15        -38.24        38.24 o                         
  -1  -6  15         57.82         19.62        42.59 o                         
   0  -6  15          7.37        -39.58        39.58 o                         
   1  -6  15          5.41        -34.87        34.87 o                         
  -2  -5  15          1.37        -47.72        47.72 o                         
  -1  -5  15          0.37         10.54        48.94 o                         
   0  -5  15         61.45          0.04        39.67 o                         
   1  -5  15          1.95         -8.97        34.83 o                         
  -2  -4  15         26.91        -11.48        49.04 o                         
  -1  -4  15          6.57         -7.04        41.04 o                         
   0  -4  15          0.17        -25.61        40.76 o                         
   1  -4  15         52.21         32.05        35.28 o                         
   2  -4  15         17.58         -4.62        40.35 o                         
  -3  -3  15         56.15         30.95        68.41 o                         
  -2  -3  15         42.36         -2.45        33.95 o                         
  -1  -3  15         36.54          9.67        45.95 o                         
   0  -3  15        137.05        134.40        38.05 o                         
   1  -3  15          0.58          2.17        34.50 o                         
   2  -3  15         24.06          5.33        66.22 o                         
  -3  -2  15          0.50         -2.59        47.11 o                         
  -2  -2  15         13.90        -24.49        35.63 o                         
  -1  -2  15          9.52          9.25        43.56 o                         
   0  -2  15         60.02         34.41        51.03 o                         
   1  -2  15          6.51        -46.99        46.99 o                         
   2  -2  15        153.82        165.46        43.43 o                         
  -3  -1  15         43.86         29.83        30.51 o                         
  -2  -1  15         19.05         -2.90        28.27 o                         
  -1  -1  15         13.94         43.44        34.60 o                         
   0  -1  15         36.73         17.97        26.30 o                         
   1  -1  15        139.38        153.55        35.20 o                         
   2  -1  15         58.05         42.37        49.14 o                         
  -3   0  15          1.55        -12.66        38.42 o                         
  -2   0  15          1.50         -3.71        27.71 o                         
  -1   0  15          7.92          8.68        27.56 o                         
   0   0  15          0.06         26.05        25.50 o                         
   1   0  15         77.48         99.54        38.55 o                         
   2   0  15          5.05         44.10        39.97 o                         
  -3   1  15         43.26          8.68        57.08 o                         
  -2   1  15         18.21        -16.00        27.76 o                         
  -1   1  15         13.88         19.85        31.88 o                         
   0   1  15         38.05         65.06        26.26 o                         
   1   1  15        136.57        177.22        40.19 o                         
   2   1  15         57.45         89.31        41.12 o                         
  -3   2  15          0.46        -32.51        32.51 o                         
  -2   2  15         13.87         12.27        39.67 o                         
  -1   2  15          9.26          8.45        28.11 o                         
   0   2  15         60.34         90.81        26.80 o                         
   1   2  15          6.82          7.33        26.93 o                         
   2   2  15        155.56        185.29        42.04 o                         
  -3   3  15         56.05         21.85        33.32 o                         
  -2   3  15         41.50         31.39        32.25 o                         
  -1   3  15         35.42         64.59        29.55 o                         
   0   3  15        138.10        201.89        49.98 o                         
   1   3  15          0.41         -4.00        26.70 o                         
   2   3  15         22.94         23.65        30.91 o                         
  -2   4  15         28.69         14.79        38.88 o                         
  -1   4  15          6.56         50.55        32.42 o                         
   0   4  15          0.18         16.25        28.72 o                         
   1   4  15         52.45         58.76        27.39 o                         
   2   4  15         18.68         -3.35        28.74 o                         
  -2   5  15          1.10        -26.51        36.89 o                         
  -1   5  15          0.33         10.97        36.17 o                         
   0   5  15         62.05         88.15        29.71 o                         
   1   5  15          1.76         -7.69        26.65 o                         
  -2   6  15         15.94        -29.82        37.55 o                         
  -1   6  15         54.95        108.35        64.74 o                         
   0   6  15          7.40         39.27        29.44 o                         
   1   6  15          6.08          7.23        27.42 o                         
  -1   7  15         22.36         52.32        36.57 o                         
   0   7  15         51.49         70.70        30.84 o                         
   1   7  15         79.94         74.66        28.92 o                         
  -1   8  15         15.57        -25.71        50.05 o                         
   0   8  15          2.35         -4.44        30.70 o                         
  -1  -5  16         70.68         37.87        52.08 o                         
   0  -5  16         31.44          1.00        42.30 o                         
  -1  -4  16         67.07         83.29        38.44 o                         
   0  -4  16          0.21          4.57        37.09 o                         
   1  -4  16         63.29         55.93        37.94 o                         
  -2  -3  16         25.04         -2.31        53.94 o                         
  -1  -3  16         86.76         68.78        55.87 o                         
   0  -3  16         30.88         -3.69        42.96 o                         
   1  -3  16         30.33         34.06        37.08 o                         
  -2  -2  16         54.30         31.81        38.84 o                         
  -1  -2  16         17.55         -5.00        42.23 o                         
   0  -2  16          7.42         49.96        36.78 o                         
   1  -2  16         78.75         81.65        36.91 o                         
  -2  -1  16         19.33         42.27        32.66 o                         
  -1  -1  16         47.93         22.16        29.45 o                         
   0  -1  16         17.90        -32.68        32.68 o                         
   1  -1  16          8.35         -3.80        79.54 o                         
  -2   0  16         29.83         -3.00        43.48 o                         
  -1   0  16         39.95         24.47        45.85 o                         
   0   0  16         13.26          0.47        27.17 o                         
   1   0  16        343.54        453.62        80.39 o                         
  -2   1  16         19.42        -12.54        30.77 o                         
  -1   1  16         50.50         47.48        29.77 o                         
   0   1  16         16.37        -26.76        26.76 o                         
   1   1  16          8.13         63.18        40.65 o                         
  -2   2  16         52.53         32.62        30.11 o                         
  -1   2  16         18.21         15.52        41.93 o                         
   0   2  16          7.31         -7.78        36.98 o                         
   1   2  16         80.73         76.69        42.61 o                         
  -2   3  16         24.98        -13.05        33.60 o                         
  -1   3  16         87.09         93.44        46.38 o                         
   0   3  16         28.89         91.49        55.13 o                         
   1   3  16         29.94         73.50        43.87 o                         
  -1   4  16         65.61         92.65        34.75 o                         
   0   4  16          0.34          0.39        31.18 o                         
   1   4  16         63.30        104.92        43.71 o                         
  -1   5  16         70.06        109.23        56.92 o                         
   0   5  16         33.00         59.49        31.30 o                         
   0   0  17         66.76        101.94        68.11 o                         
                                                                                
